# Supplementary material for: Chemosensory System Decoding: Transcriptome‐Wide Identification and Expression Profiling of Olfactory Genes in Lytta sifanica
Source: Ecol Evol. 2025 Dec 10;15(12):e72634. doi: 10.1002/ece3.72634 (PMC12690220; doi:10.1002/ece3.72634)
Supplement: Supplementary file 2 — Appendix S2: ece372634‐sup‐0002‐AppendixS2.zip. [file ECE3-15-e72634-s001.zip]

Archive with 6 entries (5 files):
- ece372634-sup-0002-AppendixS2/TableS1-S5/
- ece372634-sup-0002-AppendixS2/TableS1-S5/TableS1.xlsx
- ece372634-sup-0002-AppendixS2/TableS1-S5/TableS2.xlsx
- ece372634-sup-0002-AppendixS2/TableS1-S5/TableS3.xlsx
- ece372634-sup-0002-AppendixS2/TableS1-S5/TableS4.xlsx
- ece372634-sup-0002-AppendixS2/TableS1-S5/TableS5.xlsx
