# Supplementary material for: Chemosensory System Decoding: Transcriptome‐Wide Identification and Expression Profiling of Olfactory Genes in Lytta sifanica
Source: Ecol Evol. 2025 Dec 10;15(12):e72634. doi: 10.1002/ece3.72634 (PMC12690220; doi:10.1002/ece3.72634)
Supplement: Supplementary file 2 — Appendix S2: ece372634‐sup‐0002‐AppendixS2.zip. [file ECE3-15-e72634-s001.zip › ece372634-sup-0002-AppendixS2/TableS1-S5/TableS1.xlsx]

## Sheet: Sheet1-OBPs
Number	Species	Protein name	Gene ID	CDS数据	Predicted protein sequence	Predicted protein length	Status	E value	Csyteine	Count1	Count2	Count3	Count	FPKM1	FPKM2	FPKM3	FPKM	Signal Peptide	Pfm	nr_annotation
1	Lytta sifanica	Lsif_OBP3	c30879.graph_c0	>Gene.9947::c30879.graph_c0::g.9947::m.9947 Gene.9947::c30879.graph_c0::g.9947 ORF type:5prime_partial len:176 (-),score=9.95,sp|A7UR17|OBP72_ANOGA|25.83|4e-13,PBP_GOBP|PF01395.23|3.6e-17 c30879.graph_c0:140-667(-)	AIVYNYFSHKYWKIFYKLRICILFMFKVLVGLKMKALLLVALILASIYTSAGVMTEKQMEAAKKLIRNVCQPKFKVTDERIEAMHKGDWSADKPIMCYNWCVLNMYKLITKDNQFAFDLAITTLKAQAPVSIQATALKSITNCKDAVKTTTEKCAAGFEVAGCIYKDDPEHYFLP	176	5prime_partial	--	Classic	433905	534778	256408	408364	67820.5	81987.1	43454.5	64420.7	No(1-51)	PBP_GOBP|PF01395.23	OBP3 [Hycleus cichorii]
2	Lytta sifanica	Lsif_OBP5	c20115.graph_c0	>Gene.1574::c20115.graph_c0::g.1574::m.1574 Gene.1574::c20115.graph_c0::g.1574 ORF type:complete len:149 (+),score=29.44,sp|P54192|OB19D_DROME|33.33|4e-16,PBP_GOBP|PF01395.23|2.5e-19 c20115.graph_c0:52-498(+)	MKVIVVILSLVVYSQAIDKEFVDKFMDELKVIGDQCIGETGATKDDLVSLLAHTIPESHEGKCLIFCFHKHFDMQDESGNLNKDGFLNALEALKAHDEEVYNKFVQIYDTCSVSVPTNSDPCEYAGALATCGVKEGHAMGLKEDLFLE	149	Compelete ORF	--	Minus-C	6624	7477	4663	6254.67	1245.57	1380.05	948.6	1191.41	Yes(1-16)	PBP_GOBP|PF01395.23	OBP5 [Hycleus cichorii]
3	Lytta sifanica	Lsif_OBP17	c25353.graph_c0	>Gene.5523::c25353.graph_c0::g.5523::m.5523 Gene.5523::c25353.graph_c0::g.5523 ORF type:complete len:125 (+),score=26.04,PBP_GOBP|PF01395.23|5.6e-12 c25353.graph_c0:154-528(+)	MLTKIPQFSLVLLLFSQEFQCNHHQQRMECLAETGIDLPTVENYRSGIDQPTEQLLCFIKCTFEKSELLKPDGSIDLSRLKSTHIMDPKDGNSRKIDECVAKLPPIHRCDDIVELEECLSNNYQ	125	Compelete ORF	--	Classic	53030	53201	35666	64692.3	3306.86	3247.6	2427.53	2994	Yes(1-21)	PBP_GOBP|PF01395.23	putative odorant binding protein 17 [Nasonia vitripennis]
4	Lytta sifanica	Lsif_OBP2	c25368.graph_c0	>Gene.5530::c25368.graph_c0::g.5530::m.5530 Gene.5530::c25368.graph_c0::g.5530 ORF type:complete len:135 (-),score=7.06,sp|Q27017|B1_TENMO|26.83|8e-08,PBP_GOBP|PF01395.23|5.7e-17 c25368.graph_c0:141-545(-)	MRNVQLLVIFLAISTIQCMSVNLKKNILQWQRECLKETSVDRKLVMDAMINHQYPDDLPFKKFIYCLSRKSGIMDDLGKIHATVLKTYLINEGQSDSVAEEIVKKCAIVKGTAEDTALDLFVCYQRKAPKEVQV	135	Compelete ORF	--	Minus-C	67806	65657	60614	15567.7	11230.3	10668.4	10878	10925.5	Yes(1-18)	PBP_GOBP|PF01395.23	OBP2 [Hycleus phaleratus]
5	Lytta sifanica	Lsif_OBP6	c25455.graph_c0	>Gene.5598::c25455.graph_c0::g.5598::m.5598 Gene.5598::c25455.graph_c0::g.5598 ORF type:complete len:143 (-),score=15.95,sp|P54193|OB83A_DROME|26.21|8e-11,PBP_GOBP|PF01395.23|1.4e-22 c25455.graph_c0:95-523(-)	MQFIVLFVTIVALITKLNADYAEVDELSDETEQDFVSIRETCTTKTGVDEESIMNANNGQFNDDNDKFKKFAKCILIKVGAMDENGGLHFEAIEESLPEDYKEPVKAMFEKCSSFTDEDLNERAYKVLKCEQNYDPGHFFIV	143	Compelete ORF	--	Classic	16323	17846	12534	408031	3221.87	3458.31	2674.76	3118.31	Yes(1-19)	PBP_GOBP|PF01395.23	OBP6, partial [Hycleus phaleratus]
6	Lytta sifanica	Lsif_OBP69a	c30900.graph_c0	>Gene.9985::c30900.graph_c0::g.9985::m.9985 Gene.9985::c30900.graph_c0::g.9985 ORF type:complete len:137 (+),score=28.52,sp|P54193|OB83A_DROME|28.15|7e-18,PBP_GOBP|PF01395.23|2.1e-22 c30900.graph_c0:86-496(+)	MFKYCGAILALCLYIPAVLSMSDEMKELSDMLHGTCVAESGVDDSLINKVNNEKVMPDDPKLKCYIKCLLTQMALLTDDGDVDVEATVAVLPDEMKEKCEPAIRSCGSKKGADDCETAWLTHKCYLETSPSAYFLV	137	Compelete ORF	--	Classic	399024	531017	294052	10170.3	70952.2	92659.6	56607	73406.3	Yes(1-20)	PBP_GOBP|PF01395.23	PREDICTED: general odorant-binding protein 69a isoform X2 [Tribolium castaneum]
7	Lytta sifanica	Lsif_OBP8	c31294.graph_c0	>Gene.10486::c31294.graph_c0::g.10486::m.10486 Gene.10486::c31294.graph_c0::g.10486 ORF type:complete len:142 (+),score=19.43,sp|P54191|OB69A_DROME|32.29|4e-17,PBP_GOBP|PF01395.23|1.5e-25 c31294.graph_c0:58-483(+)	MRFILLFVAIVGLITNSYAAIDESLLSSEMKELMKKVRKTCVDQTGVDEEAIDKADAGQFADDNKEFKCYAKCVMIEAGAMDENGALHFEAIEEYLPEDYKEHVKGMIENCGSFTDEDLCERAYKIFKCNQNYDPEHFFVI	142	Compelete ORF	--	Classic	11148	10532	8831	2485.67	2359.41	2189.17	2018.72	2189.1	Yes(1-20)	PBP_GOBP|PF01395.24	OBP8, partial [Hycleus phaleratus]
8	Lytta sifanica	Lsif_OBP19d	c35447.graph_c0	>Gene.17222::c35447.graph_c0::g.17222::m.17222 Gene.17222::c35447.graph_c0::g.17222 ORF type:5prime_partial len:162 (+),score=-19.33,sp|P54192|OB19D_DROME|26.19|4e-07,PBP_GOBP|PF01395.23|8.1e-12 c35447.graph_c0:2-487(+)	QEVKQGSSGNIFLTRISSLSKINLKMKSLLVGICLLLTIAVTQADFIDTYLELSKVPNLKCAKTVGYTETDLRVIYDQEVKQGVDKATCLRSCVLKSMNMLKDSKINLEMINEFIKIVHSEDPEKIETMKKNAAECVDQVKDISDDCKMGFSFIQCYVDKH	162	5prime_partial	--	Classic	6180	142	1135	41698.3	633.95	14.27	126.72	258.313	No(1-44)	PBP_GOBP|PF01395.25	general odorant-binding protein 19d [Bombus vosnesenskii]
9	Lytta sifanica	Lsif_OBP7	c36132.graph_c0	>Gene.19012::c36132.graph_c0::g.19012::m.19012 Gene.19012::c36132.graph_c0::g.19012 ORF type:complete len:147 (+),score=41.52,sp|P54192|OB19D_DROME|24.30|6e-09,PBP_GOBP|PF01395.23|4.3e-16 c36132.graph_c0:96-536(+)	MKFLLVLCCLISIVFAMDEELAQQMKEAFMDNVQNCVTEVNATPDDLTALKQRTIPASHEGKCVIYCVHKIYKIQNDAGAIDADGGRQVIETLKDIDTDFYNKMLTLFNKCVDVPNDADPCVTAANFADCAIIQAKATGFDEEFME	196	Compelete ORF	--	Classic	44165	42127	38803	41698.3	1648.41	1538.4	1583.57	1590.13	Yes(1-16)	PBP_GOBP|PF01395.26	OBP7 [Hycleus phaleratus]
10	Lytta sifanica	Lsif_OBP83a1	c36279.graph_c0	>Gene.19420::c36279.graph_c0::g.19420::m.19420 Gene.19420::c36279.graph_c0::g.19420 ORF type:complete len:144 (+),score=-19.00,sp|P54193|OB83A_DROME|23.61|5e-12,PBP_GOBP|PF01395.23|2.1e-22 c36279.graph_c0:77-508(+)	MGAATVSMSLICLLTLQFVFVHGGAISSDPDDFRRMTSIHRKRCIAESKTTLEAIEGTEYGEFPEDENLKCYFKCVLEKFNMMDKNGKIRYNIIKQVIPDVYKEIGNEMIDSCKDVDAEDKCEKTYLFMKCMYNVNPIAFIAP	144	Compelete ORF	--	Classic	93	0	1	31.3333	16.54	0	0.19	5.57667	Yes(1-23)	PBP_GOBP|PF01395.27	general odorant-binding protein 83a-like isoform X2 [Bombus impatiens]
11	Lytta sifanica	Lsif_OBP83a2	c39400.graph_c0	>Gene.31677::c39400.graph_c0::g.31677::m.31677 Gene.31677::c39400.graph_c0::g.31677 ORF type:5prime_partial len:170 (+),score=-25.62,sp|P54191|OB69A_DROME|26.32|1e-14,PBP_GOBP|PF01395.23|3.1e-20 c39400.graph_c0:2-511(+)	WTRELIQYSQKCDKQCRDYNVCYSTTYIMGGKQALLYLGLVCLQTIFVNAVPDWIPPEIFDMVAEDKARCMSEHGTTQAQIDEVDKGVLKDDRSITCYMFCLLEAFSLVDDEGDIDADMLLGLLPDQFQARAESVMAKCTPATGSDKCDKIYNLAKCAMAEAPDVWFIV	170	5prime_partial	--	Classic	3794	82	435	1437	238.73	5.05	29.87	91.2167	No(1-50)	PBP_GOBP|PF01395.28	general odorant-binding protein 83a-like [Bombus vancouverensis nearcticus]
12	Lytta sifanica	Lsif_OBP56d1	c40231.graph_c0	>Gene.37215::c40231.graph_c0::g.37215::m.37215 Gene.37215::c40231.graph_c0::g.37215 ORF type:complete len:143 (+),score=11.09,sp|A7UR17|OBP72_ANOGA|27.87|1e-16,PBP_GOBP|PF01395.23|1.5e-21 c40231.graph_c0:63-491(+)	MHVKLLLVAMLFAFVAWKPAESATAEQMDKMARSLRRSCLQKIDISEDKVEGMRRGEFPDDPNLKCYTNCIMKLIRTFKNGNIDFAMVIKQVELSMAPEEAAVMKEAILKCSHMEYTGDECQKTYTFVKCTYDTNPERFFFP	143	Compelete ORF	--	Classic	138	10	100	82.6667	9.03	0.64	7.14	5.60333	Yes(1-22)	PBP_GOBP|PF01395.29	general odorant-binding protein 56d [Bombus terrestris]
13	Lytta sifanica	Lsif_OBP1	c42101.graph_c0	>Gene.57399::c42101.graph_c0::g.57399::m.57399 Gene.57399::c42101.graph_c0::g.57399 ORF type:complete len:153 (+),score=47.26,sp|P54192|OB19D_DROME|34.51|1e-12,PBP_GOBP|PF01395.23|1.5e-17 c42101.graph_c0:53-511(+)	MNFSLISVCLLATIVPIFAKPMEEDQIKAIARQLIEQCKEKAGASDSDIDALKEKKLPETHEGLCMLECVFETTQIMSNGKFNKDGMITAFEPMMKEEDADALENGKKLAETCAEEIGDGDADKCITAKMVVECIVKNAPNHGFKVPEPHAD	153	Compelete ORF	--	Classic	14691	15573	8530	12931.3	2762.49	2874.35	1735.27	2457.37	Yes(1-19)	PBP_GOBP|PF01395.30	odorant-binding protein 1 [Tenebrio molitor]
14	Lytta sifanica	Lsif_OBP99a	c43521.graph_c0	>Gene.58861::c43521.graph_c0::g.58861::m.58861 Gene.58861::c43521.graph_c0::g.58861 ORF type:3prime_partial len:79 (-),score=-10.44,PBP_GOBP|PF01395.23|6.2e-08 c43521.graph_c0:1-234(-)	MRAATVWMSLICLLTLRFVFVHGGTISSDPDDFRRMTSVHRKKCIVESKTTLEAIEATEYGEFPDDENLKCYFKCVLE	79	3prime_partial	--	Classic	0	0	3	1	0	0	5.92	1.97333	Yes(1-23)	PBP_GOBP|PF01395.31	general odorant-binding protein 99a isoform X2 [Bombus terrestris]
15	Lytta sifanica	Lsif_OBP70	c45032.graph_c0	>Gene.60210::c45032.graph_c0::g.60210::m.60210 Gene.60210::c45032.graph_c0::g.60210 ORF type:5prime_partial len:124 (-),score=27.25,sp|Q7Q5L4|OBP70_ANOGA|47.42|4e-30,PBP_GOBP|PF01395.23|2e-06 c45032.graph_c0:16-387(-)	SEALEAFNLKEHSKGRAKRAAFSEDERRIAGCLLQCVYRKMKAVNSAGFPTVEGLVALYTEGVTKREYVLATLQAVNVCLSQAQKKHITTPQSFEENGKSCDIAYDVFDCVSEKIEEYCGQTP	124	Compelete ORF	--	Classic	1	3	0	1.33333	0.67	2.01	0	0.893333	No(1-28)	PBP_GOBP|PF01395.32	PREDICTED: general odorant-binding protein 70 isoform X2 [Tribolium castaneum]
16	Lytta sifanica	Lsif_OBPC20	c46092.graph_c0	>Gene.61194::c46092.graph_c0::g.61194::m.61194 Gene.61194::c46092.graph_c0::g.61194 ORF type:internal len:83 (-),score=6.64,PBP_GOBP|PF01395.23|1.3e-07 c46092.graph_c0:2-247(-)	IKQVGIDRSIVEEAMRTTILPNDEKYKQFLSCSYKKQGYQSENGDILIDNVKQFLAKFFDAKQLIVINNCGNVTGNNHGEYA	83	internal	--	Minus-C	0	0	2	0.666667	0	0	16.48	5.49333	No(1-10)	PBP_GOBP|PF01395.33	odorant binding protein C20 [Tribolium castaneum]
17	Lytta sifanica	Lsif_OBP56d2	c48109.graph_c0	>Gene.62925::c48109.graph_c0::g.62925::m.62925 Gene.62925::c48109.graph_c0::g.62925 ORF type:3prime_partial len:86 (+),score=2.73,sp|Q27017|B1_TENMO|37.68|2e-07,PBP_GOBP|PF01395.23|1.4e-15 c48109.graph_c0:36-290(+)	MRSPAIIFAFCLVGALALTEDQKAKLEEYRTACTTESGVDPQVVENAKKGNVSPDDEKLACFSFCMLKKIGIMDENGDIKEEVAR	86	3prime_partial	--	Classic	3	0	0	1	8.25	0	0	2.75	Yes(1-17)	PBP_GOBP|PF01395.34	general odorant-binding protein 56d [Bombus terrestris]

## Sheet: Sheet2-CSPs
Number	Species	Protein name	Gene ID	CDS数据	Predicted protein sequence	Predicted protein length	Status	E value	Csyteine	Count1	Count2	Count3	Count	FPKM1	FPKM2	FPKM3	FPKM	Signal Peptide	Pfam	nr_annotation
1	Lytta sifanica	Lsif_CSP1	c40007.graph_c0	>Gene.35610::c40007.graph_c0::g.35610::m.35610 Gene.35610::c40007.graph_c0::g.35610 ORF type:complete len:136 (-),score=34.64,sp|E0X9F6|THAP1_THAPI|47.41|2e-37,OS-D|PF03392.14|6.7e-37 c40007.graph_c0:281-688(-)	MKLIVCLLIVALYSVVVSSEQYTNKYDNVDIDQILRSDRLLKNYVNCLLEKGKCSPDGAELKKNLPDALKTACSKCNDNQKTASKKIINHLLENKKDWWNELEQKYDSEGVYRKRYDEEAKKARSQAINKFLFLS	136	Compelete ORF	K15127|2.1e-20	Classic	656	747	1308	903.667	16.32	18.19	35.64	23.3833	Yes(1-19)	OS-D|PF03392.14	CSP1, partial [Hycleus cichorii]
2	Lytta sifanica	Lsif_CSP4	c20084.graph_c0	>Gene.1486::c20084.graph_c0::g.1486::m.1486 Gene.1486::c20084.graph_c0::g.1486 ORF type:5prime_partial len:163 (+),score=26.22,sp|Q9W1C9|PEB3_DROME|60.82|3e-40,OS-D|PF03392.14|1.7e-37 c20084.graph_c0:2-490(+)	CVIIAIKQKKSSTIPTIVLMQFALYIKDEMQIHQSNKTIMNKLTIVVVCALIGIVYAAEKYTTKYDNVDLEEIIKSDRLMKNYVNCLLEKGNCSPDGTELKKNLPDALHSDCSKCSEKQKEGSKKIIRHLIDNKPEWWKELEQKYDKDGTYRKKYEKELKKN	163	5prime_partial	K15127|1.1e-28	Classic	20207	17382	13904	17164.3	4060.54	3429.51	3019.96	3503.34	No(1-57)	OS-D|PF03392.14	CSP4, partial [Hycleus phaleratus]
3	Lytta sifanica	Lsif_CSP3	c20074.graph_c0	>Gene.1465::c20074.graph_c0::g.1465::m.1465 Gene.1465::c20074.graph_c0::g.1465 ORF type:complete len:126 (+),score=26.50,sp|Q9W1C9|PEB3_DROME|49.51|8e-33,OS-D|PF03392.14|1.9e-36 c20074.graph_c0:434-811(+)	MKVFVCLLLVAIVGYVSCRPDDHYTVKYDGVDLDEILNSERLTNNYLHCLLDLKPCPPDGAELKRIIPDALQTKCSKCNEKQKEGSKKVIKHLYTNRKSDWDKLVAKYDPNGEFVKEYGTDLEKL	126	Compelete ORF	K15127|4.5e-24	Classic	112008	108925	69248	187.667	9578.02	9122.44	6452.67	8384.38	Yes(1-18)	OS-D|PF03392.15	CSP3 [Hycleus cichorii]
4	Lytta sifanica	Lsif_CSP6	c33774.graph_c0	>Gene.13923::c33774.graph_c0::g.13923::m.13923 Gene.13923::c33774.graph_c0::g.13923 ORF type:complete len:117 (+),score=14.10,sp|Q9W1C9|PEB3_DROME|28.57|5e-09,OS-D|PF03392.14|1.3e-14 c33774.graph_c0:328-678(+)	MNNTILTICGLVGIVVIVTSAATPLESTTTRLAIPDEQIESTLNDRRYLMRQLKCALGEAPCDPVGRRLKSLAPLVLRGNCPLCTPQEMRQIQKVLAFIQKNYPKEWNKVLQQYAG	117	Compelete ORF	--	Classic	190	275	98	187.667	20.96	29.73	11.76	20.8167	Yes(1-21)	OS-D|PF03392.16	CSP6 [Hycleus phaleratus]
5	Lytta sifanica	Lsif_CSP2	c31859.graph_c0	>Gene.11209::c31859.graph_c0::g.11209::m.11209 Gene.11209::c31859.graph_c0::g.11209 ORF type:complete len:135 (+),score=34.15,sp|E0X9F6|THAP1_THAPI|48.28|1e-37,OS-D|PF03392.14|5.3e-37 c31859.graph_c0:331-735(+)	MKQIIISVAIIALAIASEEKKYTTKYDNIDLEELVKNERLLKSYVDCLLDQGPCTPDGLELKRNMPDAIATNCSKCSEKQKEGSDFIMKYLIDNKPEYWTKLEEKYDPSGSYKKQYLESKNNDDVDIEPVTPTN	135	Compelete ORF	K15127|8.4e-28	Classic	20772	20060	16898	19243.3	907.75	857.83	807.08	857.553	Yes(1-16)	OS-D|PF03392.17	CSP2 [Hycleus phaleratus]

## Sheet: Sheet4-GRs
Number	Species	Protein name	Gene ID	CDS数据	Predicted protein sequence	Predicted protein length	Status	E value	Csyteine	Count1	Count2	Count3	Count	FPKM1	FPKM2	FPKM3	FPKM	Signal Peptide	Pfam	nr_annotation
1	Lytta sifanica	Lsif_GR12a	c51508.graph_c0	>Gene.65966::c51508.graph_c0::g.65966::m.65966 Gene.65966::c51508.graph_c0::g.65966 ORF type:5prime_partial len:63 (-),score=4.28,sp|P83297|GR64F_DROME|47.50|7e-08,Trehalose_recp|PF06151.14|8.7e-11,7tm_7|PF08395.13|2.8e-06 c51508.graph_c0:54-242(-)	QVARTSLAVSGKNFFTITRGIILKIAGSLVTYELIVIQFHMVLDNKETISYDAPANTSGWLC	63	5prime_partial	K08471|3.6e-07	--	0	0	1	0.333333	0	0	9.41	3.13667	No(1-20)	7tm_7|PF08395.13	gustatory receptor 12 [Tribolium castaneum]
2	Lytta sifanica	Lsif_GR2	c43115.graph_c0	>Gene.58443::c43115.graph_c0::g.58443::m.58443 Gene.58443::c43115.graph_c0::g.58	GVSICYNRQRRRIIVQMIIRYIMIIITIITLTIILMCLSDVEIFSHYLGFVTLFITSAVCQQCNELAQMIRYRFKILNNNIVQLIEHFQRRSIKFIEIATINNNRRPYAEQLFDLCFICTMHHHLTKLIKLFNQTFGVILSLMFGVIFVSTVISLFYCSGTLQADQINWMIIIGSILTIWTFAVDTVYFCNTCNTTIEEANKSGELIHRIDTDNPEIRDEIEMFSLQIANEQVEFNAAGFFPINYTLVFSIISGVTTYIIILIQLSTTVTPK	273	Compelete ORF	K08471|2.2e-60	--	11	3	4	6	1.02	0.27	0.41	0.566667	No(1-60)	7tm_7|PF08395.14	GR2 [Hycleus cichorii]
3	Lytta sifanica	Lsif_GR68a	c41711.graph_c0	>Gene.52650::c41711.graph_c2::g.52650::m.52650 Gene.52650::c41711.graph_c2::g.52650 ORF type:complete len:386 (-),score=95.86,sp|Q08875|SUHW_DROAN|34.47|3e-38,sp|Q08875|SUHW_DROAN|31.10|2e-29,sp|Q08875|SUHW_DROAN|31.07|1e-17,zf-C2H2|PF00096.27|0.007,zf-C2H2|PF00096.27|0.0038,zf-C2H2|PF00096.27|7.1e-06,zf-C2H2|PF00096.27|0.00084,zf-C2H2|PF00096.27|0.00096,zf-C2H2|PF00096.27|0.012,zf-C2H2|PF00096.2…	MIDSCLKLQQNLRHLSDESLELLNFIKLIESKQPKFTAGGYFTINKSTLLGVLSVASTYLLVILQFNGQL	71	Compelete ORF	K08471|7.2e-07	--	4	0	42	15.3333	0.12	0	1.28	0.466667	No(1-31)	7tm_7|PF08395.15	gustatory receptor 68a-like [Anoplophora glabripennis]
4	Lytta sifanica	Lsif_GR12	c39408.graph_c0	>Gene.31721::c39408.graph_c0::g.31721::m.31721 Gene.31721::c39408.graph_c0::g.31721 ORF type:complete len:428 (-),score=43.20,sp|P83296|GR64E_DROME|31.87|8e-59,Trehalose_recp|PF06151.14|8.1e-86,7tm_7|PF08395.13|3.9e-16 c39408.graph_c0:70-1353(-)	MKVSDGTLSKLNIFLMAKRTDIVSFHSSMKFPLVLAQIFGFFPINGITNNDYRSLKFSWFSLKTIYSLCTLVLFILLAILRARQVLIIDNNISETNQLVFAICGILSSLYFLKLARHWPEFVRFWHNLETYQGNQGISTNLKRNIKLIAWFFITFAAIEHLLIQLHNVLFCVQCTRTISDGFRRYFVYISWPHVFTLIDYSLWKGILFQFSNLQMTFSWTFIDIFIMTVSLAYTIRITQLKWKIERTLRHKVKSLIVWKSLREEHVYLESLCSKLNQHISSIVMLSFWTNLYFTLTQLYGTVQGGDTELLHKIYYHASFLLLIARTVCVCLYAAGVDTENQKILPILLSTPSELYNAEIKRFIEQAAQTKLAISGKNFFTITKGIVLDIAGSIVTYELV…	428	Compelete ORF	K08471|1.7e-76	--	2	0	0	0.666667	12.16	0	0	4.05333	No(1-36)	7tm_7|PF08395.16	gustatory receptor 12 [Tribolium castaneum]
5	Lytta sifanica	Lsif_GR28a	c37091.graph_c0	>Gene.21998::c37091.graph_c0::g.21998::m.21998 Gene.21998::c37091.graph_c0::g.21998 ORF type:complete len:155 (-),score=12.49,sp|Q9VM08|GR28B_DROME|35.29|4e-09,7tm_7|PF08395.13|8.4e-24 c37091.graph_c0:336-800(-)	MKCHDRLCDLSLMLNDVYGLIITAGCLIQFNTITFVFTYCYYNLHERPVSTFGWFLWSLLRIYEVMRKSFFGHINSKQASSTNKLLCRLLTHSPNEVIEEKLQLFQLQLDHRQFKITAMDLFPIDGTFVFTLFSSVSTYVILIYQFQYNKNSSC	155	Compelete ORF	K08471|2.4e-44	--	7	8	0	5	0.65	0.79	0	0.48	No(1-19)	7tm_7|PF08395.17	PREDICTED: putative gustatory receptor 28a [Tribolium castaneum]
6	Lytta sifanica	Lsif_GR7	c35381.graph_c0	>Gene.17081::c35381.graph_c3::g.17081::m.17081 Gene.17081::c35381.graph_c3::g.17081 ORF type:3prime_partial len:67 (-),score=18.80,sp|Q8T197|DHRS7_DICDI|36.76|3e-08,adh_short|PF00106.26|4.8e-10 c35381.graph_c3:3-200(-)	MAFAGKVVLITGASSGIGAATAVQFSQLGALLSLTGRNIQKLNEVAERCKSDKPLIVTGELTNESD	67	3prime_partial	K22984|2.8e-28	--	0	0	3	1	0	0	5.81	1.93667	No(1-22)	7tm_7|PF08395.18	Gustatory and odorant receptor 7 [Eufriesea mexicana]
7	Lytta sifanica	Lsif_GR2a	c34550.graph_c1	>Gene.15292::c34550.graph_c2::g.15292::m.15292 Gene.15292::c34550.graph_c2::g.15292 ORF type:complete len:100 (-),score=9.27,sp|Q9VPT1|GR21A_DROME|36.71|2e-09 c34550.graph_c2:323-622(-)	ANRVQVSLMSVKLSNVDQQTAKEIDLFLTAIQMNPPKVSLRGYTVVNRELLSAGISTIAIYLIVLLQFKISLINLRG	78	Compelete ORF	K08471|9.4e-24	--	0	1	0	0.333333	0	1.97	0	0.656667	No(1-21)	7tm_7|PF08395.19	PREDICTED: gustatory receptor 2 isoform X1 [Tribolium castaneum]
8	Lytta sifanica	Lsif_GR19	c34337.graph_c0	>Gene.14898::c34337.graph_c0::g.14898::m.14898 Gene.14898::c34337.graph_c0::g.14898 ORF type:5prime_partial len:198 (-),score=18.82,sp|Q9W594|GR02A_DROME|27.82|3e-08,7tm_7|PF08395.13|1.1e-23 c34337.graph_c0:335-928(-)	LVERFKILNHLILRDFIKKSPTFWSRHLEIYEFSNAHQIMLLYNKLKLISLKFNEIFSPLMLLPVISNGIWMIISSYRLLHIAVFRDGFVNDSAVFVLYAIKSCATLIALVFVCTSMEKENERTASIIHRYCANSKKSQLKLIYYSVVFLLEEIQFSAAGFFAINKTLLCRIIAAICSYLFVILQFEQKLNREFQLN	198	5prime_partial	--	--	0	0	9	3	0	0	0.94	0.313333	No(1-36)	7tm_7|PF08395.20	--
9	Lytta sifanica	Lsif_GR24	c32692.graph_c0	>Gene.12329::c32692.graph_c0::g.12329::m.12329 Gene.12329::c32692.graph_c0::g.12329 ORF type:5prime_partial len:475 (+),score=131.66,sp|Q7PYF4|GR24_ANOGA|53.06|4e-150,7tm_7|PF08395.13|5.4e-37 c32692.graph_c0:1-1425(+)	GGGGGGGVGFNLGVNKMYNNPPPTTHSYLGENVQNFNRHRRSVYLEGTDADYANPTHSITKVAPAPPHPPAAFVESSAITLRPLQFKRPEHGTVYETLKPVYTLLRIAGIFPITNVHDGVFKPTPQWFGYSVGIFLLIVGYIVYMKWDKVQIVRSAEGRFEEAVIDYLFSVYLVPIVINPIIWYESRKLSKVVNDWIVFEKVYYQITKQPLPMMLGNKPLIIAISLPIISCAAMVVTHMTMVHFRTLQVIPYCYINTVTYLVGGIWYVHCDLIGKIATLIAGDFQKALKHVGPSSQVADYRSLWMMLSKLIRDVGNSAGYTLVFLCLYLFLIITLTIYGLLSQIQDGLGIKDIGLTITAGFAVAILYFICDEAHYASHCVRVQFQKKLLLVELTWMNED…	475	5prime_partial	K08471|1.5e-159	--	30	25	31	28.6667	1.38	1.14	1.56	1.36	No(1-66)	7tm_7|PF08395.21	PREDICTED: gustatory and odorant receptor 24 [Tribolium castaneum]
10	Lytta sifanica	Lsif_GR21	c30034.graph_c0	>Gene.9164::c30034.graph_c0::g.9164::m.9164 Gene.9164::c30034.graph_c0::g.9164 ORF type:5prime_partial len:61 (-),score=-9.12,sp|Q9VZL7|GR63A_DROME|43.18|3e-06,7tm_7|PF08395.13|7.7e-10 c30034.graph_c0:50-232(-)	RILSENIDYRNLLKYLKYNPAKITAANFFVINRSLLLTILTTITTYFIVNLQFQLTNFMD	61	5prime_partial	--	--	0	4	0	1.33333	0	42.89	0	14.2967	No(1-29)	7tm_7|PF08395.22	--
11	Lytta sifanica	Lsif_GR43a	c28851.graph_c0	>Gene.8345::c28851.graph_c0::g.8345::m.8345 Gene.8345::c28851.graph_c0::g.8345 ORF type:5prime_partial len:77 (-),score=8.52,sp|Q9V4K2|GR43A_DROME|43.90|3e-07,7tm_7|PF08395.13|1e-15,Trehalose_recp|PF06151.14|5.1e-06 c28851.graph_c0:76-306(-)	HRCNVENHKILNKIFNFMNCNLNDNVKRQLIMLVQQIVYRSSDFSSCGFFSLNRSLITAVAGSVMTYLIILVQFRE	77	5prime_partial	K08471|4.2e-08	--	3	0	2	1.66667	5.98	0	4.24	3.40667	No(1-10)	7tm_7|PF08395.23	gustatory receptor for sugar taste 43a isoform X4 [Cephus cinctus]
12	Lytta sifanica	Lsif_GR64f	c28646.graph_c0	>Gene.8192::c28646.graph_c0::g.8192::m.8192 Gene.8192::c28646.graph_c0::g.8192 ORF type:internal len:156 (-),score=15.10,sp|P83297|GR64F_DROME|33.33|2e-19,Trehalose_recp|PF06151.14|7.3e-33,7tm_7|PF08395.13|1.3e-06 c28646.graph_c0:2-466(-)	HDLPEVPADEKTRMYFQSYYPHIFTFLSYSLPLGIYMAIMNVYEVFLWVFLDTFLMIISVHLTYRFKQINRKVENMSEFNLKSIQFWMKLRKDYDNIGKLTKIIDQQLSMIILLSFAANMYFIISQLYWVLVNSDTPIKMAYFYFSFALLLFKAI	156	internal	K08471|6.2e-19	--	4	0	3	2.33333	1.41	0	1.13	0.846667	No(1-26)	7tm_7|PF08395.24	gustatory receptor for sugar taste 64f-like isoform X2 [Zootermopsis nevadensis]
13	Lytta sifanica	Lsif_GR127	c20724.graph_c0	>Gene.2237::c20724.graph_c0::g.2237::m.2237 Gene.2237::c20724.graph_c0::g.2237 ORF type:5prime_partial len:174 (+),score=17.18,sp|Q9W594|GR02A_DROME|26.18|6e-13,7tm_7|PF08395.13|5.8e-23 c20724.graph_c0:1-522(+)	QHYNKRFMEIEKIYKDVLIVKNDIEQLYSLALLMKIASQFVEIFSGLYFSVFGYIYDGYIVIPRKFSQLSIPITLLLISSYELLLIITVCEITYKEIRNTRKIIYQLSITKNSKMLIKKINMFSLQLIQKDFEFSACGFFKIDGSLLQTIIGAATIYLVMFIQFDMAINSNPN	174	5prime_partial	K08471|4.0e-42	--	9	3	2	4.66667	1.67	0.55	0.53	0.916667	No(1-38)	7tm_7|PF08395.25	gustatory receptor 127 [Tribolium castaneum]

## Sheet: Sheet5-IRs
Number	Species	Protein name	Gene ID	CDS数据	Predicted protein sequence	Predicted protein length	Status	E value	Csyteine	Count1	Count2	Count3	Count	FPKM1	FPKM2	FPKM3	FPKM	Signal Peptide	Pfam	nr_annotation
1	Lytta sifanica	Lsif_IR13	c19518.graph_c0	>Gene.895::c19518.graph_c0::g.895::m.895 Gene.895::c19518.graph_c0::g.895 ORF type:internal len:123 (-),score=15.42 c19518.graph_c0:2-367(-)	NRTNLQRSVIKVSYVLTYDDSINHLDDYRDKHIDSVSKVSMKLLQPMLNQLNITRKCILRKSWGKFNQTIRTTQDDSMLGDLFRETSDISGTSGYALLERIEHFTCAQMYAPNNLRFILRAP	123	internal	K05313|1.5e-15	--	3	0	0	1	2.52	0	0	0.84	No(1-10)	--	ionotropic receptor 13 [Holotrichia parallela]
2	Lytta sifanica	Lsif_IR2	c20690.graph_c0	>Gene.2219::c20690.graph_c0::g.2219::m.2219 Gene.2219::c20690.graph_c0::g.2219 ORF type:3prime_partial len:224 (-),score=38.57,sp|P34299|GLR1_CAEEL|30.70|9e-27,Lig_chan-Glu_bd|PF10613.10|1.6e-24,SBP_bac_3|PF00497.21|2.9e-15 c20690.graph_c0:3-671(-)	MGFPIAGAPEFDLLGKRTNFTLYLYDNSDKEMIAAWNSKDQNGVVLKRNNEEIMRGLQRTTVTVVTSLKRPYVMLRPNHEDLIGNRRFEGFCIDLMMKIAKSENFSFEIQLVDNIPSIIAAVYHKKADLGIADITVTPSREGQIDFSLPFMRLGISVVYRKLDVEDSTWKFLDPITMDVWLYIGAMTVALAIVLYFVARMSPGDWENPHPCDQSPRHDNPEMD	224	3prime_partial	K05204|9.2e-40	--	2	4	7	4.33333	0.3	0.59	1.14	0.676667	No(1-12)	SBP_bac_3|PF00497.21	IR2, partial [Hycleus cichorii]
3	Lytta sifanica	Lsif_IR2a	c20880.graph_c0	>Gene.2372::c20880.graph_c0::g.2372::m.2372 Gene.2372::c20880.graph_c0::g.2372 ORF type:internal len:132 (+),score=30.50,sp|Q21415|GLR3_CAEEL|37.88|1e-23,Lig_chan|PF00060.27|5.5e-09 c20880.graph_c0:1-393(+)	WIFALIITQSYIASLAAFLTNKKTLVIKEVEELARQNKIIYGTVENSATYSFFASSNNSIYQKMYETMSSTEQSLEPTVEGGLERILETEDGSYAFLTESTTIEYEVERNCKLRMVKKFIQPRTFGIAMPR	132	internal	K05313|2.8e-25	--	1	0	0	0.333333	0.63	0	0	0.21	Yes(1-17)	Lig_chan|PF00060.27	IR2, partial [Hycleus cichorii]
4	Lytta sifanica	Lsif_IR16	c21840.graph_c0	>Gene.3063::c21840.graph_c0::g.3063::m.3063 Gene.3063::c21840.graph_c0::g.3063 ORF type:internal len:111 (+),score=15.85 c21840.graph_c0:2-331(+)	VTIGGACLSLVFMFIEMGLHMLKRAIKTKIPYTKLIADELKFYFQFTGMVKPVIYEHETPENRSHDSGEEKSKSKSKSKSRQSSGSINLQPVPYGFISGISQERLTRTNI	111	internal	--	--	4	2	0	2	5.37	2.72	0	2.69667	No(1-10)	--	IR16, partial [Hycleus phaleratus]
5	Lytta sifanica	Lsif_IR1	c21953.graph_c0	>Gene.3107::c21953.graph_c0::g.3107::m.3107 Gene.3107::c21953.graph_c0::g.3107 ORF type:internal len:108 (-),score=30.45,sp|P26591|GLRK_LYMST|33.33|2e-09,Lig_chan-Glu_bd|PF10613.10|8.2e-12 c21953.graph_c0:2-322(-)	QFDNKGFRSDFGLELIELKEGGITRIGNWTTSEGLNISRIYPPPPPPKEGSLVNRTFIITGCLTEPYVMRVDSAKALYGNDRYEGFAVDLIDELSQMEGFNYTFSIR	108	internal	K05313|4.4e-32	--	0	0	2	0.666667	0	0	3.32	1.10667	No(1-11)	Lig_chan-Glu_bd|PF10613.10	IR1 [Hycleus cichorii]
6	Lytta sifanica	Lsif_IR4	c28771.graph_c2	>Gene.8294::c28771.graph_c1::g.8294::m.8294 Gene.8294::c28771.graph_c1::g.8294 ORF type:internal len:182 (-),score=45.63,sp|Q21415|GLR3_CAEEL|29.09|4e-12,ANF_receptor|PF01094.29|3.4e-18 c28771.graph_c1:3-545(-)	MTLGISILYKKEEPDEIDMFAFLKPFSVDVWIYTATLYLAMTVIIYFVSRMAPADWENPHPCEEHPEELENIWDIKNCLWLTLGSIMAQGCDILPKGIS	100	internal	K05313|1.4e-37	--	2	0	0	0.666667	4.53	0	0	1.51	No(1-63)	ANF_receptor|PF01094.29	IR4, partial [Hycleus cichorii]
7	Lytta sifanica	Lsif_IR22	c36359.graph_c0	>Gene.19646::c36359.graph_c0::g.19646::m.19646 Gene.19646::c36359.graph_c0::g.19646 ORF type:5prime_partial len:212 (+),score=31.33,sp|Q21415|GLR3_CAEEL|41.04|6e-44,Lig_chan|PF00060.27|2.8e-34 c36359.graph_c0:2-637(+)	ELLAVSFFGVSVIFYILGRICSEEWSNPYPCIEEPEFLINQLSLRNCFWFTVSSLMQQGSEIGPVAISTRMVAAVWWFFTLIMVSSYTANLAAFLTKETPEPHFNNVYELVANADKHQIKWGAKIGGSTVGFFEKKKHIPEFQKIHQYMTEHASEVLVSNPVDGVIKAEKENYAFFMEITSIEYEIQRRCNLTAVGDLLDEKSYGIAMKKN	212	5prime_partial	K05313|3.5e-69	--	24	0	12	12	1.02	0	0.58	0.533333	No(1-22)	Lig_chan|PF00060.27	IR22 [Hycleus cichorii]
8	Lytta sifanica	Lsif_IR19	c40415.graph_c0	>Gene.38794::c40415.graph_c0::g.38794::m.38794 Gene.38794::c40415.graph_c0::g.38794 ORF type:5prime_partial len:806 (-),score=172.54,sp|P26591|GLRK_LYMST|28.25|2e-85,Lig_chan-Glu_bd|PF10613.10|1.3e-33,Lig_chan|PF00060.27|2.8e-32,ANF_receptor|PF01094.29|3.2e-26,SBP_bac_3|PF00497.21|3.5e-11 c40415.graph_c0:300-2717(-)	LLCQMGAAITNRTQSQIPIHCETIMTTISIENLIFLLFFLAHLREISTKHDNTLNIVLLAKPEDAQKVIAINSVVADNNFFHNDNAIYNLTILEIEEENSFSTAKKFCNSVENNKNVVGVLGLESSPISTIIQSICMKLNLPYIQAIWHRNDDFKPTTTSINLHPYPEMITQALHVIVKSLDWQRFVIVYENRNSLRRLRKILNLHNYQDRTHRNSILIRKLLDGDDQRPLLKEIRKLGDFPIILDCNPIKITEIIKQIQDMKLESFFSNIFLTSLDSHTADLNGFDKVSNITTIRIVDPYQAGIAEMMKNWAAYEYRRGRIIEFATNQMKTETFLMSQATKLLINAANYLNGREISEFQPLSCYGGDGGPKFPYGPQIVSHIKSQNQFEFNDFGNRTN…	806	5prime_partial	K05313|6.5e-153	--	0	0	3	1	0	0.06	0.66	0.24	No(1-48)	SBP_bac_3|PF00497.21	IR19, partial [Hycleus cichorii]
9	Lytta sifanica	Lsif_IR56e	c40834.graph_c0	>Gene.42534::c40834.graph_c0::g.42534::m.42534 Gene.42534::c40834.graph_c0::g.42534 ORF type:complete len:336 (-),score=51.25,Lig_chan|PF00060.27|2.2e-11 c40834.graph_c0:320-1327(-)	MDFSRNFIRAGMTAIAPAPIPAAGWSIPLLPFTANTWGTLAATFILCTFALFLALIFEKSQKNADNLVAKFVYSSTVLTRLYLLQSINKMPARWILRYLIGMSLLQALILSSSYSGGLASIMTIPRYKRAILSVQDLADSNLYWGATSDAYLYALNDVNYGAYSKIKTTFRAHSVNELTEIAKSYNYAFLVERLQSGYFYIGDFIKRDVIYGYRIMRDDIYWDECIFVMRKHAVQLQLIDDLILKIFEAGLEAYWENQVVALHMDFLIQRTLQYYRHRNRINDHEPVKLQWQHVQGSFGIFFVGLSLATLCFIGEIIIYRYQKTTKKTSSEIKSS	336	Compelete ORF	K01052|1.9e-30	--	96	20	100	72	2.82	0.59	3.22	2.21	No(1-24)	Lig_chan|PF00060.27	IR56e, partial [Hycleus phaleratus]
10	Lytta sifanica	Lsif_IR6	c41255.graph_c0	>Gene.47088::c41255.graph_c0::g.47088::m.47088 Gene.47088::c41255.graph_c0::g.47088 ORF type:complete len:922 (+),score=263.06,sp|E9NA96|IR25A_DROME|68.64|0.0,Lig_chan|PF00060.27|4.9e-46,Lig_chan-Glu_bd|PF10613.10|1.6e-34,SBP_bac_3|PF00497.21|1.5e-18 c41255.graph_c0:135-2900(+)	MDGEMYKIYCIFVILFATERSINAQTTQNINVLFVNEEGNIVAEKAVDVATNYIKKNGKLGVSTDPVKVIGNRSDATGLLDSLCGAYNEMLSTSKYPHLVLDTTMTGLASETVKSFTAALGLPTISASFGQEGDLRQWRNLDHDEKGYLIQIVPPADIIPEIIRSIVLQQNITNAAILFDDTFVMDHKYKSLLQNVAARHVITPIRDKTRIPEQLEQLRNLDIVNYFILGTFASIQDVLDAADSVNYFNRKFAWHAITQDKGDLKCSCKNATIMLAKPVIDAQYQDRLGFVKTSYQLNADPEIAAAFYFDLALHSFLAIKEMIADGAWQRNNVTNYITCDDYNRENTPKRKGINLQKYFNKESTEVPTYGPIKIVSNGNSFMEFTMQLSAVGVREGSSD…	922	Compelete ORF	K05313|0.0e+00	--	2152	2149	2406	2235.67	22.89	22.36	28.04	24.43	No(1-24)	Lig_chan|PF00060.27	chemosensory ionotropic receptor IR6 [Tenebrio molitor]
11	Lytta sifanica	Lsif_IR76b	c41540.graph_c2	>Gene.50502::c41540.graph_c0::g.50502::m.50502 Gene.50502::c41540.graph_c0::g.50502 ORF type:5prime_partial len:364 (+),score=139.11 c41540.graph_c0:3-1094(+)	HDNNVKSKHQNLFETNLCYYKNDAPPPLLLPPRPPPPPPPPYYTLFSPTVYNKNIRKKTVNGRDYWIYENDAQNEKRMIPVRTPSALLFQFTN	94	5prime_partial	K05313|1.5e-09	--	107	112	134	117.667	12.09	12.41	16.47	13.6567	No(1-25)	--	IR76b [Hycleus phaleratus]
12	Lytta sifanica	Lsif_IR7	c47596.graph_c0	>Gene.62513::c47596.graph_c0::g.62513::m.62513 Gene.62513::c47596.graph_c0::g.62513 ORF type:internal len:97 (+),score=19.64,sp|Q10914|GLR2_CAEEL|39.36|4e-07,Lig_chan-Glu_bd|PF10613.10|7.9e-16 c47596.graph_c0:2-289(+)	VNIGSWDTKSGVKLLPTKIEEIDNDPESLRNKTFIVITTLTDPYGMLKETEKPLYGNQRFEGFGIDLIEELSKIEGFNYTFIIRHDKKNGNKDPHT	97	internal	K05313|8.0e-25	--	0	0	5	1.66667	0	0	14.72	4.90667	No(1-63)	Lig_chan-Glu_bd|PF10613.10	IR7, partial [Hycleus cichorii]
13	Lytta sifanica	Lsif_IR25a	c53380.graph_c0	>Gene.67379::c53380.graph_c0::g.67379::m.67379 Gene.67379::c53380.graph_c0::g.67379 ORF type:internal len:69 (-),score=-3.62,sp|E9NA96|IR25A_DROME|36.62|2e-09 c53380.graph_c0:1-204(-)	EQLARQSRINYTVVANSGVHQYFINMKNAEDKLYTVWKEITLNSTSDQVEYRVWDYPIKEQYGHILQA	69	internal	K05313|1.2e-32	--	2	0	0	0.666667	45.73	0	0	15.2433	No(1-66)	--	ionotropic receptor 25a isoform X1 [Bombus impatiens]

## Sheet: Sheet3-ORs
Number	Species	Protein name	Gene ID	CDS数据	Predicted protein sequence	Predicted protein length	Status	E value	Csyteine	Count1	Count2	Count3	Count	FPKM1	FPKM2	FPKM3	FPKM	Signal Peptide	Pfam	nr_annotation
1	Lytta sifanica	Lsif_ORco_X1	c44095.graph_c0	>Gene.59422::c44095.graph_c0::g.59422::m.59422 Gene.59422::c44095.graph_c0::g.59422 ORF type:3prime_partial len:169 (-),score=-35.18,sp|A0A026W182|ORCO_OOCBI|65.48|4e-83,7tm_6|PF02949.21|1.2e-13 c44095.graph_c0:3-506(-)	MMKFKQQGLVADLMPNIRLMKATGHFMFNYYTDNSTKTIHRIFAIVHLILMLMQFGFCGINLIFEKEDVDDLTANTITMLFFTHSVVKVVYFAVRSKLFYRTLGIWNNPNSHPLFAESNSRYHQVAVRKMRILLLAVLVTTMLSAISWTSITFIGDSVKKVIDPITNE	169	3prime_partial	K22984|9.7e-89	--	3	1	10	4.66667	0.55	0.18	1.97	0.9	No(1-24)	7tm_6|PF02949.21	odorant receptor coreceptor [Bombus terrestris]
2	Lytta sifanica	Lsif_OR20	c41736.graph_c0	>Gene.52908::c41736.graph_c0::g.52908::m.52908 Gene.52908::c41736.graph_c0::g.52908 ORF type:complete len:402 (-),score=46.91,sp|P81919|OR46A_DROME|22.76|6e-20,7tm_6|PF02949.21|6.8e-47 c41736.graph_c0:1760-2965(-)	MSPKVDQLPSLFRYNALALGLFGLFPKAEHYTTSYKIYRYSLLCFAAISTVLQLYNLRYIYNDLVLATTSLNILISEINLMMKSSFTMHNHRVLKRILTQLEQDIFQPQTDHERKTINSFIRLWKLLTITYICDGALTVLLWSIYPLIDGSGNERRLPFVSWFPYNYQITPYYQLTYIYQLLAVYYFSFSHMVIDASVGYILTMTSGQCALLSVRLENIYEITEDLLIKTGIISKDSPENKTIILNNMHRTLKDLIVYHKAILQFAENGNKFINPVASTQLVKTVLVLCATMFQMTLVTPFSSEFWSQITYQIALTFQILLYCWFADDVLTESQRIPQVIYESEWLETTNNFKMDMLFFMHRTQIPIKFKAMNFFTLSLPTFSAVIRTSWSYFTMLRTV…	402	Compelete ORF	K22984|2.6e-17	--	88	48	89	75	1.81	0.98	2.01	1.6	No(1-30)	7tm_6|PF02949.21	OR20, partial [Hycleus phaleratus]
3	Lytta sifanica	Lsif_OR38a	c41427.graph_c1	>Gene.49140::c41427.graph_c1::g.49140::m.49140 Gene.49140::c41427.graph_c1::g.49140 ORF type:complete len:261 (-),score=40.28,sp|Q9V6A9|OR49A_DROME|22.64|2e-07,7tm_6|PF02949.21|4.6e-22 c41427.graph_c1:645-1427(-)	MYAWEFLAQMLMGLIYGATDAVYLSIAVILAQQYHILGNNMKNYTYTALIKCGFSKNYVDNFRKSLNNIHDDNNDDAHYRRVDNDLDIYDRYSDIFAMIKTHRFKQLNYEYFKRNIKHHEKLLKTHKDFIDVFRELLLLKLGAVTFYAAFSLFSILTAKSKEGAIGFATYGFDACIEMFLYNSPGQFLIESADLLSTIYESPWYLCDVFYRKSFIMLQMNIKRPVLITAGSYFIMSLPSYVSFMKMIYSVLTLLLQVTND	261	Compelete ORF	K22984|7.1e-44	--	20	52	45	39	3.07	7.83	7.41	6.10333	No(1-21)	7tm_6|PF02949.21	PREDICTED: odorant receptor 83a [Tribolium castaneum]
4	Lytta sifanica	Lsif_OR6	c40611.graph_c0	>Gene.40477::c40611.graph_c0::g.40477::m.40477 Gene.40477::c40611.graph_c0::g.40477 ORF type:complete len:108 (+),score=2.86,7tm_6|PF02949.21|5.2e-06 c40611.graph_c0:730-1053(+)	MQTVNLPYDYRYISIICVITVTTIVSPIMAGQSIETVSENIYEALKQIDWYNMNIANRKIYLIALTCAHKKIQIRFSENYSINYALGLAIVRGTYSTMSVFVGYINP	108	Compelete ORF	--	--	17	12	17	15.3333	2.66	1.84	3.06	2.52	No(1-30)	7tm_6|PF02949.21	OR6 [Hycleus phaleratus]
5	Lytta sifanica	Lsif_OR8	c38777.graph_c0	>Gene.28455::c38777.graph_c0::g.28455::m.28455 Gene.28455::c38777.graph_c0::g.28455 ORF type:complete len:418 (-),score=25.90,sp|Q8WTE7|OR1_ANOGA|23.20|5e-10,7tm_6|PF02949.21|8.7e-28 c38777.graph_c0:299-1552(-)	MTQVKYLKALIFQLKICAVFDNTTNIEENIVKRRFFSFYQLLVRLSIIVTFTQCLIYIAQRPSLVKDTNFLRDTMFYITGPIFSFYMSWRTEKLYGLIYKLQTILERTDNPIEELTMDKAVRRSELYAKMWISYLSVFCANYAISTLLIPERTTLIPAWFPYDVYASPNYELTWLWQSFCFYIMTLAHCIGDTMMMSCITLLGQQFIILKSNLRFSFYQALKIADVPEENIKKFYRALQIADIDDELIRNTLSQASNKNYEKHLYEYLCRCVQNHQYLLDCCADLIDILSPTLFPRVGVCTFFLLVSSLTILTQTDSSEITKAAIVCVASLMTTSILCFLGEQLTQSANIFHGLTDTPWYLYNLKSKTLLVFMMQRLDKLPMIVAGPFFVLNYATFVTI…	418	Compelete ORF	K22984|6.3e-07	--	0	0	2	0.666667	0	0	1.41	0.47	No(1-18)	7tm_6|PF02949.21	OR8, partial [Hycleus phaleratus]
6	Lytta sifanica	Lsif_OR9a	c38717.graph_c0	>Gene.28193::c38717.graph_c0::g.28193::m.28193 Gene.28193::c38717.graph_c0::g.28193 ORF type:5prime_partial len:301 (+),score=-4.82,sp|Q9VHQ2|OR85D_DROME|27.20|6e-09,7tm_6|PF02949.21|3.9e-24 c38717.graph_c0:2-904(+)	IRMEPTYFQLHLNVLRIFGINIIPIKNPLKKFLYYLYACIFLTFQFSYTFLELMLVISLFPDVVKMCYSMCFLFSRILGLIKSGFIWKERQTIWRLFQRMENNKFLPNLETTTNYERKFIRFALKFCNIQGICFYSLTLIIIFLLSLAMSYSSEGNKEYFDDQTNSTFILKQKMLPFKIYIPVDYQPSPRYEFFFITQVLWSVACGMQIGAVDALIYGSMLFFKAQFLILKHRIRYLPKKTQNFVKNCVRHHQELLNLCDKAEDVFRYLMLSQFVASLLILCLSLFQLSLVGNYEKQKKF	301	5prime_partial	K22984|1.3e-11	--	0	0	5	1.66667	0	0	0.2	0.0666667	No(1-19)	7tm_6|PF02949.21	odorant receptor 9a-like, partial [Asbolus verrucosus]
7	Lytta sifanica	Lsif_OR4	c38297.graph_c1	>Gene.26472::c38297.graph_c1::g.26472::m.26472 Gene.26472::c38297.graph_c1::g.26472 ORF type:3prime_partial len:301 (+),score=48.87,sp|Q8WTE7|OR1_ANOGA|24.07|2e-17,7tm_6|PF02949.21|2.7e-19 c38297.graph_c1:523-1422(+)	MKSHLKIVLFFLKKIGLWPENIEYKPNGFLKFALYCHIITMFILFVLPQVINLFLIFNDIEAFAGSVYIIMSDLNGLVKMSLFIKNLPLLKVIMDTLDGHLYQPKNDQQKLAILQLFKPWSFLSNTLLIITHVTIGSWAIFPRIQEKLPFLAWYPFDQYKSPYYELVYIHQILSVYYLALVDICSPGLFSAIMLFIASECEFLCDDLRNIHRFTKERLEKQGRVVLDSNDQNELEEDAVTAEYSNTLTIFVQHHRGILKLAKDANAFFNFLVFFQFCTTILTICMTTFQLSIVQPLSGDF	301	3prime_partial	--	--	4	0	5	3	0.48	0	0.59	0.356667	No(1-19)	7tm_6|PF02949.21	OR4 [Hycleus phaleratus]
8	Lytta sifanica	Lsif_OR13	c38213.graph_c0	>Gene.26130::c38213.graph_c0::g.26130::m.26130 Gene.26130::c38213.graph_c0::g.26130 ORF type:complete len:359 (-),score=67.81,sp|Q8WTE6|OR2_ANOGA|21.77|1e-09,7tm_6|PF02949.21|6.2e-23 c38213.graph_c0:24-1100(-)	MDTYQDVLDISLKKLDLLGLHPLKPTSKLITFYQLSTYLIIEILTIAQLKYEEFGWRTFGNTLEVTFMLLQSTTKVLTMIIGKHQAKYLIEQIQQENGRILKLIKTAVQGFLTLAYLTLSSFVLRPIIYGILPMECLIPTFLPYWLFAIYNALCIIFCAFSVLWVDAFFSLILLLLYFQFRTLNARIAAIDFRGVTDKQTAAKVEEEIRQIVDHHNFLFNYMDAFNSFVRIMALIQCLLTIFSVCFELFLIAKNATQLSLLLNNILYLLTMSSELLVTFGVPAVFVKSEATNVIWTLYNSTWTDCTYLPLRQHLIIMMQRAQKEALVSAGKMVILDLEACARIYKTAFSFFALFKTIT	359	Compelete ORF	--	--	4	13	9	8.66667	0.46	1.31	1.08	0.95	No(1-10)	7tm_6|PF02949.21	OR13, partial [Hycleus phaleratus]
9	Lytta sifanica	Lsif_OR2	c37538.graph_c0	>Gene.23477::c37538.graph_c0::g.23477::m.23477 Gene.23477::c37538.graph_c0::g.23477 ORF type:5prime_partial len:395 (+),score=-25.51,sp|P81917|OR43A_DROME|28.12|3e-06,7tm_6|PF02949.21|1.2e-12,7tm_6|PF02949.21|2.8e-07 c37538.graph_c0:2-1186(+)	EHERLIKFVTYPLNIIGINPYGKLNYVRILCLLSPIVITIYLAIYLLRTDDLTFEEFTNCVESLTTEIHAGIKYCVMIVSHSKIQLLVKNAKDTLKVKNYDKNLQKLYKHETRKIELFVKIYLSLIMIVVICLTLRPILLNELMFVYYVPKWVPTKVSTLFNTFTIILNVSLAVILDIFVFISISLLTLQMKILNRKITHHLGIGENTNEKMVLFKIQKWVEAHNNFYDYFRLQNSVIRWTALLECMITIITLSFELHLIVNRVNDWTNLIKSIAYVSALTFELSILFCWPAFTLTDEVFLIFIIFIITLISNEKLICKQATATLFYFYDTPWYSSSLPIQKSILMIMTRLQKETVISIGNTLIVNLETIKSVFKASFSYFATLQTMQEIYSQK	395	5prime_partial	--	--	0	0	4	1.33333	0	0	1.56	0.52	No(1-24)	7tm_6|PF02949.21	OR2, partial [Hycleus phaleratus]
10	Lytta sifanica	Lsif_OR15	c34933.graph_c1	>Gene.15979::c34933.graph_c1::g.15979::m.15979 Gene.15979::c34933.graph_c1::g.15979 ORF type:internal len:107 (+),score=0.35,sp|Q9VT08|OR67A_DROME|30.69|8e-07,7tm_6|PF02949.21|2.9e-20 c34933.graph_c1:1-318(+)	LFDFGVFFQFCVNTGTICTTMFQLSIVEPLSGDFCTFTFYQGCMFLELLLHCWCGNEAILSSQNIPLAAYESAWIKASLAFKKELAFFIRCTQEPICLYALNFFTL	107	internal	--	--	1	0	0	0.333333	1.65	0	0	0.55	No(1-18)	7tm_6|PF02949.21	OR15, partial [Hycleus phaleratus]
11	Lytta sifanica	Lsif_OR49b	c34146.graph_c0	>Gene.14542::c34146.graph_c0::g.14542::m.14542 Gene.14542::c34146.graph_c0::g.14542 ORF type:complete len:401 (+),score=35.47,sp|Q8WTE6|OR2_ANOGA|20.98|2e-11,7tm_6|PF02949.21|9e-33 c34146.graph_c0:578-1780(+)	MDKILHLKGLKYFMCFTGVWPASAVRHKINRRIYTIYTYLPLTLYVSFIAGQCVAIITTGMEDFSQIPDILVTGILNLVTIIRVFIIKSETVQSLFNTIINNQQRIMESTDEDIRKIYTNYAKRAVKVNYYFLTTGLFCLFCLHAANYVQNIYLYNQQLALNNTVTRHNTIAFWTPFDQEQHFDLVLYIGVILTLYAGTCYVIMYPMLVILMIYAQSQLRILQHILRNLQKYSNIIKEEKQLTSDEAVFHTLRFCIIEYQNIVNYVTTLNNSFKYSFLLDFCVDSLHLAMTLYAIVKGFDITMVFNLVLLPIVPSQIFLVHCNGNEIKVQSLELSTAVYENNWYEQSRNNKKILHIMATRFQKSLTMTLGDFCVMSTDTAVVVSVFTIKCIRSSVFFLEF	401	Compelete ORF	--	--	25	16	0	13.6667	0.75	0.49	0	0.413333	No(1-24)	7tm_6|PF02949.21	odorant receptor 49b-like [Sitophilus oryzae]
12	Lytta sifanica	Lsif_OR4a	c33934.graph_c0	>Gene.14197::c33934.graph_c0::g.14197::m.14197 Gene.14197::c33934.graph_c0::g.14197 ORF type:5prime_partial len:370 (+),score=44.72,sp|P81923|OR59A_DROME|22.67|1e-09,7tm_6|PF02949.21|8.3e-30 c33934.graph_c0:1-1110(+)	RMDVLRYSLRHFTVMGTNPLRPLGHKRLVYILFSIFATLMLTGTQFLYNEFDIFVMIDIAETIGILLQGSIKTLTLIFYRERAQCLINEMAQFLPLSNPNNRSIEKRNHRLLGFIRLLLKSFVVLCYVTMIAICLRPLVAHRLSLSCYIPKFVPYWLFATFNSITALFFGLNALTFDTFTSSLLMLLSLQFKLLNDRFVAIDFGGIVDKQTAKSAEDKLKSIVNHHNFLLNYLNLFNEFIQIPALLQCFLTVVTICFELFMISKSGADISRNFDNVLLLISLYSELLFVLGLPAVFVTESAGKIIWSAYKSSWIESPYLPIRQYLILIMARGQIEATVSAGNMININLETCINIFKAAFSFFTLINSFA	370	5prime_partial	--	--	8	6	20	11.3333	0.52	0.38	1.42	0.773333	No(1-27)	7tm_6|PF02949.21	PREDICTED: odorant receptor 4-like [Tribolium castaneum]
13	Lytta sifanica	Lsif_OR14	c32285.graph_c0	>Gene.11807::c32285.graph_c0::g.11807::m.11807 Gene.11807::c32285.graph_c0::g.11807 ORF type:complete len:378 (+),score=43.32,sp|Q8WTE6|OR2_ANOGA|22.89|2e-09,7tm_6|PF02949.21|3.9e-31 c32285.graph_c0:32-1165(+)	MPHRDVIEFLIKNLDLLGVHPYKKRNFLKNCVIIFPAVTIWCLGIYQFIYAELTFDVVTNGVETILTTTHFIYKYVALLVNHHKSRILIKETEKFSTIPVEYDQNFHKSYKQTIRIIKIIRNYFISVGCVASIIVTFIPILLNDLVLACYTPKWINRTFFIYFNCFTFCLTTCIAITYDLFAFTLISLTRLQFRIHNKRVRFFAVDDDNSYNNDDKEKEILLRMENWIQFHRFLYNYVELFNSTFKISILLEYVIFISTMCFELYFISIPGINLVNIFKSLIYICGLASQLVIYYCWPAALLAEESLNTSFCLYDIPWYNCKSSTVKKNLLLMMIRSQKEATISAANLFAVNLITTTQAFKASMSYFATLKTVEMKT	378	Compelete ORF	K22984|2.8e-06	--	495	359	170	341.333	60.66	43.12	22.68	42.1533	No(1-10)	7tm_6|PF02949.21	OR14 [Hycleus phaleratus]
14	Lytta sifanica	Lsif_OR67c	c31704.graph_c0	>Gene.11042::c31704.graph_c0::g.11042::m.11042 Gene.11042::c31704.graph_c0::g.11042 ORF type:5prime_partial len:133 (+),score=23.21,sp|Q9VZW8|OR63A_DROME|25.30|6e-09,7tm_6|PF02949.21|2.7e-15 c31704.graph_c0:3-401(+)	LGKRMDIYYANCLFLHIFLSGALMGVIGYRLKEKVNLNSLALLSGWISAIAINCVSAQRLMTEAESIADCIFEAKWYDADVDFQKMLHMIIMRSQYPIVVHAGPFTFLSHPVMLSVAKTAYSYLALLNATSK	133	5prime_partial	--	--	12	6	16	11.3333	3.06	1.49	4.52	3.02333	No(1-28)	7tm_6|PF02949.21	PREDICTED: odorant receptor 67c [Tribolium castaneum]
15	Lytta sifanica	Lsif_OR19	c31008.graph_c0	>Gene.10129::c31008.graph_c0::g.10129::m.10129 Gene.10129::c31008.graph_c0::g.10129 ORF type:complete len:416 (+),score=64.31,sp|Q8WTE7|OR1_ANOGA|23.40|1e-30,7tm_6|PF02949.21|1.7e-49 c31008.graph_c0:118-1365(+)	MRVATMDQYNLKWYIRIIISQSRILGIWPTNYKYQCSSLYTMYLPSCFVILAILHLIPQFIELYFIVNDLELFATSLFTAISEFSAMYKGYTLVKNLPNIKFFMDTLDNEFHQLRNEQQIQAVKELFQPFIFMFWFLIISANVAIVVWAITPMMDQSDDRILPFLCWYPFDYKQSPIYELLYIIHVYGVYYLGMLDINLDAIFSAMMIYIACESEILCDNFRNIYDFTKERLEKQGIDLSSNHNLNNHDLEEDAVTDEYHNTLKIFVEHHREILKLAELSNGVFTFVLTFQFCTTILSICMTMFRLSIVSPTSMEFHGILFYQLALFMQILMYCWCGNAATYSSNKIPYAAFESDWIQASLRFKKDLMFFIRKTQEPIRLYALNFFILSLETFINILRT…	416	Compelete ORF	K22984|7.4e-25	--	995	690	1146	943.667	38.19	25.91	48.09	37.3967	No(1-26)	7tm_6|PF02949.21	OR19, partial [Hycleus phaleratus]
16	Lytta sifanica	Lsif_ORco	c25726.graph_c0	>Gene.5811::c25726.graph_c0::g.5811::m.5811 Gene.5811::c25726.graph_c0::g.5811 ORF type:complete len:478 (-),score=115.37,sp|Q9VNB5|ORCO_DROME|65.50|0.0,7tm_6|PF02949.21|1.1e-105,7tm_7|PF08395.13|8.9e-08 c25726.graph_c0:31-1464(-)	MMKFKVSGLVADLMPNIRLIQGSGHFMLNYHADNSGALHTLRLGYCCMHLVFLLFQYGCNFMNLIKQRGDVNDLAANTITVLFFTHCITKYLYFALRSRLFYRTLGIWNQANSHPLFAESNNRYHALALKKMRRLLYIIVGSTLFSSIAWTTITFVGDSNHEIKDPENDNLTITEELPRLLVRAWYPWDTFSGFTHWATVLFQVYYVLFSLAHANLLDSLFCSWLIFACEQLQHLKEIMRPLMELSASLDTYVPKSADLFRAPSATSTDNLIENDYNNKNEDDLKGIYSTRQELGGHFRGGALQSFTGGTGVGPNGLTKKQELMVRSAIKYWVERHKHVVRLVTAIGDAYGVALLLHMLTSTIMLTLLAYQATKITGVNKYAATVLGYLVYALAQVFHF…	478	Compelete ORF	K22984|1.1e-243	--	6504	5441	7823	6589.33	269.58	220.68	354.44	281.567	No(1-22)	7tm_6|PF02949.21	olfactory co-receptor ORco [Tenebrio molitor]
17	Lytta sifanica	Lsif_OR5	c24562.graph_c0	>Gene.4947::c24562.graph_c0::g.4947::m.4947 Gene.4947::c24562.graph_c0::g.4947 ORF type:internal len:220 (+),score=-13.73,7tm_6|PF02949.21|5.2e-09 c24562.graph_c0:2-658(+)	YDHLYEMTKCSRKNFSKLQHPVDNVFYQREIKHRLIYCIKRHQEILRLTFSKINEISNLIVYFSICGLLLGSSICLRLISGSYNRIDLLEMIVAYLGASVTASGIIIAGQSVETKASNANEVLTNVDWYNMNCENRKLYLTLLICAQKTIKIRFSDKCSINYELGQSVETKASNANEVLTNVDWYNMNCENRKLYLTLLICAQKTIKIRFSDKCSINYE	220	internal	--		5	1	7	4.33333	0.8	0.16	1.21	0.723333	No(1-69)	7tm_6|PF02949.21	OR5, partial [Hycleus phaleratus]

## Sheet: Sheet6-SNMP
Number	Species	Protein name	Gene ID	CDS数据	Predicted protein sequence	Predicted protein length	Status	E value	Csyteine	Count1	Count2	Count3	Count	FPKM1	FPKM2	FPKM3	FPKM	Signal Peptide	Pfam	nr_annotation
1	Lytta sifanica	Lsif_SNMP1	c42025.graph_c0	>Gene.56682::c42025.graph_c0::g.56682::m.56682 Gene.56682::c42025.graph_c0::g.56682 ORF type:complete len:528 (-),score=-57.54,sp|P86905|SNMP1_APIME|82.13|0.0,CD36|PF01130.22|9.2e-129 c42025.graph_c0:1690-3273(-)	MIKPKKLGIVGGSLFAFGVVFCAIVFPPFLKWKIKNQVTLKPNTEMRELWSTFPVPLDFKIYLFNVTNPTEITAGEKPIVEEIGPFFYDEYKHKVNMVDREEDDSLEYNLKATWFFNPSLSSPLTGEEELVFPHVLILSMVKLTLEQQPSAIGILNKAVDNIFKKPSSVFVRAKAREILFDGVPLDCTGKDFASSAICNVLKEKDDALLPDGPGRYLFSLFGPKNGTVLPDRIRVLRGIKYWKDVGKVTEVNGKPELDIWTGDQCNEFNGTDSTIFAPLLTEQDDIVSFSPDICRSLSARFDRKTKVAGINTYHYKADLGDMSTNPKEKCFCPAPDNCLTKNLMDLTKCVGAPLIASLPHLLGSEEKYLEMVDGLHPNEEKHGIGMDFEPMTATPLIAH…	528	Compelete ORF	K13885|3.0e-301	--	96	11	0	35.6667	1.74	0.19	0	0.643333	No(1-10)	CD36|PF01130.22	sensory neuron membrane protein 1 isoform X1 [Bombus vancouverensis nearcticus]
2	Lytta sifanica	Lsif_SNMP2	c39873.graph_c0	>Gene.34743::c39873.graph_c0::g.34743::m.34743 Gene.34743::c39873.graph_c0::g.34743 ORF type:complete len:568 (-),score=114.37,sp|D2A0H5|SNMP1_TRICA|73.23|0.0,CD36|PF01130.22|2.8e-118 c39873.graph_c0:301-2004(-)	MKFFRRKDFLFLLFPKLRLIKFSFDSIKCCHKFYKKYKSFKKKKMRLPIKIAIGCGIAFVFIILAGFVGFPKMIKGKVKSMVTLDPKSEIRQMFVKIPFGLSFKVRMFNVTNPMEVQKGELPKVQEVGPFCFEEWKEKVDINDNDADDTMTYRWKDTFLKANWPGCLSGDEMITIPHPLILGMVNTILRTKPAMLTLAGKAINSIFRNPDSIFVTAKAMDILFDGVIIDCDVKDFAGKAVCTQLKTEAKDLRHVSDTELAFAFMAPKNATAGKLFKVLRGKKKSRDVGLILEYDEKPKMEVWPTEECNEYQGTDGTIFPPYLPKEDGLASFAADLCRSLVAVYESDTKYDGIPVRVYTATLGDMSKNPDEKCFCPTPDTCLKRGMFDLFKCVGVPVYVS…	568	Compelete ORF	K12384|3.5e-222	--	44634	38912	39700	41082	645.8	550.59	629.09	608.493	No(1-19)	CD36|PF01130.22	sensory neuron membrane protein SNMP-1 [Tenebrio molitor]
3	Lytta sifanica	Lsif_SNMP3	c38982.graph_c0	>Gene.29488::c38982.graph_c0::g.29488::m.29488 Gene.29488::c38982.graph_c0::g.29488 ORF type:complete len:292 (-),score=24.44,sp|Q9GPH8|SNMP2_MANSE|32.17|6e-40,CD36|PF01130.22|3.1e-42 c38982.graph_c0:1315-2190(-)	MYPHCPSIVAISGFSIILFGIFTAFYFIPNFKHYHFDQLIDLTNGSVVLNAWINGTFSKNCKQYFLNVENPNEIMSGEKPILKQIGPYVYKRWDKKRILQIDEIEDTITYAKTFHYAFDKEASKNLKDTDKITIINPILMIMISSLTNQQRSVSQLVEDVTAIFPNTTEFFIKVQVNDILFNGISVDFPENYTEVCNLLQKTVLRFMEFDDNCSSLSFSFYKYLNNTEQPPVKLTRGVKDTIRGNFVPHENDLNIWNDYYCNQVNGTNLDILDNMEIVPERIYTFKIEFCR	292	Compelete ORF	K12384|1.5e-38	--	2	6	2	3.33333	0.37	1.1	0.49	0.653333	No(1-10)	CD36|PF01130.22	sensory neuron membrane protein 2-like [Onthophagus taurus]
4	Lytta sifanica	Lsif_SNMP4	c38912.graph_c1	>Gene.29140::c38912.graph_c1::g.29140::m.29140 Gene.29140::c38912.graph_c1::g.29140 ORF type:complete len:530 (-),score=88.53,sp|D2A0H5|SNMP1_TRICA|40.30|2e-144,CD36|PF01130.22|4.7e-127 c38912.graph_c1:66-1655(-)	MQLYAKILIISAVFTVGSLIFFYAAFPQIFKVIVKYQTSLRQGNLMRQYYLKLPIPLDFRVYFFNVTNPDQVQNGEKPNLNEIGPYCYNAYKEKVDVVDNIKDDTLTYTPYETYFFNQEHSGNLSQDDYVTILNPLTMAMVASVVKTQPALLSTVNKAINSIFHNPQSIYLTVKVRDILFDGIIINCTVKDFPSRAACSQIKSQMSDLIELEPKVYLFSILGPKNGTLPRRVEVIRGTRKSEDLGRLVSINNQSQLSIWSTDECNRYHGTDGWIFPSFIQNVDQMWAYSADLCRSIYMNYTEPVKVHGLTTRRYEGTLGDQSSNPEDQCYCTTPTKCLPKGVFDLTKCVGAPIYATLPHFYESDPIFLEKVTGLQPDHDQHSLFAIFEPTLGVPVEARK…	530	Compelete ORF	K13885|1.3e-149	--	8015	7595	9568	8392.67	286.62	265.73	374.16	308.837	No(1-10)	CD36|PF01130.22	SNMP1, partial [Hycleus phaleratus]
5	Lytta sifanica	Lsif_SNMP5	c29168.graph_c0	>Gene.8575::c29168.graph_c1::g.8575::m.8575 Gene.8575::c29168.graph_c1::g.8575 ORF type:internal len:123 (+),score=19.30,sp|Q7Q6R1|SNMP2_ANOGA|30.65|1e-13,CD36|PF01130.22|7.7e-19 c29168.graph_c1:1-366(+)	SSTANPEDDCFCTRSTRDMNGEKSCFLDGLLDLQPCFGVPVLLSFPHFLTADKYLDYVENLHPNQELHQTSLLVEPNTGTPLQGNKRIQFNAIVRPISGVAETTSLSRSVLPLFWIEEGVALTDEFVDLLNDMYFDKKNLADIVVWTCVGVSA	154	internal	K12384|1.0e-45	--	2	2	5	3	0.73	0.72	1.96	1.13667	No(1-51)	CD36|PF01130.22	SNMP2b [Hycleus cichorii]
