# Supplementary material for: Chemosensory System Decoding: Transcriptome‐Wide Identification and Expression Profiling of Olfactory Genes in Lytta sifanica
Source: Ecol Evol. 2025 Dec 10;15(12):e72634. doi: 10.1002/ece3.72634 (PMC12690220; doi:10.1002/ece3.72634)
Supplement: Supplementary file 2 — Appendix S2: ece372634‐sup‐0002‐AppendixS2.zip. [file ECE3-15-e72634-s001.zip › ece372634-sup-0002-AppendixS2/TableS1-S5/TableS2.xlsx]

## Sheet: Sheet1
Table S2.Statistical results of the olfactory associated gene in Lytta sifanica
Specie name	Family	Subfamily	Common name	Total number of olfactory related genes						Reference
				ORs	GRs	IRs	OBPs	SNMPs	CSPs
Lytta sifanica	Meloidae	Meloinae	blister beetles	17	13	13	17	5	6
Hycleus. cichorii	Meloidae	Meloinae	blister beetles	163	108	76	13	7	7	(Wu et al., 2018)
Hycleus. Phaleratus	Meloidae	Meloinae	blister beetles	109	95	66	8	2	6	(Wu et al., 2018)
Tribolium castaneum	Tenebrionidae	—	darkling ground beetles	92	0	0	96	5	40	(Dippel et al., 2014)
Dendroctonus valens	Curculionidae	Scolytinae	weevils	12	3	0	21	4	6	(Gu et al., 2015)
Agrilus planipennis	Buprestidae	Agrilinae	emerald ash borer	0	0	0	9	1	4	(Shen et al., 2020)
Ips typographus	Curculionidae	Scolytinae	bark beetle	18	3	0	12	3	5	(Andersson et al., 2013)
Dendroctonus ponderosae	Curculionidae	Scolytinae	mountain pine beetle	22	0	0	31	4	11	(Andersson et al., 2013)
Dendroctonus adjunctus	Curculionidae	Scolytinae	roundheaded pine beetle	0	0	0	23	2	7	(Torres-Huerta et al., 2020)
Dastarcus helophoroides	Bothrideridae	—	dry bark beetles	1	1	1	23	4	7	(Wang et al., 2014)
Monochamus alternatus	Cerambycidae	Lamiinae	Japanese pine sawyer	9	1	7	25	1	12	(Wang et al., 2014)
