# Supplementary material for: Chemosensory System Decoding: Transcriptome‐Wide Identification and Expression Profiling of Olfactory Genes in Lytta sifanica
Source: Ecol Evol. 2025 Dec 10;15(12):e72634. doi: 10.1002/ece3.72634 (PMC12690220; doi:10.1002/ece3.72634)
Supplement: Supplementary file 2 — Appendix S2: ece372634‐sup‐0002‐AppendixS2.zip. [file ECE3-15-e72634-s001.zip › ece372634-sup-0002-AppendixS2/TableS1-S5/TableS3.xlsx]

## Sheet: 同源序列
Species names and sequences
Hycleus. Cichorii
OR	AA sequence
HcicOR9	GGNMGVGPNGLTKKQELMVRSAIKYWVERHKHVVRLVTAIGDAYGVALLLHMLTSTIMLTLLAYQATKITCVDKYAATVLGYLIYALAQVFHFCIFGNRLIEESSSVMEAA
HcicOR1	MLITWKSVQFINLLFYFTAMLVQLWMYCWFGNEIILKSIQVGDACYNSKWYELDSKLIKNYVFLIMERCKRPIAISVYGLATLSLTSYVSILNWSYSYYALLRRLYAKTTD
HcicOR6	MLITWKSVQFINLLFYFTAMLVQLWMYCWFGNEIILKSIQVGDACYNSKWYELDSKLIKNYVFLIMERCKRPIAISVYGLATLSLTSYVSILNWSYSYYALLRRLYAKTTD
HcicOR8	KQRVYLISKYLTKSYMLVCFLTCITYAIFPLLENKPLPFPFPYFNDGPLHYPMFIFQCISIVISGWINGGMDVTITGFMLIVGVQFDILKYQIDYFISQQQEKKLIKCYIYHTKIFELTKQIQRVFSIGLLAQFASSIVCICNTGFYIMLITWRSFRFINLMVYFA
HcicOR11	CFLTCTTYAIFPLLENKPLPFPFPYFNDGPLHYPMFIFQCISIVISGWINGGMDVTITGFMLIVGVQFDILKYQIDYFISQQQEKKLIKCYIYHTKIFELTKQIQRVFSIGLLAQFASSIVCICNTGFHFMLVNPLNSPLFISF
HcicOR5	IAYFSVCGLLSLTSVIYVIATNSFAFYDYRYVPALYLSGGATASALLMGGQSIETITDNIYYLLQQIDWYNMNIENRRIYLLILTCAQRKIAFKFPENYSINYVLGLAVARGAYSVMSVLASFKNA
HcicOR12	TMVKLVTIITAYVNIIKDILTNRINIDENSNENQQEFVKMNIKKCVLIHNILIELAETVEGVFGDAIFFQFLCSAIIICFTEFQMIVTPIVSAQFFLLTFYLSTVSCQVALYCWFGNELIIHSGDIPEACYMSNWLNYDLESCKMLIIMMERGKRPMTITAGKFFAISLPTLMAILRSSYSYFAILRRFYFK
HcicOR3	SPAWYPVDYQQSPYYEIVFINQTLWFQYLALMNCYLDGLFTIIMVSIANQCKLLCDNLRNIDEFNRRNCEIPGYNNALKILVGHHRGILMLSKEANMVFNMSVAYQMCTSVLAICMTMFRLSIVAPLTGEFFTLIFYQTGLFLEILLYCWSGNQVISTSNEISLAGYETDWIDSSIEFKKHLLFFIRGTQEPIRLYALQFFTLSLETFIKILRMSWSYFALLQQMNNANK
HcicOR2	LLVNRAGDFVNQVKSFVYLQVVLTGLLFFYCWPASKLTEEATNTLFYFYDTPWYKAPLSIQKSLLIIMTRLQLETVICVGNTVVANMELFANAFKASYSYFTALQTIEQVYTDI
HcicOR7	PTILSIQFELFNKSLKLAINQAVNRNFDEPQCNEMIKIHVEHHNFLLEQFTLINRIFSPIMLAHLLNTSIMVCFMIYALSESENNATSMKYSLYIVGPLA
HcicOR10	PKLTKILQYSYNISLIIYIFVVYLPLELLFVIWALCDLDLFLRSLRDIGNHITCVYKFVNYYLVRRKLIGLVDLLENYPCNYENFGDYQPDEIVDRHKDEAKRWSNYFWNLVNAICITMFTTGLFVFFFFGD
HcicOR4	SDRAKEIIYDNYNETLVKFIDYHRRILAFTQHCNSLSDTLSMCQFAATLLTLITVMYRLSVVSPTSGEFFNLVSFQTAICLQISMFCCLGDFVIVESMEIS
HcicOR13	MLTDLIDEITRPENCEVLESSLIDDSEYQQQVKLKLIGFVKRNQELYTAGRKKIKGISNYVVHFSVCGLLGITSVFYVIATDSFVFYDYRYMPALCLSCGVTAA
HcicOR14	EQLWNKLTKKDCLIIVKFISSSIYQYYPIKVLLLIFLLIQISSQVIQIFLFHKESDSHQFIQYMPLFAFPFYAIFAALILLIEPKVVQNLFEEINIWPVEMASETTRMRICKEAKIVSYFTIINTSATFISSVLVMVCNAHDYDTFLIIKYFDDYWP
HcicOR1	MFISNISVQVPDFDLRRIIQWNINNMIFFGYFVPETNNKCKRIFYSIYSSIFVGFWFGLYVTSEIINAILVFGDIEALTTASFLLLTHLVQLAKICTLFTHSKRIWRLINGMNREIFKPKNLRQYSILVDDIKMSRLNTIIFQIMCVLTCALCAVFPLFDSEIDGRVRFPFSGWYPFDTTKSPTLEIIYTYQIMGACINGLANISIDTFMSGLIMVIVGQLKLLNDSIENLGAKRQGVDCSDILQELRRNIHHHRNII
HcicOR100	RNSNKDSLYYWPLFVAKCGGLHPEDATIFSRIRYGFWCISILIPMILSVYGIYINNNDLDFILDSYQSLVLFCHAFGKHYFLRFNRSQISDLINQSTRFWRIDDFQGKIYKDCVKLLNKTRMIIVGHLTLGLALLGVFLLQAFITGKPVVTLYTPSGWDLTINLLLFYQGYQTYCSNYSTDTLFLAINTHIVVQFKLLCHKFENFTSRWRLRELIDFHNFLLDYCNNIKRITNFLCLLQFTVTLFACCLHLYVLHGEFSSFIKLKCLLYFISQIVQTAIYCTATELLSDAASNISNSVYKSNWYLLENFNDRRTFILIVARAQKPIIISAYGLVTVNLQSFLIVMKAAFSFFTFLTTISDRRA
HcicOR102	THISYYPFQLLKYSAQHYQSTKFYHTIIFLVNFSLYMMYSILSVYGTYISLGGEDLNFTLNCVMTISICFHITGKQLVHQFQKKIISELVDDSKYLWQLHNHPFYKGDIKDFVTLSKSIVHFYLLSAIVASILFCAAFYFADIPPLTMYIPNGWRTFICLSFTYAIYFIYCSNLGLDTLFASICVEIITQFRLLQERLRNISYRNEKELWQEVQELVDHHNLLLNYCEKFNKMANIPLLLQFTITITEGCLQLYITTSSQFALIDKVRYGFFYFVTVIQATMYYWFGELVSQASLDIGDAIYESTWFDVPIMSYRKSITNIIIRSRNVVILDAYGLVVANLGTLILVLKTAFSYFTYLNTIGETK
HcicOR104	MLEDFYYGNSDAIRIPLKLFYVVGLHPADKFKWAKVLFFINLSIIGLVSSFGIIGVIVSFNLGFTNISDSLQSTALMLQLFVTCASVFYHQDIFYQILNDTKYFMRLEDFTQSPEVHLDCKRILKIARNANNFYLILCVIIALFFDTDPLISGNLPFAGYIPNDSWKSYLIVVHEYAAFLAYTHLMGFDAGFICISSETIVQFKLLKERIRQLYNLQRSPMEFQKQLKLVVDHHNFLVNYINKICIYVSEIFLFQFICTITAGCVQLFIILEEGFPIEDKIKTIIFFFGQIYEFGLYCLSSEIISSTASQLADAAFNSNWYNNCNNSDYVKSIMMIIQRSQMDFVFTGGNGLVRLNLATFTVVFKSCLSFYTSIKAMELKKQLE
HcicOR106	MDSNIDFHGTGNIIKIPLKLIQVMGYHPGKKFKFNNQLIVINILLVIMVIICSIIEIKQQSKLGLTGILNPIQTTTLLIQVLIKCGAMYFNQEILTTIMNDSGKFLKLTDFNVEVQKECQHIFKIIKNNTFFYLTLVAGTASCFALDPFISGNLPFAGVYPENYRLLFILIHHHVICVAYCHIMGFDTVLFAVCCETFVQFKLLHQLILSLKIDGSREEVKKQIKTIVDRQNSLIHYTIQINKLSSMVFLYQFTLTIVASCIQLFIILQPGFTVDEKIKCVLFMLGQIYEFAMYCGWSEAISAAVSEIADAAYNTEWYKQFNKTSRKCLIIMISRAQMDFVFTGGNGFVRLNIATLTTVFKSVLSFYAALKTMQSKYEN
HcicOR108	MKLYGSHNLFIRLINWYITTPALFILEALILWDLIHSTGDILEITEIYEAFATFVQVIIRDLMFMSHMKLILEVFEERNKFWSFVGHEQEKDFEKSLKTGKRIETIYRCTTSVTIVLILLNPFLVDDAELLPLPCWVPYNSRIWLYIIFVAESVLLLRIFIGIAYETLIMLLCKELKIQFLLIIDKLKSIDFERAANEQDEKQYLDVIKSCAQHYNLILELHRKINTIYSFAFLIQYGLNSTTTCIEFYLITNENLTLSELVKCIAYVGGIFATTLLMYWPVNELTELSEKLCETIYGINWYATKNKNIHQVVQFMMMKSQQPLVMTAYKLFIVDRARLLEVK
HcicOR10a	MVVSPDIKSRIKIVLFYLKIMGLWPDTDSYQPYKFYKFLIIFYLIVACFLFILPQVIYLTLAINDLEMLISAMYILMTYVNATIKLCLFMANLPLIKSIMGRLDQEIYQPKNDHQKLVMVELFRPWWIMWTTLLSFVNLGVSLYVYSGFINYELPYLVWLPFDQHRFFWILFIHQALSNYYTALVNTNIDGLFSFIMVYIATECEFLCDNLRKIH
HcicOR10b	TRYKIAFKNLKIMGLWPDTDTYRPYFYRFLIIFYLIVAGFLFIVPQVIYLTLTINNLEMLISCLVSMQQSNCLFMANLPLIKSIMGRLDEAIYQPKNDDQKLIMMELFRPWGFFUITLFSFANMRVSLYVCSGFINYELPFLVWLPFDUHRFFWILFCLLNNINHCQMAMINIDIDGLFSAIMVNIASECFLCDNLRNIGE
HcicOR110	MEDILHLNGIKLLLYLTGLLTPDIIKNKKTIHKIFKHYSPFLLLIFIMGIICQFIAVFTEGLEDLSKIPEMLTGTISISMIAIRTLILKSKPIRSLFKIIKKNEERILNSSDEDLQKIYVNYSKRAIKVNYCFFTIFVFEEIYYNFFCYVQNFYLYNQQLQQNNTITRHTIQVFWTPYDQEKHFVLTFSLETIIGQCTAYFFIISHTSTIALMVYVQSQLKIVQHILRNLQKYSKIIERERQLSSDDAVFEVLKFCINEHKKIVNNVTTLGDSFKYAFLLEFCANSVHMALLLYTIIDGMDFVTSFYILFLPTVMFQVFCLAWNVNEIKIESLELSRAVFDNNWYEQNATNKKILLIMAIRFEKPLTITLGDFSEMSTETAVLVLFSDYNSIVKLTSFV
HcicOR112	MEDILHLNGIKLLLYFTGLLSPNIIKNKKIIHKIYKNYSAFFLLLFIISVICQFTAVFTEGLENLSQVPEMLTGTILTSTIVVRIFIIKSKSIRNLFEIIKNNEKHMLNSSDEDLQKIYVNYSKRAIKVNYCFFGFFVSGEIYYSFFCYVQNFYLYNQQLQRNNTITRHTIQVFWTPFDQEKHFVSTYTLTMVIAQYTGIYYVISHASTIALMVYVQSQLKIVQHILRNXLQKYSKIIERERQLSSDDAVFEVLKFCINEHKKIVNYVTTLRDSFKYAFLLEFCTNSVHVATLIYTIFGGLDFVTSFNVLFVPTVMFQVFSLAWNANEIKIQSSELSRAVFDNNWYEQNETNKKILQIMAIRFQKPLTITLGDFSEMSTETAVLVLFSDY
HcicOR114	SKKNIHTIYKNFLPFLLLIFIISIICQFIALVTVGLEELPEVLQILTCIILSSTVAIRIFIIKSKSIRKLFKIIKKNEERILNSSDEDLQKIYVNCSKRAINVNYCYLIVFIFNMIYYNFVNYIQNIYLYNQQLQQNNTITITKHALYVFWTPYDQEKHFVLTFNLMMITSQFIATFYVISHASPIVLMVYVQSQLKIVQHILRNLQKYSKIIERERQLSSDDAVFEVLKFCINEHKKIVK
HcicOR116	MDSILHLNGLKAIMYISGMWPSKIFHNGIIRKIYIIYSYIPSAMFFLYGISQCIAIVLMGIDDITTLPEILTTAILNFITIIRVLILKTRTVQNLFDRIVENQKRILGSTDEYIRRIYVNYSKRAIRVNYFNASACLFCLFSFNLSNCILNFYLYNQHIRLNNTEIKRHTTIVLWTPFNQEKHFELAFFIIMAVAQCVPFFHIITQSIVVGLIVYAQSRLEILQYVLRNLGKFSRILQRTQVLSRDDAALKVLKFSILXNIKIYYVTTLNESFKYALLFEFCTTSAYLAIILFTFVVILNDYFLIFNVIILPILLVQTFILSWNANEIKIKSLELSEAVYDNNWYELNENNKKILHIMAIRFQRPLSLTLGDFSEMSTDTAVLTAKSAYSFTTLLMRAQ
HcicOR118	MVESKRITVCRTTLNIFKYSLIWPEESEEMDPNKWFYIRIVIFILITIPWILSVLMHLITTIKYERQLTLSEDIAFMTSFCGLYCMIFFFIRNQKKLARLLADLSIFGDFGIPPNFEIITKRLAFLSRVCFIYTIVGIFGYDYIKYTDRIECQRINQEKGYEENCGLLTPTWTPVPLVSFPLWHLVALYQLISSQILMKLGLMMSFLELEIAQHIIMRINHLNLMVIECFDDEHDENRRVQLNNCIKYHNSILEFAARLDDCFKFSMLSHLTITGTICGCLEYQFIKTNNKIGAVIHILGWMLALCVACLGGQNISNAGDSIAESIYKSKWYTANIALKKDVCLMLLRSQQGLFLRAGPFGFLGFPLFVSVVKMSYSILALLKQRN
HcicOR12	MAISTYVYSEFINHELPYLVWLPFDQHPFFSILFFHQVLSIYYLAMVNMTGLFSAIVVYIASECEFLCDNLRNIHDFPRERLKKKSNNRCADDTNIIFTYSTTSELCTSVVTICMTMFQLSLKESLSGDVCGLLFYQGCLFLEIPLYCWCGNEAILSSCKLQLAAYESNWVPATLEFKKNLLFFIVRTQTQLE
HcicOR120	MRRTILKTQLNWLRLIGVWPSKHTELNPTWFYYFKFTLVQSLSLILPIGSLLHLIVSIKHHRNFNLFEDIAALLTLTGCYSFLICFDYHQKDIGRIFVELPDVEKYGKPPTTFKSLHVNFPIASISYGLYRFYSAHYCRDYNKDATYUEICGFLFAIWMPFNVDPRKQILHLLQVGSLFICMKTAGVFACGISETIEQLIIRIKHLI
HcicOR122	IFLITDQSTFNLFEDIGSLLAYFGCYCFLVCFVFYQKNIAHVLTQLSDFTKFGKPPNYNEKQKRINLYTSILARYIDVSVVLYGLYPFYAARYCHEYNRTAKYKEICGLVFPAWMPFDIETFPRRQILHLWQVCSLVLCMKSAALVAGTVSETIEQLILRIQHLKSMINDIARYDVGENRRQYLRKIIYYHSDILE
HcicOR124	RKNCAITDDIIVVFVGLFFSYTFVIYLMNIKQIIKYIGRLQEFHRFGIPENLRIFTQNHNRTMKILYYYCLISVLICVIFEYLSIPKCERKNRKYNTENLCGFLVNYWLPFDLNQNYSIRIFMHIFQTLFALTSCLPGITQTYIGVTLIDSLTLRLEQVRKSFHKVSKFDSIEMKKQQIRYSIDYHIDTIRLIDDFNRYLGKFSSVHFCLSSIIIGILNYQVLKDFQVKGAFHLFGWFSIMAILCNAGQNLIDKSLQISEELYGLEWYNMNSELKSIVKLLILRSQNQLSINSGFFYYYSHQLLQMVLEASYTYMTILIQIDGKR
HcicOR126	MTEFQYFSEIIWMLKSISCYPIETTKSSILNFLYYKLWRYTILFAFVQTALQSGLILLLRKHEDFNLEEDGPILINCGVYIFVTLTYILMIYNLPKLVELIDFIHREFQFETDNQIEMVSMRSATNWAARFTKIWVILTLWASVSLAIMPLMGGIRVLPLKLCWESMQSPYFEILYFCEFIAQLLMGLVFGVTDGVYLSIAIIIAQQFQVLGNNMKNYSFTVLLECGFGQKYVEEFRQSLSNHQIEDDRQNYHVLDIYEKYKDIFAIINTENFKAMNYEYLKKNIEHHKKLLEAHQVFTRIFHVLLLVKIGSVSFSCAFSLFSILTSADLTSTIYESPWYLCDLFYKKSFLFLQMKIMQPTVIRAIDYFIMSFSSYLFVMNSIFDTLCTREFKSNFTQN…
HcicOR127	MTKTQYFREFIWMLKSISCYPIETTKSSIILNFLYYKLWRYTIVFLFVQIPFQSSLILLFSKHKDFNLEADGPILINCGVYIIASLTYILMVYHLPKLVELIHFIHREFQFETDNQIENVSMRSATKWVARFTKIWVILTLWASVSLAIMPLMGGIRVLPIKLYWESMQSPYFEILYFWEFIAQLLMGMVYGVTDSVYFSIAIIIAQQFQVLGNNMKNYLFTVLLECGFSQKYVEGFRQSLSSQQTEDDQNYQILDIYDKYNDIFVMIKTERFKRMNYEYLKKNIKHHKKLLKAHQLFTKIFQVLLLIKIGGVTFYCAFSLFSILTSADLASIIYESPWYLCDVYYKKSFLFLQMKIMQPVVITAADYFVMSLPSYVAVMKLFFTY
HcicOR128	MEKLVYPKVITRSLHFVGLYPLDRQKSQFLHFLYKIWQIFVFLTLFLPITAFITEISTTKFDLIEQNALYLNFGVYVFVVLEYTIFFLNLTKLGKFVGAIQTNFLYRSSYGFDDVSMEQTERFVGKLAKFWVFATCFSSTCLAAVPLLAGARILPLPAWKLNITESPSYECVYLGQLWVQMNMGTTFGATDACYLCSTLLLAQQFKILRSNLKYALFDALIKSGLTRKRVDEFRQNLDGSSKKQLEQFPDVLRTVNSDAFKRHNYANLRKNIAHHRRLLEFVKDFDEIFRWLLLIKIGSVSYSMIFAIYAALVSADLLDAIYECPWYLCDMPWKRSFLILQMKISQIVEIKAGGYFVMSLPSYVSFMKAVYSYVTVLRQVSTTEE
HcicOR130	MQISHLKALIFQLKICSVYDPSAEKNRLMRIFYYSYNFLVKLSIIITLMQCFIYIAQRPALLGDTNFLRDIMFYITGPIFVVYMNLVQGKLYGLIGKLQTVVEKTSNPIEELTIDNALGSSERYAKMWISYLTVFCLNYAVSTFFAQDRTVLIPAWFPFDVLESPIYELTWLWQSYCFYIMTLAHCIGDTVMMSCITLIGYQFKILGSNVKYSFYQALKLSDIAQEDIEKLYQEIHLADINSQIIDGIMRRASGKHFEKHLYDNLRQCVKHHQFLLDCCADLIEILSPTLFPRVGVCTFFLLVSSLTVLTNADIYDAITDTPWYLYDVKSKMLMISMMQKLKQLPFVKAGPFFILNYATFISVVDLNDSR
HcicOR133	GLWATIIHLFDPRLVEDLFDEMIVRPIDEASETTKLRIKKEMKIVSIFKICIIILAACATFTLYFCNAHDYKMWLMVKYFTDYWPEYQNILTNIYKFSIAFFAPFVSTAHSFQTIYYTQHVKYQLLMLIDQIDGITETEIDDSLCRKLIDDDEYQQQVKVKLISFVKRHLEILMPGLKKIRQISNYIVCFAFFGLLIITSCVYLLYSMCTLNFDFEYNCYVPMVTLLAISASTSSLIAGQSIETATEDLHETLKQIKWYNMNVENRKIYSIILSVTQNRIRIRFSENYSVNYAIGLAIARGTYSVLSVLATFNSFSST
HcicOR134	SSSIFQFRFVQFLLILYLIVQLSSQIIQIYLFAYVLNAQQFVQYSPTFFTTLFGIVTTIIQLFDPRIVEDLFDEMIVRPIDEASETTKLKIKKEMRIVSIFTICNTIGSACVAFTFYFCNRQNYNMWLMVKYFTDYWPEYQHILTIIYKFSIAFVAPLISIAHSLQNIYYTQHVKYQFLMLIDQIDGITETFDSLYRKVVDDIQYQQQVKTKLISFVKRSLELYTPSLKKIRQISNYIICFAFFGLLIITSCVYLFYSMCTLHMDFEYDYYVPMVTLLAISASTSSLIAGQSIETVSEDLHETLKQIKWYNMNVENRKIYSIMLSVTQNRIRIRFSENYSVNYAIGLAIARGTYSVLSVLVTFNPSSST
HcicOR135	MRDQIRKLECFWANLTERDGLVIMKLIISSIFQFHFVKFLLILYLMVQLSSQIVQIYLFAYVLNTQQFIQYSPIFFSICFGIMTTIIHLFDPRIVEDLFEELIVRPIDEASETTELRIKKETRIVSICTICNIIGTACTTFAFYFCNAHDYNMFLMVKYFTDYWXYQNILTNIYKFSIAFVAPLISMAHSFQVVYYTQHTKYQFLMLIDQIDGITESEIDYSLCRKLIDDDEYQQQVKAKLISFVKRHLELHTPLLKKIRQISNYIACFSFFGLLIIASFVYLFYSMHTLNHDFEYDYYVPMATLLAITASTSSLIAGQSLETVVEDLYETLMQIKWYNMNVENRKIYSIMLSVTQKGIRIRFSENYSINYALGLAIARGTYSILSVLATFKPSSST
HcicOR136a	MRDKIRKLERLWKNLKERDGLIIVKLISSSIYQFRFVKFLLILYLMVQLSSQIVQIYLFAYVLNAQQFIEYSPIFFTICFGIMTTILHLLDPRIVEDLFDEMLVKPIDEASETTKLRIEKEMRIVSIFTVCNTIGAICLAFTLYFSNAHDYNMFLMVKYFTDYWPEYQNILTNIYKLSIAFVAPFISIAHSYQVIYYTQHAKYQILMLMDQIDGIIESENSDSFDRKVVDDIQYQQQVKAKLISFVKRSLELYTPGYKKIRQISNYIIIFAFFGLLTVVSCVYLIISNQTLIFEYDYYVPIVTLLTISTCSSSLIAGQSIETVSEDLHETLKQIKWYNMNVENRKIYSIILCMTQKGVKIKFSENYSINYAMGLAIARGAYSALSVLATFNPPSFT
HcicOR136b	FTEYWPEYQNILTNIYKLSIAFVTPFISIAHCSQVIYYTQLTKYQVLMLMDQIDGITESENSDSLYRKVVDDIQYQQQVKAKLISFVKRHLELLMPGYKKIRQISNYXIIIFAFFGLLTLVSCVYVIISNQTLIFEYNYYVPVATLLAISTSLSMCIAGQSIETVTEDLHETLKQIKWYKMNVENRKIYSIMLSVTQRGTEIRFSENYSINYALGLAVARGTYSLLSVVATFNPSSST
HcicOR139	FTICNTIGAACLAFSVYFCNTHDYNMWLMVKYFTDYWPEYQNILTNIYKFSIAFVAPLISIAHSFQVIYYTQHVKYQFLMLIDQIDGIIESENNDSLYPKVVDDDEYQQQVKTKLISFVRRSLEIFTPLLKKIRQISNYIIIFAFFGLLSMISCVYLFYSMQTFNFKYDDYVPIGTLVIISIALSMEIAGQSMESVAEDLHEALKQIKWYNMNVQNCKIYSIMLSATQKGVSFRFSENYTINYAMGLAVARATYSVLSVLVTFKPSSST
HcicOR140	GLLGTIIHLFDPRLVEDLLDEMIIKPIDEASEKTKLRIKKEMKIVSIFTICNLILAACLAFSVYFCNAHDYNMFLMVKYFTDSWPEYQNILTNIYKFSIAFVAPFVSITPYFQGIYYTQHLKYQLLLLIDQTDGITETEIDDSHCWKLIEDDEYQQQVKVKLIRFVKRHLELHTPTFKKIQQISNYIIMFAFFGLVTLVSCGYVINSNQTLNFEYDYYVAMVTLLSISVSSSVCTAGQSIETMSEDLHDILKQIKWYNMNVENRKIYSIILNGTQRVIRIRFSENYSINYAMGLAVARGTYSVLSVLATFNPSSST
HcicOR141	MRDQIRKLERLWKNLTERDGLIIVKLITSSIYQFRFVKFLLILYLIVQLSSQIVQIYLFAYVLNAQQFLQYSPAFLIILFVVVATIIQFFDPRIVEDLFDEMIIKPIDEASDETIKLRIKKEMRIVSIYTICNTIGSACLAFSVYFCNADDYNMFLMVKYFTDYWPEYQHFLTNIYKLSIAFVAPFISIALYFQAIYFSQHLKYQILMLIDQIDEIIESENSDSLYPKVVDDDEYQQQVKTKLISFVKRSVEILM
HcicOR142	MRDQIRKLQRFWKNLTERDGLIIVKLITSSIYQFRFVDFLIILYLMVHLSSHIVQIYLFAYVLNAQQFLQYSPAFFSICFAIVAAIIQLFDPRIVEDLFDEMLLRPIDEASETTKLRIKNEMRIVSIFTICNLILAACVAFMLCFCNADDYNMFLMVKYFTDYWPEYQNFLTNIYKFSIAFVAPFISIAQYFQVIYYTQHIKYQFLMLIDQIDGITESENSDSLYRKVVDDDEYQQQVKAKLIGFVLRSLEILM
HcicOR143	MRDQIRKLESLWKNLTQRDGLIIVKFISSSIYQFRFVKFLLILYLIVQLSSQIVQLYLFAYVLNAQQFVQYSPAFSIILFGVVAAIIQLFDPRIVEDLFDEMIVRPIDEASETTKLRIKKEMRIVSICTICNTIVAACVALTAYFCNTHDYKMWLMVKYFTDYWPEYENILTNMYKFSIAFVTPFISINHCYQVIYYTQHTKYQLLMLIDQIDGIIESESSDSIYRKVIDDIQYQQQVKAKLISFVLRSLEILMPLLKKIRQISNYIACVAFFGLLIIASSVYLFYSMQTLNLEYDYYVPIVTLLTISTSLSACIAGQSIET
HcicOR144	MERLWENLTKRDGLIVVKFLSSTIFQFRLTKILLVLYLLVQSSCQIIQIYQFIYELNVQQFIQYSPGFCFLFYGILAAFILLTDPKLVEHLFDEMVMLPVDEATETTKLIIKKEMKIVSIFTIFNTTAGVILAIIFCFCSAYDYNTFSIIKYFTDDWPEYQKILTNFYKIFIAAGVIVNMAHCYQLIYYTQHSKYQLWMLIDQIDGITESENGDSLSRKLVDNVEYQQQVKTRWINFIQRHLEILVPVHKKINQISNYIVYFAFCGLLCITSVAYGLCSIKTLTFVYDYRYVPLLTLVSLTTCSALLLAGQSLETVADNLHEKLKQVKWYNMNIENRKIYLIILSATQRGIRMKFSENYSINYALGLAIVRGTYSLLSVLMTYNTQQAIN
HcicOR145a	KILTNFYKILFGFVGAVVYTAHCYLIIYYTQHTKYQLUMLIDQIDGISESENGDSLSPKLVDNVEYQQQVKTRWINFIQRHLELLVPVHKKVNQVSNYIVYFSFCGLLVLTSIAYLFSSMKTLTFAYDYRYVPLATLLALTISSSFYIAGQSIETVADNLHEKLKQVKWYNMKIENRKIYLFVLSATQRGIRIKFSENYSVNYALRLALARGTYSLLSVLLTYNTQHSIN
HcicOR145b	EYQNILTNIYKLFLAFAIAIVYTAHCYQVIYYTQHSKYQIWMLFDQIDGITESENGDSFNENLVDNVGYQQRVKARWINYVKRSVEXXRGPGNMKIKQISNYIICFAFCGLLVIVSISYALFSMKTLTFSYDYRYILTGTLFMLMTCSSVLLAGQSIETVNENLHEKLKQMEWYNMNIENRRFYLIVLSVTQRDVRIKFSENYSINYAMGLAIVRATYSVLSVLVSLQQTFN
HcicOR145c	MNVFKKNISKIERLWENLTERDGLIVVKFLSSTIFQFRLIKIVLVLFLLVQTSCQIIQIYHFIYELNVQQLIQYSPAFCFMFYGMLAAFILLVDPKIVENLFDEMVMLPIDEATETTKLIIKREMKTVSIFTIFNTISGIILTIIFCFCSAHDYNTFLIIKYFTDYWPEYQKILINFYKFFLASVGVIVYMAHCHQIIYYTQHTKYQLWMLIDQIDGITESENGDSLFRKSIDNVEYQQQVKTRWINFIQRHSEILVPGYKKINQISNYIVYFSFCGVLAITSVAYGLSSMKTLTFAYDYRYVPLITLLALTISSSFYIAGQSIETVADNLHEKLKQVKWYNMNIENRKIYLIILSATQRGIRIKFSENYSVNYALGLAVARGTYSLLSVLLTYNTQHS…
HcicOR148	MQEGIRKLERFWENLTKRDSLIIVKFISSSIYQFRFVKFLLVLFLLVQIPSQIIQFNLFINELNTQQFIQYSPSFCFMFYGILAAIILLTDPRLVEDLFDEMVILPIDEATETTKLKIKKEIKIVSIFTICNTIFGTCIVIVLLCCTAYDYDTFLMVKYFTDHWPEYQNILIKFYKFLLALCAPSVFLAHSYQVIYYTQHSKYQMLMLIDQIDGIIESENSDSLYPKLVDDDEYQQQVKAKWISFVKRCQFNENFRAGKKKIRQMSNYIVGFALCGVLDLTSIIYGTVSMKTLNFSYDYRYVPMTAVIVIITSASICIAGQSIETMVGDLHDALKQIKWYNMNVANRKIYLLMLIVTQRVIRIRFSENYSINYALGLAVARGTYSILSVLITYITHSTDY
HcicOR15	MAKVDMISRIKLITFTLGIVGLWPANFQYQLHDFYTIYFGCSFVFICIGTTLSKIVNLFVVDTLEEFTASLFVGMVEIAGIYKMCLFIKNLPLTKRILEPLNEELNQPRNDQQLQILNKLFKQWVILMSILLLLGHITIALFAMFPLMDPSDDRKLPFLGWYPVDSKQTPYYEFIYIHQILGVTYYNLANVSLDGLFSGMMVFIAGECQFLCDNLRNIYDFTRERLLKQGVARTNHKNSKLKSIRSLVKDANILFTYTVTFQLCTTVLALCTTMFQLSVVKPLTTEFYSLLFTQAALSCEVLMYCWSGNEAMLSGKQISLAAFESDWVKSSLKFKKNLVFFIRAAHEPIRLYALQFFTLSLETFINILRMSWSYFCLLRQVNEGN
HcicOR150	MEHLWNELTEHDGLIIVKFLASTIFQFYFVKVLLVVFLIIQLLSKMLQIYLFTNELSVLQFIQYSPAFFIMFYLILAAIILLINPKLVENLFKEVNMWPIDNASDLTKKKIRWEMKIVSFFTIINSIIAMFIGLAVFICNRYDYTTFLTIKYFTDYYPEYSNILTIIYKSTFLIAIIGTAHAHQVVYYTQHMKYQIWMLIDLIDEITEADNYSHVPPSRLIDDHEYQQQIKLKLIGFVKRHQEILT
HcicOR151	MEHLWNELTEHDGFIIVKFLGSTIYQFYFMKILLVVFLIVQLLCQMIQIYLFTNELSVLQFIQYSPSFFLMFYAILAAIILLINPKLVENLFKEINMWPIDNASDLTKKKIRWEMKIVSFFGFAVFICNRYDYTTFLTIKYFTDYYPEYSNILTIIYKSSFLIIIIGTAHAHQVVYYTQHIKYQIWMLIDLIDEITEVDNYSHVPPSRLIDDHEYQQQIKLKLIGFVKRHQEILT
HcicOR152	MEHLWNELTKHDGLIIVKFLGSTIYQFYFVKILLVIFLIIQLLSQMIQIHLLMNELTILQFIQYTPSFLIMFYLILSAIILLVDPKLVENLFKELNVWPIDNATDIRKKQIGREMKIVSFVVIINTILTLIFSFAIVIFNRCDYATFLLIKYFTDYYPEYSNMLTNIYKCTYLFALIATAHAYQVIYYTQHIKYQIWMLIDLIGEIMRLDNYSHVLPSRLIEDHEYQQEIKLKLIGFVQRHQEIIT
HcicOR153	MEHVWNQLTKHDSLIVVKFLGSTIYQFYLMKILLVLFLIIQVFGQVIQIYLFIKELNVLQLIQYSISFFMCFYPILGAIILLINPKLVENLFAEINIWPIDNASEATKRKIKMEMKIVSIFAIIHITVAMFSGFALLIFNRHDYTTFLPIKYFVDYHPEYSDIFTSIYKGSLTFAITFLMTAHAYQVVYYTQHLKYQFWMLIDLMDDIMRGEISHVLPSRLIEDHEYQQQIKLKLIGFVKRHQELLIASHKKIKEISNYIAYFSVCGLLAITSIIYVIATDSFIFYDYRYVPAICLCCGATAAVILMAGQSFETITDSIYYLLQQLDWYNMNIENRKIYLLILTCSQRKIAIQFSENYSINYALGLAVVRGAYSVMSVLVGFDSV
HcicOR154	MERFWNELTKHDGLIIVKFLGSTIYQSYLMKILLVLLLIVQVSGQIIQIYLFINELSVLQFIQYSITFFMSFYPILGAIILLIDPKLVENLFNDVDIWPIDNARESTKRKIKMEMKIVSIFAIINMTFAMAVGFALLIFNHYDYTTYLPIKYFVDYRPEYSDIYTYIYKGSYTFVTTFLITPHAYQVIYYTQHMKYQFWMLIDLLDDIMSGEISHILPSRLIEDHEYQQQIKLNLIAFVKRHQELLTAGHKKIKEISNYIAYFSVCGLLGFISVIYIIATDSFVFYDYRYVPVLCLSCGATSAALLMAGQSIETVTDNVYYLLQQIDWYNMNIENRRIYLLILTGSQKKVAIQFSENYSINHALGLAIARGAYSVMSVLAGFDIA
HcicOR155	MERFWNELTKHDGLIVVKFLGSTIYQFYLMKILLVFFLIVQVFGQVIQIYLFINELSVLQFIQYSITFFMSFYPILGAIILLIDPKLVENLFKEVNIWPIDNASEPIKRKIKMEMKIISIFTIINMTVAMSIGFAALIFNHYDYTTFLPITYFVDHHPEYSDIFIYIYKGSLTFVATFLITPHAYQVIYYTQNIKYQIWMLIDLMDDIMRGENSHVLPSRLIEDHEYQQQIKLNLIAFVKRHQELLTAGHKKIKEISNYIAYFSVCGLLGFISVIYIIAS
HcicOR156	MKILLVLFLIIQLFGQAIQIHLFINELNVSQMIQYSITFFTSFYPMLGATVLLIDPKLVENVFEEVNIWPIDNASEPTKRKIKMEMKIVSIFTIINMTVAMTVGFAFLIFNHYDYTTFLPIKYFVDHHPEYSDIFTYIYKSSFTFAAIFLITPHACQVIYYTQHMKYQFWMLIDLMDDIMSGEISHVLPSRLIEDHEYQQQIKLNLIGFVKRHQELLIPIRKKIKEISNYIAYFSVCGLL
HcicOR157	MLGATVLLINPKLVENLFEEVNIWPIDNASEPTKRKIKKEMKIISIFTIINMTVAMSLGFAVLIFNRYDYTTFLPIKYFVDHHPEYSDIFTYIYKSSLTFVATFLITPHAYQGIYYTQHFKYPFWMLIDLMNDIMNGEISHILPSRLIEDHEYQQQIKLNLIGFVKRHQQLLIPIRKKIKEVSNYVAYFSVCGLLGFISVIYVIATDSFDFYDYRYVPVLCLCCGATASALLMAGQSIETVTDKIYYLLQQIDWYNMNIENRRIYLLILTGSQRKIAFKFSENYSINHALGLAIIRGAYSVMSVLAGFDIA
HcicOR158	MEYVWNKLTKYDGLIVVKFLGSTIYQFYLMKILLVLFLIVHLFGQVIQIHLFINELSVLQCIQYSTLFFIDFYPILDAIILLINPKLVENLFEEVNVWPIDNANESTKNRIKMEMKIVSIFTIINSIIATSIGLALLIFNRYDYTTFLPIKYFVDHHPEYSDIFTFIYKGSFTFVFSILTTSHAYQVIYYTQHMKYQIWMFIDLMDDIMRGEISHVLPNRLIEDHEYQQQIKLKLTGFVKRHQELLIAGRKKIKEISNYVAYFGVCGLLAITSIIYVIATDSFVFYDYRYMSALCLSCGATAAALLMAGQSIETVTDDIYYLLQQIDWYNMNIDNRRIYLLILTCAQRKIAIRFSENYSINYAIGLAMVRGAYSVMSVLAGFDIA
HcicOR159	MEQVWDELTKHDGLIVVKFLGSTIYQSYFMKILLVLFLIVQLFGQTIQIYLFINELSALQFIQYSIMFCMSFYPILGAFILLIDPKLVENLFQEVKMLPIESASEPTKRKIKSEMKIVSSFTIINMIAASSIGFALFIFNRYDYTTYLPIKYFVDYHPEYSGIFANIYKGSFTFAAIFLITPHAYQIIYYTQHIKYQIWMLIDLIDDITRPENCEVLQSSFMDDSEYQQQVKLKLIGLVKRHQELLTAGRKKIKEISNYIVYFSVCGLLGFISLFYVIATNSFVFYDYRYMPAVCLSCGVTAAALLMAGQTIETVTDNIYYLLQQIEWYNMNIENRRIYLLILTCAQKKVAIQFSENYSINHALGLALVRGAYSVMSVLAGFNNA
HcicOR160	MEHVWNELTKRDGLIIVKFLGSTIYQLYFMKIFLVLFLIIQLFGQVIQIHLFINDELSVLQFIQYSPMFFISFYPILGAIILLIEPKMVENLFEEVNIWPIDNAKESTKRKIKMESKIVSFFTIINITVAMFSGVALLLFNRYDYTTFLPIKYFTDYYPEYSDIFTYIYKGSFTFAATFLITPHAYQVVYYTQHMKYQLUMLIDLMDDIMRGLPNRLIEDHEYQQQIKLKLIGFVERHQELLIAGCKKIKEISNYIAYFAVCGLLAVTSVMYIIATNSLSFFDYRYFPVMSLCILMTAAALAMAGQSIETVTDNIYYLLQQIDWYNMNIENRKMYLLILIGTQKKVTIKFSENYSINYAIGLAVVRGAYSVMSVLAGFNRA
HcicOR161	MEHVWNQLTKHDSLIIVKFLGSTIYQFYLMKILLVLFLIIQVFGQVIQIHLFINELGVLQFIQYSPSFFLMFYPILGAIILLINPKLVENLFEEINMWPIDNANDLTKRKIGWEMKILSSFTIINTIIATFIGFAVLIFNRYDYTTFLPIKYFTDNYPQYSNILTNIYKCTFLIGFISTAHAYQVIYYTQHIKYQIWMLIDLMDDIMRGENFHVLPSRLIDDREYQQQIKLKLIGFVKRHQELLTAGRKKINEISNYVAYFSVCGSLVVTSVIYAIATDSFSFLDYRYVPVISLCTLMTGVALLMAGQSIETITDNIYYLWQQIEWYNMNIENRRIYLVEMTCVQKKVAIKFSEQYSINYALGLAVVRGAYSVMSVLAGFNRA
HcicOR162a	MERVWNELTKHDSLIIVKFLGSTIYQFYFMKILLVLFLVIHLLSQMIQIYLFMNELNVSQFIQYSPSFFIMFYPILGAIILLINPKLVENLFEEINIWPIDNGSDLTKRRIRWEMKIVSSFTIINTIIATSIGFAILILNRYDYTTFLAIKYFTDYYPKYSNILTNIYKCTFLVLIIATAHAYQVIYYTQHIKYQIWMFLDLIDDITRPESHLLPSRLIDDHEYQQQVKLKLIAFVKRHQELLTAGRKKINEISNYVAYFSVCGLLVVTSVISVMVTDSFFFIDYRYVPLATLCALMTVAALLMAGQSIETITENVYYLLQQMDWYNMNIENRRIYLIEMTCVQKKVAIKFSENYSINYALGLAV
HcicOR162b	KCSLVIFVIATAHTYQTIYYTQHFKYQIWMLIDLIGDITRRENYEVLQSRLIDDHEYQQRIKLKLISFINQELVLHKKINEISIYIAYFVCGLLVVTTVIYVTATYTNSLWVYNRYIPIMSLCVLTLLMAGQSIESVTENTYYSLRHRDWCNMNIENRQIYLVVMTWPKKIAVKFENYSINYALGLAVEYPLLNFL
HcicOR162c	MKHDGLVIVKFMKPTIYQFYFVKILLVLFLILQLWNQTIQINLFMNELSVLQFIQYSPSFFVIFYSILCAIILLIEAKTVENLFKEVNMWPIDKANESTKRKINGEMKTVSFSTITIIATSIGFAIIILSHYYYATFLPIKYFIDYCPEYSKIYKCFAISFIATSQIYQQMTYQIWMLIDLMDDITRKNYVFQSRLIYDHQYQQQIKLKFIFVKRRQKLIITGRKKTKEVSNNTACFSVCGVLVVIYVIATV
HcicOR163	MFVGFAVLIFNRYDYTTFLTIKYFTDYYPEYSNILTNMYKCTFLLIFVSTAHAYQVIYYTQHIKYQIWMLLDLIDDITRPESHLLPSRLIHEHEYQQQVKLKLIAFVKRHQELLTTGRKKINDISNYVAYFSVCGFLAVSSVFFIIATDSFYFFDYRYVPVINLWVLMTVVALLMAGQSIETITENMYYLLQQLDWYNMNIENRRIYLIMMTCVQKKIAIKFSENYSINYVLGLAVVRGTYSVMSVLASFKNS
HcicOR164	PILGAITLLIGPKVVEDLFQEVNIWPIDNASEATKRKIKTEMKIVSFFTIINMTFAMFPGFALLIFNRYDYTTFLIKHFVDYHPEYSHIFANIYKGSFTFACIFLTAPQAFQVIYYTQHIKYQFWMLIDLIDDITKGENCDVLQGRLIDDSLYQQUVKLKLIGFVKGHEELQTAARKKIKEISNNFAYFSHCGLLALTSIIYVIATDSLVFYDYRYMPALCLSVGATTAALIMGGQSIETVTDDIFYLLQQFEWYHMNIENRRIYLQILTSSQKKIAMQFSENYSINYALGLAMVRGAYSTMSVLASFNSA
HcicOR165	IYLFINELSVLQFIQYSALFFIDFYPILGAITLLIKPKMVENLFQEVNIWPTDNASEPTKRKIKMEMKIVSFFTIINMAVGMFAGFAVLIFNRYDYTTFLPIKYFVDYHPEYSDIFANIYKGSFTFGSIFLTAPNAFQIIYYTQHMKYQIWMLIDSIDDITRGENCDIPESRLIDDHEYQQQIKLKLIGFVKRHQELIAAGHKKIKEISNLIAYFAVCGLLVCTRVIYVIVTNSFVFYDYRYVPALCLSVGATAAGFLMAGQSIETVTDDIYYLLQQVNWYKMNIENRRIYLLILTCAQRKIAIRFSENYSINYELGLAVARGAYSIVSVLASFNTA
HcicOR166	PILGAIGLLIDSKVVENLFQEVNIWPIDNASGATKRKIKTEMKIVSFFTIIDMTFGMFAGFAVLIFNRYACTTFLPIKYFVDYHPEYSDIFANIYKGSLTFASIFLTAPQSFEIIYYTQHMKYQIWMLIDLIDDITRGENCDIPESRLIDDHEYQQQIKLKLIGFVKRHEELLTAIRKKIKEIWNLIAYFSVCGLLAVTSLIYFIATNSLVFYDYRYMPAHCLSVGATTAGILMAGQSIETVTDDVYYFLQQIEWYHMNIENRRIYLQILTCAQRKIAMQFSENYSINYALGLAMVRGAYSVVSVLASFNRA
HcicOR167	MEHVWNELTKHDGLIIVKFLGSTIYQFYFMKILLVLFLIVHFFGQMIHIYLFINELNVSQFIQYSIVFFIDFYPILSAITLLIEPKLSENLFKEVNIWPIDNANESTKRKIKTEMKIVSFFTIINMTFAMFPGFALLIFNRYDYTTFLTIKYFVDYHPEYSDICAIIYKGSFTFSCIFLTAPLAFQTIYYTQHMKYQFWMLIDSIDDIKRGENYDIPESRLIDDHEYQQQIKLKLIGFVKRHEELLTAGRKKIKEISNHIAYFAVCGLLALTKYNFFKDSFVFFDFRYVPALCLSIGATTAGFLMAGQSIETVTDNAYCLLQQIEWYNMNIENRRIYLQILTCAQRKIAIQFSENYSINYALGLAIVRGAYSIMSVLASINKGYN
HcicOR168	MKMLLVLFLIIQLFGQMLQIYLFINELSVLQFIQYSAMFFISFYPILGAITLQIEPKLVENLSQEVNIWLIDNANESTKRRMKTEMKIVSFFTIIDMTFAMFAGFAVLIFNRYDYTTFLPIKYFVDYLPEYSDIFANIYKGSFTVASIFIFTSHPYQSIYYTQHMKYQIWMLIDSIDDITRREHCDIPESRLINDHEYQQQIKLKLIGFAKKHQELLTAGRKKMKEISNHIAYFSFCGLLALTSIIYVIATDSFVFYDFRYVPVLCLSAGATAAGLLMSGQSIETVTDDLSYLLQQVDWYHMNIENQRIYLQILTGSQKKISIKFSENYSINYALGLAVVRGAYSTMSVLASFNKAYN
HcicOR169	MEHFYSELTKHDGLIIVKFLGSTIYRFYLMKILLVLFLIIQLFEQVIQIHLFINELSVFQFIQYSPMFFIIFYPILGAIILLIEPKMVENLFEEVNIWPIDSASEPTKRKIKTEMKTVSLFTIIHITIAISVSFAVLIFNRYDYTTFLPIKYFTDHHPGYSDIFTYICKGSFTFAATFLMTPHAFQVIYYTQHLKYQIWMLIDLIDEERRNCSYSSKQFNRRSEQQIKLKLIGSVKRHQELLIAGRKKIKEISNYIACFSVCGLLTVTSVIYVIATDSFVFYDYRYMPALCLCCGATAAALLMAGQSIETITDNAYYFLQQIEWYHMNIENRRIYLQILTGTQKKIAIRFSEDYSINYALGLAV
HcicOR17	MGGKFDMKSHLNFVVFILKIIGLWPRNLAYKFFNPYSIYLISIIICMFVTMVIPAIIQLINVRNDLEVFADCLTSVIGGLIKMCFFVKNLPRIKIIMDCLDQDLYQPGNKRQQSVMIELFKSWSFIFRLLWISANSTMVPLLISAINDRRLPSLAWYPFDYQQSPYYEILFVNQIIWYQYIAFVNVHLDGLFSTIMVYIASECKFLSDNLRNIEEFTRERLNKHNDPCRISHEYNNTLKILVGHHRGILMIAKETNTIFNISVAYQMCTSILGICMTMFRLSIAAPLTSEFFLLICYQFALFWEIFLYCWCGNEVTFASNDISLAGYESDWVDSSIQFKKDLLFFIRRTQKPIRLYALQFFTLSLETFINILRTSWSYFALLQQVNDSNK
HcicOR170	YPEYSKIFTNIYKYIFAIIFTAISQTYRVIYYTQHIKYQILILIDLIGDITRRENYDVLQNRLIDDHEYQQEIKLKLIGFVKRHQELLTAGRKKINEITNNTIYFUVCDLLIVTSIIYVIATDSFFFYDYRYVPRSLCVLMTAVSFVMAGQSIETIIIFTLLRLLAYYLIQQLDWYNMNIENRRIYLITILRKLSNQLCIRISSQVFVIVFLLLYIVRGGYSIMPVLIPLNYLL
HcicOR171	MEHLWNELTKRDGLIIVKFLGSSIYQFYLTKIILVLFLIIQLSCQMIQINIFVNELSVLEFIQYSPFFSQCFTAIILLLLIDPKLVENLFEEINMWPIDHASDITKRKIRREMKIVSFFTIINTIIAIFAHFSIAIFNRYDYTTFLPVKFFTDHYLEYSNILTNIYKCIFAINVITIDFQAIYYTQHLKYQNWMLIDLIGGITRRENCGALQSELIEDHEYQQQIKLKLIGFVKRHQEFLTVAHKKIKDISNYIAYFSVCGLLGVTSTICLTTTGSLSPYDYRYIPTLSLSVAMTLVTDIMAGQSIETVNYNYLLQQIDWYNMNIENRRIYLIMTTYAQKKIAIKFSENYSLNYALDLAIVRGAYSIMSVLAGFKN
HcicOR173	MEHLWKEITNHDGLIIVKFLGSSILQFYFTKILLILFLIIQLSCQMIQINLFVNELSALEFIQYSPWFFGIFYSILSAIILLIDPKLVENMFEEINMWPIDNASDITKRKIRREMKIVSTFTIINTFFGIFTLSSIAIFNRCDYKTFLPVKFFTDYYPDNSNLLTIVYKCTFPIVIIALAPTYQMIYYSQHLKYQNWMLIDLIDDITTQENNNVLQSRLIEDHEYQKQIKLKLISFAKRHQELISVTHKKVNKMSNYIVYFSICGLL
HcicOR175	MHRLFDKLNSQSDSLIIVKFISSTIYQFYFTKVALIFFLIVQLSCQLIQVYLFINELNAVQFIQYSPAFFMMFYPILATIILLINPKLIEKLSEEVNLWPIEFAAESTKIKIRNEMKIISLFTIINTIGSMSIGLACFFFNSYDYTMFLPVKYFVDYHPKYSNILVKIYKASLTFSASTTFIAHSYQVVYYTQHLKYQCLMLIDRVDGIIIEKENSVQEILIDDREYQQQVKLKLINHIRRHQELLTSGHKKIIEISNYIAYFGVCGLLVFTSVIYVFVMNSSISYYDYRYLPFLCLGAVTTTAAPVIAGQSIETMSDNSYYLLQQIEWYHMDNENRKLYLMLLLSSERKIAIKFSENYSINFALGLAIVRGAYSVMSVLASFK
HcicOR180	MKHLWNKLTKKDCLIIVKFISSSIYQYYPIKMLLFLFLLIQISSHIIQIFLLLNELDSHQFIQYMPIFAFLFYPMFGAIVLLIGPQFAQNLFEEINIWPVEMASETTRMKICKEAKIASFFTIINTSATFISSILVMVCNAHDYDTFLIIKYFDDYWPEYSHILTKIFKSSLVFASVTVFIAHSYQVIYCTQHYKYQIFMLIDQINEMKKYEERDCSTEGLIDDVEYQKEIKCVLVSIIKRHQEILINGTRKIKQVSNYIPGFGICGLLVVMCVICLLFTGSLGNQYDYRYIPAVSAVSLSTFVALIMAGQSIETAVDDLRDAVQQIDWYTMNAENRKIYLIMLIGAQKTIKIKCTENYSINYAIGLAIVRGAYSVFSVFISFNNKTIN
HcicOR181	MQRLWNEFKQCDGLIVVKLFASTIYQMYPVKILIILSLLIVIPSELFQIYLFSYKLDKQQFIQYSPAFFVHFYAIMSAILQLRKPKFVENIHEEINMWPIDNAKTEQQSKIINEQKIITILTIFNVIMGLIVALTIYFFNRYDGTTYLLVRFLTDNYPKYSNITTRIYKISIFFQIITTSQVNCYKIVYYTQNIKHQLLLLIEQIDEITNRQSRCFLAENLVHDLRFQNEIKLKLHAFIQRHQELLRITHEKIKQIKNDVAYLAICGVTVLFSVSICSYKVQFSDYYDYRYVPVLCLFSLTTFSGLILAGQSFENIFDKLADSLQQIQWYNMDVKNRKIYLIALICAQRRVSIGFSDNYSVNHLLGFKIIRAVYSLVTVLASCEN
HcicOR183	MTFGPKNELKRDGLKITRFMGSGMYQFVLIKFVLVLMLLIVGSFHLIQCYLFLSEFNAELFIRYGPLFFLLCYGLLAVVVLLLKPRVTHDLLDEISMWEIDSSTEPTQKNITREMKLIETFTVFNTIASICLFYFFHINDENYDKLSLAIKFINANLPKYSPILSKIYKLSAHCLIAVYQAHCYQIIYYTQHVKYQLKMLFDHINELMDYPREFVTKHVHPIDNLSYQNRIKLRLIFLIRRHQEILMIGDKKNKEISNLIVWFSLFGVLAGVKNYFFFKMSDDLIESIQIALTCTYGGLITIAIILAGQSVETLTDNVNCILNHVDWYNMNCENRKIFLTFLLNAQKKMAIKFSENYSINYALGVQIARGIYAVMSLLASLKLT
HcicOR185	MEFGPKKRMGTDYLAATKFIGSGIYQLRPIKFVLILSLIIHGTCQIIQIYLYTFKLNMKDFIKFGSTFFVAFYALTANFILVYKPKLADTLSDDIYLWEINSSTRETETKIKLEAKIIENFTKILTIFYWIVLAEFYIRDEFNEEMFLIIKSMNEMFPKYSFILAKVYKLWICILISCCMPHCFQIIYYTQHVRHQLLMLLDHVALTTECPPELYSRTIHPIDNVPLQQEIKRRCIFMIKRQNEILEVYTRKMKEVSNLIAIFAFCGILVGISLVFRLIRTSSIMGDTFEITIRMVITAAIGCAFMLAGQLSENCNDKVFYVLQQLDWYNANKENRQIYLLSLIRMQQRITIKCTEKYSLNFELGLAIIRGIYSVVSVLLTLNLT
HcicOR187	FLLIVSFIVHSCFQFVQIYLFLYKLKLTDLVQYGPTFFSLFYALTANFVLLYKPKLVDTLPDDLYLWEINSATKETETKIKFELRIIETFTKVCTIILIFLLLEFFIRDKGYEELFLIIKFINKTYPEYSYVLMKAYKFWVCIIVSTSQTHCLQVVYYSQHMRYQFLMLFDYVALTTECPTELYSETIHPIDNVPLQQEIKRRSIFVIKRQDELLEGGIKKIKEISNLIVLFSFSILLPGVSLFSLKSSAAMGDTFQLVIRLIYASLVGAAFPLAGQMSENCNDQVFYVLQQLDWYNANIENRQIYLLTLLRVQRRITIKCTEQYSINFVLGLAVLRGIYAAVSLLISLNLT
HcicOR188a	LKLADLVQYGPSFFLLFYALTANFILLYKPKLVDTLLDDLYLWELNSATKETETKIKYELRIIETFTKVCTAILICLLLEFLIRDKGYEELFLIIKFINKTYPEYSYVLMKAYKIWMCIIVGTCQIPCLQLVYYSQHIRFQLLMLFDHMALTTECPPELFSATIHPIDNVALQQEIKRRCIFMIKRQDQLLEGALRKIKEISNLIVLFAFCSVLVGIS
HcicOR190	MIEFGPKKRMEVECMKFTKFMASGIYQLKLVKFLLIVSFIVHSCFHVFQIYLFLFKLKLADLVQYGPTFFLLFYALTANFILLYKPKLVDTLLDDLYLWELNSATKETETKIKYELRIIETFTKVCTAILICLLLEFFIRDKGYEELFLIIKFINKTYPEYYYVLMKAYKIWICIIISTCQTPCLQLIYYSQHIRYQLLMLFDHMALTTECPPELFSATIHPIDNVPLQREIKRRSIFMVKRRDEILEGALRKIKEISNLIVLFALCSVLVGISLSYRLLTTAAAMGDTYQLVLRLGYASLVGSANEQAAYVIQQIDWYNANKENRQIYLLTLLRVQRRITIKFTDKYSINFELGLAVN
HcicOR191	MEFRPKERMQVDCLRITRFIGSGVYQLKFFKILLIVAINCTFQMIQIYLFIFKLTMKDFIQFGPMFFLLFSAMMATLVLLFKPKLIETVHDDIYMWEINCSTKETETQIKLETTIIETFTKITAACGFCLLVGFLIREEGYENFFLLIRMINETFPQHSSIRIKVYKLYICLIIHVCQAHCYQVIYYTQHIKFQIMMVLDYFNLITQCPKEYYMESTHPIDNIWHQKEIKLPTIYLIKRMDEITGVSNKKIKEISNLIALFALFGVIAGISLLFRLASNNNLGDAFQVAFRTAYAGIIGMAFSIAGQTSENCNDQFAYVLQQIDWYNLNYEYRKIYLLTLVRSSRRMTIKFSEKYSINFELGLAVSLLKLIISYYLF
HcicOR193	MEYGRKNEMKDDGLRISKFVSSTIYLFRPVKIYLIFQLILQCSLMLLQIHFFIYRANLEELLQYIPMFFGLFYGILAIFVLLKQPYVIENISEEIYLWSIDSSTNQRAVESRNEMRIVEIFTIINTIFALIVSCCMYMNDELQYELFLPIKLIVDYCQNLTIVTEFYKIVTFPLISTVYVAHCYQMIYYTQHIKYQALMLLDHFNGITDCSEEYRAENQHPVDNLLYQKELKRRLRFIIERHQELLMRGLKKIQDISNLVACFSICGVLVGICVVILVLSVSVSYVQVFMSGILITTTTFALIMAGQSIQSVTDDAYHIQRDVKWYEMNCENRRTYLNLLIGAKKPISVSFSDKYTVNYDLGFAIVKLVYSAISVLINIQTN
HcicOR195	MLKFERKPQMIVDVLKIVKFVGSGIVQNRFVKFWLVLQLIVQTSLQFWQTYFFLYKLTMQEFIQYASMYFILFYVIIVMAMLLLKPKLIENLPKDLYLWSIDSSTKLVEMRIKSEVRFIELFVIFNISLGTAVFLSLYLNAPEAYQLWLSLKLIDDHFPEYSKMLTRIYLIFSGTLSLSICVAHSYQLIYYSQHMKYQLMLCLEHIDEITKCPKEYYLKIIHPIDNLSHQAEIKRRLIYFIRRHQELITHGKKKIREISNWIMCFIICAFMIGPSVALLLLPQTIGNSFKISNSLSYWIQMGLTAVFTCINVIALILSGQSIETITDDAYNKFLEIDWYNMNCENRQLYLMILMNARRKIQLQFTDNYAINYALGLSVSRIFSQIS
HcicOR196	TSTLSISICVAHSYQLIYYSQHVKYQLMLCLEHINEITKCPKEYYLKIIHPIDNLSHQAEIKRRLIYFIRRHQELITHSKKKIKEISNWIMCFIICTLMIGPSVTLLLLPQTIGNSYKISNSLSYWIQMGLTAVFTCINVIALILSGQSIETITDDAYNKFLEIDWYNMNCENRKLYLMILLNARRKIQLQFTDNYAINYTLGLSILKSVYSIVSVIISFQTN
HcicOR199a	MPVDVSKLIKFLSLVIYEFRLLKVLLTSILIIVVYAQILQIYLFYKNSYNTVRNSLFSSKLLHRICLTHICHTWLIDIIFEEAEIWIKKESDLIKIFAIXYPLFTLTLALFIRIYPNDCNLYLPVKFPNYSKELTKIYKIVFALAVALVYQAYYYQLIYYAHIKYQVILLNAPTNELIKCSKENFSKLKHSISN
HcicOR20	NFFLLWVTGLWPKGERYTDIFYIIYSAILTSLFGVLNTVLQIYPLRYTYHDVALLSASLYVVSEEMIVTTKVLFIIVKMRQFKELVNDINSELFSPKNDAQLMIIRKFFAMWKFLGFCLAFNAGTATFFWITFTIIDGGVHERRLPFVSWYPYNTTISPNYELTYVYQSFGIIYQATTNISIDLLVSVLMMYTAAQCGVLSDHLRNIYTITEDTLVEERQITDDTDEETRRNLILENMNRTFINLIYFHRRILNLANKTNLLIDPLMMTQFVVTTSALCLTMIQLISTPIFSSEFLALIFYQVAVMFQLLIYSWFGNEVSLQSVNLSYAVYECDWTSAPISFKKHILFFMVRTQRPLKYYALNFFEVSLDTYTKILRSSWSYFAVLRQNDQKNKARMSN
HcicOR200	MKFTRKKEMLVDGLKITKFISSGIYQYRFVKFLIILLLMIHGSSQILQTYLLLHNFNAEEFIQYGPLFFTWLYVFTAIATLLIKPKLIENLFDELFIWSIDSASKEAEIKIRKEMEFIEWFTILFTFYMFIFVFLIYLNPVDYDLYLTVKFVVDFLPNYSKILTKIYKISICLGVILFSQAHCYQVVYYSQHIKYQVILLNDHINEIMKCSKKNFVKSVYPINNVYHQREIKQRLVFLIKRHQEILTCGHKKIKEISNFILYFSFCGLLTTISFSFRLFQGSNNCFELILIAVGSLLVGIGALAFIIAGQSIETIAKLGNALQQIDWYDMNCENRKFYLLMYTCAQRIISIKFSESCTMNYSLGLTLIRGVYAVLSAFVSFQEN
HcicOR201	PTDYNFYLTVKLFVDSMPNYSKFLTKIYKMSTCLAVFLLAEAHCYQVVYYTQHMKYQIILLNDHINEIMKCSKKNFVKLVHPINNLYHQREIKQRLVFSIKRHQQILTCGYKKIKEISNLILYFSFCGLLATVSCSVRLVRGSNNCFELVVIAVGSLLVGVEGLAFVLAGQSIETIARIQFGNTLQQIDWYEMNCENRKLYLLMYTCAQRIISIKFSESCTMNYSLGLTLIRGVYAVLSAFVSFQEN
HcicOR202a	ISSEFYQYHFVNFLLILLLIIHCSSQILQAYLFLHNFNTKGFIQYGPTFLWFYGIKVMLTFLIKPKLIESLFEIFPLIDSGSIETEKKRKKEMKILEVFLFIPTYPDDNNLYLAVKFFVDYIPNYSNLLTKIRKITICVSSVSIYLAHSYQAIYYTQLMGNQIILFNGHVNELMECSKKNLIKLVHLIDNLW
HcicOR202b	MKFIQKKEMSIDGLKITKFLSSGIFQYRIVRSLLILLLIIHSSCQILQIYLFLRNFEAEEFIQYGPAFFIWFYALAAILTSLIKPKLIENLFDELYVWSIDSGSKETEIRIKKEMEFLEFFSIICTTFATIFAILIYMNSTDYNLYLSVKFFVDYIPNYSKLLTQIYKITTCLTVIWLSGAHGCQVVYYTQHFKYQIILLNDHINEIMKCSKKNFVKLVHPFDNLYHQREIKQRLIFLIRRHQELLACGHKKINEISNLVFYFSFCGLLAVASLSIHLVSGKYNRFEMVLTSIGSLCGGTVFSAILLAGQSIETITEELSYSLQQMDWYEMNCENRKLYLTIFTCAQRILSIKFSDQCSINFVLGLTIIRSVYVIVSAFVSFQNRVNETF
HcicOR204b	MPIDCLKITUFLSSGIYQYRFIRILLIFITIIQSIYQILQIYLFLHNFDLQELLQYCLLFFICFYVNNFCLKFELKRLNFQGMTALLTLFLKPKSCLKKTEIQIKKEMKFIEISSIIFTICMAIFVIFIFKNPIDYDNYLPVKFVVDCPPKYSKFLAGILKIAFALSLIULFQVHCYQVVHYAQHIKYQIILLIDHFNEVMKYLKNFIKLVHPIDSLYDEIKQCLVFSIRRHQELSTCGHKKIKEISSLILCFALFELASACLSLRLVAGGYSRYELFLLLTASLYGGVAANFQLAVQCIETISYQTTESLQQIDWYDMSCENRKFYLIMFTCTQRIVSIKFSETCUMNYSLGLMVIRAIYGVVSAFVGLQDVLLGTS
HcicOR204c	MTTLLTLLLKPKLVEHLFEELYVWSIDSASKETEIKIKKEMKIIEISSIIFTICTVIFAIFIFMNPTDYNVYLPMKFVIDYTPKYSKFLRVILKIAIALPLIPLFQAHCYQVVYYTQHIKYQIILLTDHLNEIMKCSKKNFIKSVHPIDNLYHQREIKQRLVFSIRRHQEILTCGHKKIKEISNLILCFSLFGLIASASLTAALCAGVAVANFLLAGQSIETTSYQAPESLQQIDWYDMNCENRKLYLTMFTCTQRIVSIKFSETCSINYSLGLTVNIYLSLNYFY
HcicOR205	MNPRDYDVYLPVKFITDYTPKYSKFLWVILKIAFILPTTPLFQAHCYQVVYYTQHFKYQIILLIDHLNEVMKCSKKNFSKLKHPIDNLDYQREIKERLVFLIRRHQELLTCGHKKIKEISNLILCFSLFGLIASASLSLRLVAGGYSRYELFLLLTGSVLVGVSAANFLLAGQSIETISYQTAERLQQIDWYDMNCENRKLYLTIFTCAQRTVSIKFSETCSINYSLGLTIIRGVYAVVSAFVGLQDTLLGTS
HcicOR209	MQUULFMININVDKFIRYGPMFFVWFYGSAAILTLLLKPKLVESLFDELYLWSIDSASKKADITIEKEIKFLEIFAIIYILFTFIFFVFLILKSKRLLCLPIKFVSDYTPIYSKLFTKVYKIATCLCIFSIYHSHCYQLIYYTQHIKYQIQLFGDTSLDMMNSSKDLSALKHLIDDEDYQCEIKQHYTLNIKRHQKILM
HcicOR211	MIKKEMKFLEVFTVTYTLFTFIYAFLFYINPNDYDLFLPVKFVSDHIPNYSKLFTKIYKIATSLSIISIYHAHCYQVIYYTQHIKYQIRLFGDTLLDLMNSSKDLSEVKHLIDDEDYQCEIKQHFIFNIKRHQELLTCSHKKIKEISNLILCFSFCGLLATASLSTRLLLGSYNPFELFIVGLASLSGATTASAIILAGQSIENITEKLNDYVQQIDWYNMNCKNRKLYLILLICVQRKVSIKFTDKCSINFALGLTVIRGIYAILSAFISLKNK
HcicOR212	VKFLLILLLIVHGSSQILQAYLFLHSFNLQEFIRYGPIFFLWFYGITAILTLLIKPKVIENLFDELFLWSXXIDSASKEAEVIIKKEMKFVEVFTVINTLFTFIVAFLFYINPNDYDLYLSVKFVSDYTPNYSKLFTNIYKIAMCLSIISIYHAHCYQVIYYTQHIKYQIHLFGDTLLDLMNSSKDLSEIKHLIDDEDYQGEIKQHFIFNIKRHQELLTCSHMKIKEISNWILCFSFCGLLATASLSTLFKGSYNPFELFIVGLAXASLSGATTASAFILAGQSFENMTEKLNDYVQQIDWYNMDCKNRKLYLILLICVQRKVSIKFTDKCSINFALGLTVIRGIYAILSAFISLKNK
HcicOR216	ISSEIYQYHFVKLLLILLLIIHCSSQILQAYLFLRNFNTKGFIQYGYIFTWFYVSDFCLKLKFEISIFQGIKVMLTFLIKPKLIESLFEIFPLIDSGSIETEKKRKKEMKILEVFLFIPTYPDDNNLYLAVKFFVDYIPNYSNLLTKIQKITICLSSGSIYLAHSYQAIYYTQFMGYQIILFNDHENEIMECSKKNLMKLVHLIDNLYYQREIKQRLVFLIKRHQEILMY
HcicOR220	MFEQFLIHDCLRLTRIFCCDILHWRMTKIFLTILFIMHFLVLIIHVYYFIFKLSMEEIIKFLPLFSITIFGETSIFVRILFGPLVDKKRAYDLWCKDTAGDKIKKRIEFESRITNGFTIFNMIWIMTTVFINMYKKDTRLQVGLIMVLSENHTSLIFQIFSNFYTQTMPFFIYSVTIIAYEVIYSTQHIKFQLVLLNQHLRNLNFNYKNDLGLFYHANKKYQSDIKERLRFCIERYTELKEAALMFSRKIYPFFLVLLIGGGICGIGCMIYLYSFAQKNYGALLLPAITVSASFFSIFCFTALAGQLIQNEFEQSYISLLTNTFYLWNMDNQRTFLIFLPYIQQPYEVKLTKSMVFNYNLAVGVSKSDNIK
HcicOR221	MLIYLLFLGDCLLIIRLIGSDIFNWKPMRIFMTFFLVFQLTVIAIYFYYFLYKLSFDEFIKFFPMFSFTIFAIVSLFQHSIEGSAVEKQKTYRYWGEYCSGNTVGRRIKFESRIINGFAIFNTILLLIASYVHLYKKEARCYFLLICAIFENQDSQILQIFSFFYYTTGSFLVYCMVITTYQIIYFTQHLKFQFRLFREYLANIDSGFDCCSSIDTAYGTQQKEINRRLKFCIARHQELTIACVRFNKRIFPFIPLFVLAGGLHGIGCFFYLYTVNGSILLLIQTTSITALFLSTFCALIFSGQLVQQESEQLFFSLISNRWYIWNLSNRKILLMFLPHIMKPYKLKFTNSIAINYDLGVAVSGKF
HcicOR222a	MILRILGYDIFYWKPMKIFIKFLLALQISAIFIYLYYFLYKLTIRETIQYFPVFCFTIFGTTSLIQLSTTGPLLKENEQFCKLWNMNNCGAKIEQNIKFESLIINIFAIFNTFLVIITISVHLYKKEARCNVLLINSILEDSPYIILKIFVILYNITGTFFIYCMVILSYQMIYWTQHMKFQFRLFQHCLENIAAEKEDUIEERLKFCIKRHQELTSAGNKMNERLFAFVPLYVISGGLHGIGCMIYLYTGLMSVLDGDSVMRLIQVFSVASLFGTTFWALILAGQLVQQE
HcicOR222b	LLLSNILQFLGDCLMILRILSCDIFYWKPMKIFIKFLLALQISTIFIYLYYFLYKLTIRETIQYFPMFCFTIFGTTSLIQHTTIGPLLKENEQFYKLWNINNCGAKIEQNIKFETLIINNFAIFNTFLVIITASVHLYKKEARCNFLLINSIFEDSPYSILKIFVILYNITAPFFVYCMAILSYQMIYWTQHMKFQFRLFQHCLENIAGEKDDEIEERLKFCIKRHQELTSAGNKMNERLFAFVPLYVISGGLHGIGCMIYLYTGLMSVLDGDSVMRLIQVFSVVSLFVATFWALILAGQLVQQESEELFYSLLENEWYTWNMRCRKMLILFLFRIIQPYKFKFTESIAINYDLGVAVSMTTENYPVFLNIISLQIIKF
HcicOR226	ISDDCLKITRIFCCDILHWGITKIFLKILFVMHSLVIIVHVYYFLFKLSIGEIIKFLPLFCFTICGVMVIFVHIIFGPLAEKKQSYKLWCKNSASDRIKKQIEFESRMTNGFTIFYTIWIILTVFFISYKKDVELQLCLITFLSENDGSWIFKIFSTFYLDTIVFFVYFLAITTYEFIYSVQHIRFQLRLLNEHLDKLNFGYEDDIDLFISHTDQKYQDDIKERLRFCIERYQELKGY
HcicOR23	MDRFLKKFDITLNGKLTQPLFLNFYLLRISGFWPKGDKYDRIHYKIYVIFVIVIMLYLDVCLQIYTIQFIFDDFETLASVLYVVLEKLVADIKLMYFAWKMPEIKQLVKEIDRELFKPKTATHVLIAQNSVKVWKYFWLIYMVNAAMVITLWASFPIIDGMSKDGRLPFICWYPYDLKKSPQYELTYIYQMVSVSYCGICNSLLDFLFVYIMLSTAMQCKILSNNLQNIYKITEERLIESGQLTGNSSNETTIYNNINNTLIDLVNYHREIEKFAARSNALIDPTVFVQFVATIIALVMSMIQLTILQPFSTEFIMVVCYQNAIFAQIFNYCWFGHEVLVASANISQAIYETDWVEAPQEFKKNILFFMVRTQRPIQYKALNFFVLSVITFSGIVRSSW…
HcicOR230	DCLIIARILGYDIFCCRKMQIFIKILYLIQVIVVLIHLYYFSVKLTSSEVVKYFPGLCSTIYVVLLQNIITGPQKITCQLWSYGSAGYQVERRIKFESILFNGFALFNTFLAVLTGFFNIYKKDIRCEINFISFLFENNNLWYLNILSYLCSILLPFFVYCMTICAYQFIYFSQQMKFQVILLNEHFKNLSSGYEDDCELSFDQTNEKYQKDIGDRLKFCIKRYQELKG
HcicOR232	MDFNKKPRMATARDPLKFLRLLTIDLIERKSFQIVLTLCTVINLILSISQIVYFIQQASLDCFIKYSPNFFAVLHAIGPVYIVLVNRVEILTIRKLFYDILWDVECCSRRMRKRISNKSRVIFEFFVVLLLYGIYSEICYLQINENDSEFFLVIKLIDDNLTYFQTTFSVLYRLSLMILNVTFLIATHTISYYFYSGGFHLHMVYELSANITSDYHYFDDYELIRNTKYQRTIEKRLGFCLEKFIEFDL
HcicOR235	MWYVLSVHLATSTIHIYYILTDYDRKLLTEYGSILFGTIYGSCGIIVVFKINPDLKEFKTNMELLCKSYSCVNVETERNIKRLSTIMNSFLIIVLIYSGITGVFYTPPLLGKNEDLYFALYLSKKCSPDWQLILQIIYFSTLPLLGCFMVIQMVQPFYFVVHVIFQLMVLCEDLQRIQIWKNLDFDSTNCQRLITKDLKDSIKLHIKIKR
HcicOR25	LNIFFLRIGGFWPNGDNYNTIPYKIYAIFVSFVILYLDVGLQIYTIQLIYKDFATLASVLYVVLEKLVADIKFAYIMWKMSEIKQLFRQIDRELFKPKTITHLVIMQKSINIWIVLLWIFFGDVIMTIILWAIFPILDGVVKEGRLPFICWYPYDSTKSPYYEFTYIYQIISVSYCAICNSLLDFLLIYTMLCTAMQCNILSNDLQNIYKITEERLIEKGEFMGNSPNEELIYNNLNATLVDLINYHKEIEKFAATSNAIIDPIVFVQFVATILALVMSMIQLTILQPFSTEFVMTICYQIAILVQILNYCWFGHEVLVASENISRAAYETDWVEAPIEFKKNILFFMVKTQHPIEYKALRFFILSIATFSGIVRSSWSYFAVLRQRNQSTRG
HcicOR27	LKLIGVWPQIDKSNRIVYKFYGISLYLSIMLLHTLSQVAALTIVYNNLDLLIETIYVFLTDAAVCFKTVYYFRNQKLYKSIIETLDEEVFQPKNSHQRRIVQKFVNIWRDAFLFYEIAAILSVGSWAIYPMLKRRLPFVSWYPFDTTKSPYFELIYIHQIASIQYAAFLNIMGDSVLGAIMMCCAAFCAILNDNLRNMYGVTKENLIELGKIADDCSDRAKEIIYDNYNETLVKFIDYHRRILTFTQHCNSLSDTLSMCQFVATLLTLITVMYRLSIVSPTSGEFFNLVSFQTAICLQISMFCCLGDFVIVESMEISQAIYESDWYNAPISFQKNMVIFMSCTARPIQFRALRFFILSIETFGRILRSAWSYFAVLRQHHQNRQ
HcicOR3	MVTSDMKSHVKIVLFFLKMTGLWPNTDRFRPYSFSKFFIIFCLIVVGLLFVLPQVISLTLSSNNLEIFISTMYVIMSELNATLKVCFFMANLPSIKSIMGRFDQEMYQPRNEHQKMVMMKLFRPWTIMWITLLTFGHMSVFLYAIIGFINGELLLKVWLPFDQHRVYWALFVHQAFSLYYLAMVNINTDGLFPALMVYIASECEFVCDNLRNIHDFTRERLEKDSNNRVFKDDVVIDEYNNSLKVIVKHHRAILKLADDTNVIFTYIVAFQLFTSILTICMTMFQLSVLEPLSGDFCNLLFYQGCMFLEILLYCWCGNEAMLSSCKLPLAAYESNWVPATLEFKKNLLFFMVKTQTPIKLYAIRFFELSLVTFSNILQMSWSYFTLLRQVCDRNE
HcicOR30a	SEIDQIIKVSFTTHNHGVLKTMLKQIDQDMFHPQTESERKRVYIKVFIKFWKWLSFSFLINVNLAVILCCVHPLIDHDEGEKRLPFISWYPYDYQKTSYYQFTYIYQMLSVMFSSWTHAIVDISVAYILTIIRGQYSLLSLRLKNMYEITDNSLIKNVRLCDSSRGYKEIGVTMFSSEFWSQITYQIGLAFQILLYCWFADQVITETEKIPQAIFESEWTETSATFKRNVKQEPITFRAMKLFTFSLTTFSSVIRTLWSYFTVLQSIQEPK
HcicOR30b	MPFIDRFDIINGGKLLTPLSYILKTLKISSMWIDSGILYQIYHYWLSIMTWTCVFLKVYNFRYIYNDLILLSSTLYIVASEICSLTKTRIVVRKHRIIKTILNELDQDDFQPKTQQERHQLQQFINVWKSISVIYAGSVLGAVILMALFPMFDKSEERRLPFVSWFPYDSLQSPYYQLTYIYQIFVIYTEGLLTTTVDVFVSSIIAIIAGQFSILCLRLRNIQTRILEEMNETLKECILYHQKILDFTKTTESITDPVAITQLVTTVLVLCTTTFELTLVPINSSEFVSLIFYQSSLIFEIILYCWFGDQVLHESGQIRMAIYESDWVSTPLTFKKNMLFLIRRTQEPFRMRALGFFVLSLPTFSGVIRLSWSYFVVLRQTQNMEH
HcicOR33	MGLDLRASVDYNVKLFKFCGLWFYPTEKFYKFFKIFVILLIVNFNIITTGFVIFNHDNYLEISDLFAILPNTWGALIKHFIFRNKFAKIQRLLGFLDGPKFQPKNPRQSGVLERSIKLSKIVFGVFYFVAIGTAVLFAILPLFSRKLPWQAWLPFEFRYRFEYLYVAEISGIFFIASTNVAADTFFAVNMIEIGAQFDLLADDIAGIVDGFGRESGGGGSYRYFRGLLVDLIEHHRIIVDYGGQLLEVFNEIILLQFVCSVVVICMTTFVLSTIPPNDLRFLLLSSYEVVIFVQIFLYCWFGNEISNKSDRLSYSIFEADWLNCPLEFQKDLLFFMLAIKKPMTLIILDLIPVDILTFTGV
HcicOR34	MSGNIFETHFNEITWYLKLLGIFKPNDSVLYFIYKIFVYTILNLTCLALILQIIRSQNVDELTQVCFSSITILLTTVKLYITDVNQKRIRKLFELTNNPIFQPKSAIVQHEIRAIFMAFERMYSFMFWTPLIVITIWVIDSLMSSDKNALPVQAYYPFDLSPILVYRCVYLQQLLSLIIAGQAHNHCDYLSIFLVVIAIGQYKILMNNLRNLKRNIGEKLMNQQLIECIKHHQLIIAFVKEINEIYSGLYFGQFVTSAGALCFTLLQLSLPQANMARLLGFGLYQIGMLVQIFAFCIWGNGIIVESDSLPFVAVECDWLDGTQEFKRNLLFFICCAQKTATLYAIDLFQVSLRSFLQVILSTISRLSVLIVNCRY
HcicOR36	MLENLTNLQIIETQRSALILTGTWPIENPSNFYKFRQLLAFLLCTLLTITMLIQMYDCIDDFRELSEILYMGSTMLSFLVKLYCFYLNSNNIKEILANIESLDHDLDLIDNFVLLKQHVYLISKYLTKSYMLVCFLTCITYAIFPLLENKPLPFPFPYFNDGPLHYPMFIFQCISIVISGWINGGMDVTITGFMLIVGVQFDILKYQIDYFISQQQEEKLRKCYIYHTKIFELTKQIQRVFSIGLLAQFASSIVCICNTGFHFMLITWKSVQFINLMFYFTAMLVQLWMYCWFGNEIILKSIQVGDACYNSKWYELDSKLIKNYVFLIMERCKRPIAISVYGLATLSLTSYVSILNWSYSYYALLRRLYAKTTD
HcicOR38	FQQFSLAKLLDPEITFLITGCFHPSKKYKFLYFLLSSSMLIYFLLFLSSMFIAIYFDRNNLTKLSENLLFSITEVAYLIKLINFILKRNKFNRIESFLNHQLLNDLNDDDKAILDAYIRPFDKFVRLFRICIIGSIVFFGIFPYIDKNPDNLISLPGWFPFSIEKYRLEIILMQTLGIAISALNNSTLDITMVKLVTIITAYVNIIKDILTNRINIDENSNENQQEFVKMNIKKCVLIHNILIELAETVEGVFGDAIFFQFLCSVIIICFTEFQMIVTPIVSAQFFLLTFYLSTVSCQVALYCWFGNELIIHSGDIPEACYMSNWLNYDLESCKMLIIMMERGKRPMTITAGKFFAISLPTLMAILRSSYSYFAILRRFYFK
HcicOR39	MVSIVLESFKLNLLLLRLAGLFPPTIDNNFYKLYSWFNYIVFIVILPVLAILHYIVNHTTLEDIINSAFLILQLGNFIFKLSSLILKPELLKSVVYMLDSEMFTSYRRKQKYIIDDCVKKCKLLVYTLFVCVLICLVLFYYWIRSLLTNPIKDLPLNFWTPFNSISDTQLYTYLLISVNYGAITNLCIDTLIALLLYHATVQIKILKDNFRNLHIYALEDYPEGDQPDNYTFNCLVFNNIRKCIKHHEAISTFIKNHGNAFSGTMFSQLMTSIMVICLNCYKLIYNNCEIFELCFTIIYLYLMLCEIFLYCFFGTILYIESDTVTIAIYESKWYEFDVKNQKIICIFMEMTNNPIKITAGIILDVSLITFVTILKKAYSLLAVLNSLK
HcicOR41	MESTYFQLHLQVLRIFGINAVPIKNPTKRTLYYLYASIFLIFQFSYTCLEFVQVISLFPNVINMCYSMCFLFSRILGLIKSGFVWKQRRIIWRLFKRMEHGNFLPNLKTATPSDAEFIKSARKFCNLQGVCFYSLTLIIIFLLSLAMTYSSESVEEYFDEQINSTVILKQKMLPFKIYIPVDYQSSPTYEFFFITQVLWSIGCGMQIGAVDALLYGSMLFFKAQFLILKQRIRNLPDKPDEIKQFIRDCIGHHQELLDLCKDAEDVFRYLLLSQFLASLLILCMSLFQLSLNLESVLETVSMATYLVLMMYQIFFYCWHGNELRLVSDMTEDIYHANWIGENFDLQRSLLVIMLRTQRPCQMTAGKFVFLSIQTFIAVVKASFSYFTVLRQMNS
HcicOR43	MSNIFRNYFDSNRHLLRISGVWIYDQPVPKLTRILQYSYNISLIIYIFVVYLPFELLFVIWALRDLDLFLRSLRDIGNHITCVYKFVNYYLSRRKLIGLIDLLETYPCNYENFGDYQPDEIVDRRKDEAKRWSNYFWNLVNAICITMFTTGLFVFVFFGDQQWAIEGGKRVYRQQYPVNIVSPFGKDTRQQYLATFLFTVIALTLYAWMIIALDSLFITLMSCISAHLEVLQGAFRTLRARUMNACIKHLQTIFSVSEDLEAIYNVQTLFQTLVSLGEMCFSLYLLSQVLDANTGNELFYLLSVAFELLLYCWFGNGITEASTNLSFAIYDSDWYPINSAFKKQMIITLSRLKKPIYITIGKVTPLTFSTFLTMARGAYSFFTFLKQRGIGN
HcicOR45	MDEYQEVIDISLKNLNLLGLHPLKPTGKFLTFYQLSSFLIIWILTVAKLKYEEFGWRTFGSTLEVTFMLLQSTTKVLSLVIGKKQARHLLEQMKYFLPPTNKNPAIQQENERILNLIKTIVKIFLRFSYLTLTSFILRPVLLKILPMECLVPPFIPYWLFAIYDASCITFCAFSVLWIDAFFSLILLLLYFQFRMLNLRIATIDFASVHNEKSAKIVEKNIKEIVDHHNFLYDYLDSFNRFACIMALVQCILTIFSVCFELFLIEKNITQISLLINNIMYLGTMSSELLITFGVPAVIVTNEATNVIWNLYNTTWTDCTYLPLRQYLIIMMQRAQKEALVSAGKMVILNLEVCTDVNIFLLFII
HcicOR47	MDYYMAILNPSLYPLSAIGINPIKPLRRLQVLCLMFLLLTINILTWAQLWYKEITIYVITDILETESVLLYSFTKCFTLITFRRYAVELIASMHRSLPLTNSDQTIQQSNHRLVNIFKYVIKFYLVLAYSTVFSFAVRPFYKELPLKCLIPSFISFEIFAFVNWMAMIGGTLIIIGADTFIMTLLLLLALQFKLLCERFQQLDLARIVDEKSARVVEKELKFIVEHHNFLLNYLSLLNKFVQFPALMQCFLTVLSVCFQLFMISQNGIANISQSSGYISYLATVSFELLMGYGVPAVYVAECASKMVWTAYNLSWTDSPYLPIRRYQIEATVSAGKIIDINLENCIRVNYMND
HcicOR49	MSEYREVIKISLLSFELIGVHPLKQLNKVKMIIFVIMFSIIGFLVILNTIVQELNLQMFTKLMETVVLSSSHFPKLFVLIVNKDDGKFLIEKLENFWALDNETVKIYGEKIQFCKIIAANFYKFSIAATTVFLILPLLELPLFLYNPEFIPYPVLYIFNVFIMISFCVFECGFITFTFSTVAMLTLQFQMLNDKLELLEYDSQCYKKIKLYVKHHNFLLKYLETFNNFYQVCIFVDLGIITGCLLSEILNLLKEPIGTTTIKIILVIVGFTFQLVFLTCWPASQLSQETSRTVNAIYNSEWYNCPDLLIRKQLIIMMEMANRETVITAGKVIPITMATCTQVFPVI
HcicOR52	IIKIYYIYSIITAIVFLISALFANELPLFCYNPAFIPFGWLYIFNLLIVALSCLIQSAFVAFSFSTIKMLTVQFQMLNHKLNLLEYDSQCYKKIKLYVKHQNFLLKYSKVFNNFYQVILLFELSILMGCLLSELLQMLKEPFSNVTIKINLCIVILVGEIIFLFCWPASQLSQETSKTVDAIYNSKWYNXVLLIRKQLIIMMEMAQKETVITAGKVIPITMATCTQVFLIV
HcicOR53	MPSKFLVLILNKQEVRFLIENLDSLWSFKNETSKVYEEEINFDRELIKIYYIYSIIVIVYIISGLFVLPLFCYNPTFIPFLLLYILNALTVALCGLIQCAFIGFTFLIIKMLTLQFRMFNNKLNLLEYDSQCDKQIELYVKHQNFLLKYLKVLNNFYQIIILFDLSLLRGCLLSELLQILKETKNLLIIATELYFYLFYTQQLSQETSESVDVIYNSKWYNCSDLSIRKKLIIMMQMAYEETVITTGKVFPITMATYTQVF
HcicOR55	MGEYREVIEVSLFSFEFFGVNPLKKLNKIKITTNLIMTGIITFLLTTNAVLREFNLQMFTKLMESVVVCSTGIFKILTLIFNRKEAKFLIESLENFWPYKHETIQTYKHEIEFYKKIVRAFFQLALLSLITFILRPLFFSNTVPIICYIPQFIPYVLFYFFNAFVLIISALLQCSFNAFTFLIVEMLTLQFQMLNDKFSVMDYDSDCCKKIKIYVQHQNFLFKYLETFNNFNQTSLLADLFILMAILAFAILLFAIAIIYCWPAAQLSHEVGRTVGVIYDTKWYDCADLSIRKQLIIIMEMAQKEALITAGKVIPITLETIT
HcicOR56a	MNEYKEVLAPSLLSFRLLGLNPVDKLNKFKIAILIIAFGIIEYLIFLNFALNTFNLSSFIDLMESLTLCTGGIFKMYAFIFNRKGAKFLIENLENFWPYKDETIQTYKQEIEFYKKIVRAFFKLGFLTIFTFILRPLFFSNTVPIICYIPQFIPYVLFYFFNAFVLIISALLQCSFNAFTFLIVKMLTLQFQMLNDKFSVMDYDSDCCKKIKIYVQHQNFLFKYFKTFNNFNQTNLLADLFILMGCTLAECLQLLEEPISVITIKTILALAIIQFVIAIIYCWPAAQLSHETGRTVGVIYDTKWYDCADLSIRKQLIIIMEIAKRETVITAGKVFPITMATCTQVFLTILKNSNEFKYVFRSLKPSTASLPSLPTS
HcicOR56b	FNAFVLIISALLQCPFNAFTFLIVKMLTLQFQMLNDKFSVMDYESDCCKKIKIYVQHQNFLFKYXNQTNLLADLFIIMTCTLAECLQLLEEPISVFTMKAILALATLLFAIAIIYCWPAAQLSHEIGRTVGVIYDTKWYDCADLSIRKQLIIIMEIAKRETVITAGKVFPITMATCTQVFLAILKNSNEFKYVFRSLKPSTASLPSLPTS
HcicOR58	MGDYGEVIATSLLTFKILGISPLDKLNKFKIAILVIIFGIIEYLIFLNLALNEFNLRLFIDLMESITACTTGIFKTLTLIFNREEAKFLIENLENFWPYKQETIQTYQKDIEFYKMMVKTFFKIAFLCLITFVLQPLIIGDSVPIVCYIPQFVPYILFYSFNTFVIIISSTTHCSFNAFTFLLTKMLTLQFQMLNDKLNVLDYDSDCCKKIKIYVQHQNLLFEYLRKLNNFNKISLLAELFFLMSCTLSECLRLLKEPISILTVKAIVALAGILFAIVLLYCWPSAQLTHEASRTLGIIYDTKWYDCTDLSIRKQLIIMMEMAKKETLITAGKVFPITMGTCTQVFMLILYKLSSTKNIFRSSKPFTHLSLSLQTC
HcicOR59	MGDYREVIAISLLTFGILGISPLDKLNKYKIAILVIIFGIIEYLIFLNLALNEFNLRLFIDLMESLTACTTGIFKALALIFNREEAKFLIENLENFWPYKQETIQTYQKEIEFYKMMVKTLFKIAFLSLITFVLQPLIIGDSAPLVCYIPQFVPYILFYSFNTFVIIISATTHCSFNAFTFLITKMLTLQFQMLNDKLNVLDYDSDCCKKIKIYVQHQNLLFEYLRKFNNFNKISLLAELFFLIGCTLSECLRLLKELIIFFKYLILIINIKASRTIGIIYDTKWYDCTDLSIRKQLIIMMEMAKKETLITAGKVIPITMVTCTQVFML
HcicOR5a	KFLIIFYLIVACFLFILPQVIYLTLILNDLETVAASIYVVMSDFNGAIKAYLFMINLPLIKSIVGRLDEEMYQPKNEHQKLVMMELFRPWSIMWTTLLSFGHMTVFLWGFMAFINYKLPFLLWLPFDQYRFFWPLFIHQALSIYYLAMVNINIDGLFSAIMVYIASECEFLCDNLRNIHDFTRERLEKDSNNRALEDDVVINEYNNSLKMIIEHHRAILKLVDDSNIIFTYIVAFQLCTSILAICMTMFQLSLMEQFSGDFCNLLFYQGCMFLEILLYCWCGNEAMLSGCKIPVAAFESNWIPATLEFKKNLLFFIVKTQKPINLYAIRFFVLSLTTFISILRMSWSYFALLRQVNNRNE
HcicOR5b	MVVPFDMKSHVNIVLFHLKMIGLWPNDRYQPYSFNKLLIIFYLIVACFLFILPQVINLTLILNDLETLVSSIYVVMSDFNGAIKAYLFMINLPLIKSIMGRLDQEMYRPKNDQQKLAMMKLFRPWAIMWTTLISLAYMTVQCEFLGDNLRNIHDFTRERLEQESNNRVLEDDVVIDEYNNSLKLIIEHHRAILKQIULNKIQINYRLADDANIILTYSTTFELCSAVVTICTTMFQLSLKEPFSGDFWNLLTYQCGMFLEVLLYCWCGNEAMLSSCNIPTAAFESNWVPATLEFKKNLLFFTVRTQKPIILYAIRFFILSSTTFISILRMAWSYFALLRQVNNRNE
HcicOR60	MGDYREMIAISLLTFKILGISPIDKFNKYKITIIMIGLGIIEYLIFVNFALNEFNLNLFIDLMESLTACTTGIFKTLALIFNREEAKFLIENLENFWPYRQETIQTYQKEIEFYKMMVKTFFKLAFLSATAFILRPLVIGDSAPIVCYIPQFVPYILFYSFDTFFVIVIAFAYCSFNAFTFLITKMLTLQFKMLNDKLNVMDYDSDCCKKIKIYVQHQNFLFEYLRKFNNLNKISLLVELFFLMDYAISECLRLLKEPIGILTIKAIISVATALFIMVLLHCWPSAQLTHEASRTIDTIYDTKWYDCTDLSIRKQLIIMMEMAKKETLITAGKVFPIKMGTCTQVFMLILCKLSSTKNIFRSSKPF
HcicOR61	KTLTLIFNRKEAKFLIENLENFWPYRQETIQTYQKDIEFYKMIVKTLFKLSFLTSTTFILRPLITGDSAPLVCYIPQFVPYILFYSFDTFFIIVIAFAYCSFNAFTFLITKMLTLQFKMLNDKLNVMDYDSDCCKKIKIYVQHQNFLFEYLRKFNNFNKISLLVELFFLMSYAISESSSSIASALFIIVLLHCWPSAQLTHEASRTIDTIYNTKWYDCTDLSIRKQLIIMMEMAKKETLITAGKVFPITMGTCTQVFMLILYKLSSTKNIFRSSKPFTHLSLSLQTY
HcicOR62	IVFILRPLIIGDSVPLVCYISQFIPYILFYLLDSFVTIVAAMAQCSFNAFTFLIIKMLALQFQMFNGKLKLMDHDLDCYKNIKIYVQHQNFLFKYLERFNNFNQTSLLADLFILMGCRLGEYLRLLKDILTIKIIASLAILLFIIVMYCWPSAPLTYETSRTVGVIYDTKWYNCTDLSIRKQLIITMEMAQKETVITAGKIMPITMETCTQVFLILYKFVIYKEIFRSTKLYTASLLSLQTC
HcicOR64	MTDCRKIVDTSAIIFDILGVNPLKTTNKIEITVITYVLMYYLLIWHIILQEFNVKLFTDTMETITVVYVSVVKLFTLILNRDKAKELIEDVEKFGEFQQETDRIYQKLEFIAKIIKIFTQLFVVIDIAFAILRRLLSNDVPLVCRIPKSIPYFLFYSYKSLVFAISSTLEAEFNVFIFSLTKILTLQFRIFN
HcicOR66	MEQEQFIRSIARVLDALGLKPDGNLKYLRIFLLFTPLIVTLNLAIYLIIHGNITYDDFTNTVETIFTFLHVSVKYIVLIVNHQRFQLLIVRTKRMFKVDDFDENLKHLYKTEITKIAKTGKTYAILIGIIVSTALLRPIFVNELPVLFYVPKSVPTWVSQTFGCAALLLAAIIIVTFDVLSFTLMSLLMVKMRILNENITNLGIGEDSSEAIVSCRLKQWIKAHIDFYSYFKLLNSIVRWAVLIQVIIFIVSMSFELHLAVTRADDFTNRFKSFAYIFGVLAQLFVMYSRPAFKLTKEAMDTLFYYYDTPWYNSSVSMQKSLLIIMVRLQKETVICVGNVIIANLELLTN
HcicOR67a	MQLDRFIQFVTNLLYVLDIKSNGELHYLITASLFSLIVIVLHLAFYLQINGHVSLEKFRNCVETIITFLQVSIYLYYLVNFLRLDFRRSLKDLFIISEFDENLNELYKNRITRVVYFVEALISLHFLVILALGILKLILFDQPTFVFYIPNULSGKLSVAYNIVTVLIVDVVILFIDTFIFTLISLLTLQMKIFNMKIANLGIREDPNEL
HcicOR67b	MQLDRVIQFFLTHFLNVLGIKSNGELNYFIITSIFLPLVVVLYLAIYLQINGNVGVEEFTNCVETIITFLHISKYLIFIANYRRFNLLVKLEDLFTISEFDDNLNELYKNGITRVVYFVKTLIPLQFLVIIVLPILFNQPTFVFYIPNWISGKLSIIYNIVTVLIVGVIILIFDTLTFTQISLLTLQMKVLNKKITNLEIGTLVLHGLKNWVTAHNNFYSYFKSFNSVARCAIFIQTILFVIPMPFDCILPLMEPFFFNRLKSLRYMQGIILQLFMFYCWPA
HcicOR68a	MNDLDENLFQLFKTEIRRILTVVKSYIIFVVAALVIILLVPILFNKLAFVFYAPKWTPTCVILIFNNIALIIGALIVVTLDTFSFVFISVLTSYMKILNQKISKLGIGEDFNDGLVACKIKQWVEAHILFYSYFKILNSIIPWTILLEVCIFIVSMSFELHLIVNRGDDFANQVKSFVYLVEILTQLFFFYCWPASKLTEEATNTLFYFYDTPWYKAPLSIQKSLLIIMTRLQLETVICVGNTVVANMELFTNAFKASYSYFTVLQTMQQVYTEK
HcicOR68b	MNDLDENLRLYKTEIRRVLIIAKSYIILAPVALFIILTDPILFNKLSFVFYVPKWVPTWISLIFDNIAIILAASTTIILDAFSFIFISLLTLFMKNLNNKIANLGIRNNFNDVLVACQIKQWSFFFSYFKILNLTRTFTLLTPVIIFIISVSFKLHLMVNRTDDFSRRLNSLFYIQGLIFELFILYCCPASKLTEDATNTLFLFYDTPRYNAPLSIUKSLQIIMTRLQREIVIRVGNTVVVNMELFTNVCINFVTSYPYFITLQTIQQAYGK
HcicOR68c	RLYKTEIRRVFIIAKSYIILAPVALFIILTEPILFNKLSFIFYVPKWVPTWISLIFDNIAIILAAFSFIFISLLTLFMKILNNKIANLGVREDFNDLLVACQIKHFFFSYFKILNLTRTFTFLTQVIIFIISVSFKLHLMVNRTDDFXFYIQGLIFKLFILYYCPASKLTEDATNTLFLFYDTPRYNAPLSIQESLQIIMTRLQRETVIHVGNTVVVNMELLTNVCINFVTSYPYFTTLQTIQQAY
HcicOR68d	MNDLDENLYRLYKTEIRRIQIIVKQFIILAASTVVVASTGPILFKUQSFVFYVPKWVPTUISLISDDIESILGALIAVKLDAFTFIFNSLLTLLMKILNNKIANLGMGEDINDAFVACKIKDYSKLLNSIIRWTVLIEVSTFIISISFELHLIVNRADNFSNRVKSFIYLLAILTELFILNCWPESKLIDETANTLFYFYNTPWYNAPLSKSLLIIMTRUQRETVICVGUTIVANIKLCIKTFKASYTYFTTLQTIQQVYAENKQ
HcicOR68e	MFVTNDLDENLYCLYKAEIRRIKIIVRSYIILVSAAVVVAITGPTLSKELTYAFYVPKWVPTWISLIFCNIVVILGTFIVLTLDTFSFIFISLLTLYMKILNQKIANLGIGQDFNDGLVACKIKQWVKAHIFFYSYFKILNSMIRWTVLLEVCIFIVSMSFELHLLVNRADDFASQVKSFVYLLALLTELFILYCWPGSKLTEEATDTLFYFYDTPWYKAPLSIQKSLLIIMTRLQRETVICVGNIVVVNMELFTNAFKASYSYFTALQTIKQVYTEE
HcicOR7	MVVSPNMKSHLTNVYLKMTGLWPDTDTYQPYTFYKFLIIFYLIVAFFLFILPQVINLTLILNDLETLASSVYIVMSHFNATIKVCFFMANLSLIKSIMGRLDQEMYQPRNDHQKLVMLKLFRPWAIMWTTLLSFGHIAVLLCGFIAFFNYKLPFLIWLPFDQHRFFWILFFHQFLSVYYVALVNINIDGLFSAIMVCIATECEFLCDNLRNIHDFTRERLEKESNNCVLEDDVVINEYNNSLKIFVEHHWGILKLADDSNIIFSYSTTFELCSAVVTICMTMFQLSLKESFSGDFWNLIFYQSCMTLEILLYCWCGNEAMLSSCKIPSAAFESNWIPATAEFKKNLLFFIVKTQRPIKLYAIGFFELSLTTFSNMLQMAWSYYTLLRQVNDK
HcicOR70	ILIKYSILIINYQQFLLLIELAKNMFVMNDLDESLYHLYKTEIRKILTFVKSYIIFFAPALVIILLEPILFNKLTFVFYVPKWTPTWVILIFNDIALIIGSLIIITLDAFSFVFISVLTSYMEILNQKIAKLGIGEEFNDGLVACKINQWVEAHFKFYRYYFKILNSMIRWTVLLEVCIFIVSMSFELHLLVNRADDFANQVKSFVYLLGILTELFVIYCWPASKL
HcicOR71	KYTILIVNYQEFLLLIELAKNMFVMNDLDENLYHLFKTEIRRILTVVKSYIIFAAAGLVNILLEPILFNKLAFVFYVPKWTPTWVILIFNNIAIIIGALIVVTLDVFSFVFISVLTSYMEILNQKITMLGIGEDFNDGLVACKIKQWVKAHIDFYRYYFKILNSVIRWTILLEVCIFIVSVSFELHLLVNRAGDFASQVKSVIYLLIILTGLFFFYCWPASKL
HcicOR78	KYFILVVNHRRIHLLLKEITNLLTPSSLDNNFRELYKTNITRIELFTKLYIGLLTAALLFYLRKPVIFKEPMFVLYVPEWVPMEIVLIFSSLIIILMTFSTLCFDLLLLHSILLLTLQIRILNKKVPLLGIGDNNDQMVEFELKIWIEAHIHFDKCFKLLSSIIGWTLLLESIICIVSVAFELHLAINRANNLSNLIQSLIYLVGLVAEIFLIYCLPTSILTEEASFTRFYFYDTLWFNSSIKLREDLVMIMTRLQKESVVSLADVLVVDLKTCTNVFKISLSYFMALQTMQDIYFEK
HcicOR83	KYLLLIIKRKEIIYLLNNTKNFLTFDGFNENFQRSCRKELRFIRLVVGVFATSVLLGVVFFILKPFVSDEVSFLCYKPQWVPIKVFNVINSLTIIPIGLVLLTFDLFTFTLISLLRLQMGILNHKISTLDIGDDHDDNVLSRMKVLVDFHNFLYRYFTSINGVFGLATLLQLFIFIWTMCFELYIASRTEDLANICNVLIHFYVISFETVICYCWPASRLTEEFSNTSFCLYDTNWYNCSSISIRKSLLIMMTRCQSATVMCYRCMFIIDMELCTNAFNTAFSYFSVLKTMSQKFTTN
HcicOR86	MAQKDTLWLIKNSLTFIGISVNNRLNPVIILITSFLPIVMGYLAIYQLINHEGVSFRILAGTLETVMTSIHFTTKYVILIFNLEKIKYLIGETANFQSIDDLDPDHRKSVTKQIGYIKFINNALVVLSVIGVIIFAFKIVIINEIPWVCYTPNWIPTDVFNTLNSLAIIPFALVIISSDLFVFTLISSLTIQMSILNKKIKTLAIGDGDDNTVLSRLKIWIDSHNFFYNYFNVMNGVFGPMILIQSFIFILTMCFELYLINHTQNFMDVVKVSCYIYTISFEMIVCYCRPASELTQEFSNTSFYLYDTEWYNCRSISIRRSLSIIMVRSQIDTVICYRGMFIINMERCKNVGKIAI
HcicOR88a	XFLTTYLDLIGINPMKKLNLCKIITIIFSVIVSLLLSFYKFYHDEITFKTFVIGIESIITSFHVSRNSNVSQMRIVIFQGLMKILIMSLNQRKIGELFKNTERFLSIDSFDEEFKKFYRHQLWLVQFLGKFFVIFCTFFCIAFALKPILIKELALDCYQPPFIPFPIFAIFNTNVMIAIVYSGISVDVLVFSLISLIQLPLEMILAKFGACRSLIPQFSSLNCTHKTIKNPSNSDSFMFFYFMIFIVSLCFELYIFTKSGNDLVALLQSSLYVVGISAQLM
HcicOR88b	MDLHQPIIKFLTTLLNLIGINPMKKLNLCKIITILASLMATLLLSFYKFYHDEVTFKTFVTGIESIITSFHVSRNSNVSQMRIVIFQGLMKIIIMSLNQPKIGELFKNTERFLSIDSFDEEWQKFYRHQLRLVLFWGKFFVTYCVFFVIAFALKPILIKELALDGYRPQFIPFPIFAIFNTNTMIVLCYSSATCDIVMFSLISLIRLQFAVLNRNITRLGIGTDDNIVVDNNIKQWLKDYNFLYDHLQTLNSFAGWEMFFYFMIFIVTLCFELYIFTKSGNDLVALLQSSLYVVGISAQLMVYYCWQSTRLIEETSKTTFYFYDTEWYNCTSKSIKTNLLMIMIRLQRDTTVCFGRLFSVNFSTATQVNRN
HcicOR92a	YFQVVTKLAGITLNRKDLRVFFNNMNNYWPIDNPKYSEEFKQECSNKIKAHLKIIKAYQFYMVYLFFSIIFMEIYNDILPYPMYQPKILPPIYYKILSNISFYLCLPIAVASDFLLSTMFRILGLQFQFLNESLRISINECADNNLNEEEINEMIKRHVHHHNFLLDQFSLVNKTFGATLLVYLWNEVIIMCFFFFATTQVVNNAEGARYILYILIVISQMFIFVAQPAEYLTTQATNLNLSIYDSKWYELNHSVRKSLTIMMSRTQIDIHVSAGKLMYVNVATCTQVVISNSFKYYQ
HcicOR92b	IALAISGFFDEELTIIDVASFSTTITIYNQIKLKMVGVISKRAQIRLFVENMNKFWPIDDGKYSKKFQMNCYGKLNDRYKIMVLFSIYGGVLFIFVIAMQLFGKKIVYFDMYQPEFLPFWLFAIMSDIGFCFATLIAIGVDFLFMVLPTILWIQFKLFNKSLKLAINQAVNSNFDEPQCNEMIKIHVEHHNFLLEQFTLINRIFSPIMLAHLLNTSIMICFMIYALSESENNANLMKYSLYIVGPLAQLFIFCSLPSEYLTNEIYNTIQSIYKSKWYELRHKSVKRSLIIIMSRVQTNMMISAEGFMDINFETCTKVLIYIHS
HcicOR92c	MTKVTGIVLNRKGLRVFLNNMDNYWPIDNPKYSEEFKRECSNTVKVHLKIVKAYEVYMVFLFTSVISMEIYDGNLPFAIYQPKILPPIYYTILINIYFFICLPTSVASDFLMSTMFRMLGLQFQLFNESIRISIDECVDNNLSEEEINEMIKRHVHHHNFLLDQFSMTNKILGSTLLVYLWNEVIIMCFYFFTTTVVDNVEGARYIMYVFVVVAQMAIFVAQPAEYLTTQATNSNQSIYDSKWYELNYFSVRKSLTIMMSRTQVDIYVLAGKLMDVNLATCTVVIISNSFKYYQ
HcicOR95a	MDCNRLLQFTFKILSKVGFNPFKLQPILLSLNWFFIISSIVLAISGYFYGELTTIDVVSFSMTITVYNQMALKMVGVISKRAQIRLFVENMNKFWPIDDGKYTKEFQMNYYRKLYECYKIMVFFWVYCGSIFICIIALQLFGKEFIYLDMYRPEFLPFWLLAIMSDIGFYFSVATVLGVDFFLMVLPTILSMQFELFNKSLKLAINQAVNRNFDEPQCIEMIKIHVEHHNLLLEQFTLINRIFSPIMLAHLLNTSTIICFVIYVLSESKSNFINFVIYSFYLGGPAIQLFVFCSLPSEYLTNEIYNTVQSIYKSKWYELRHISVNRSLIIIMSRVQTKMMISAEGFMDINLETCTKVLIYIH
HcicOR95b	PILLSLNWFCLISSIVWTISGYFYGELTTTDIVSFSMTIAIYNQVALKMVGVISKRAEIRLFVENMNKFGPIDDGKYSKEFQMNCYRKLHHRYKFMVFFAIYCGAVFIFTIVAQLFGKKFMYLDMFQPEFLPFWLLAIMSDIGFYFAAVTAVGVDFFLMVLPTILSIQFELFNKSLKIAINQAVNRNFDEPQCIEMIKIHVEYHDFLLEQFTLINRIFSPTMLAHLLNMSTVICFVIYIVSENTNNFINFVIYSFY
HcicOR95c	LQFTFKILSKGGFNPFKLQTILLSLNWFVIISSIVLAISGYFYGELTTINMVSFSMTITVCNQMALKIVSVISKRAQIRLFVENMNKFWPIDDGKYSKDFQMNCYRKLHECYKIIVFFWIYCGAIFICIIALQLFGKEFIYLDMYRPEFLPFWLLAIMSDIGYYFSAATILGVDFFLMVLPTILSMQFELFNKSLKLAINQAVNRNFDEPQCIEIIKIHVEHHNLLLEQFTLINRIFSPIMLAHLLNTSIMICFMIYAFSETKSNFINFVIYSFYLSGPIKQLFVFCSLPSEYLTNEV
HcicOR95d	ISGYFYGELTSTNIVSFSMTIAVYNQVALKIVGVIYKRAEIRLFVENMNKFWPIDDGKYSKEFQMNCYRKLHERYKFMVFFVIYCGAVFIFTIVAQLFGKKFMYVDMFQPEFLPFWLLAIMSDIGFYFAAVTAVGVDFFLMVLPTTLSIQFELFNKSLKIAINQAVNRHFDEPQCIEMIKIHVEYHNFLLE
HcicORco	MMKFKVTGLVADLMPNIRLIQASGHFMLNYHADNSGALHTLRLGYCCLHLVCLLFQYVCNFMNLVKQRYDVNDLATNTITVLFFTHCLTKYLYFALRSKLFYRTFGMWNQANSHPLFAESNNRYHALSLKRMRRLFFMIVLTSLFSAIAWTTITFVGDSNHTIKDPENSNLTITEELPRLLVRAWYPWDTFSGFSHWATVLFQVYYVLFSIFHANLMDSLFCSWLIFACEQLQHLKEIMRPLMELSASLDTYVPKSADLFRAPSATSTDNLIENDYNNKNEDDLKGIYSTRQELGGHFRSGALQSFTGGNMGVGPNGLTKKQELMVRSAIKYWVERHKHVVRLVTAIGDAYGVALLLHMLTSTVMLTLLAYQATKITCVDKYAATVLGYLIYALAQVFH…
GR	AA sequence
HcicGR4	DGLSDLCLILSNIYGLLIIGGCLLQFITITFAFSYCYYNIFQRPVSTFGWFLWTLLRIYEAIRKSFSAHINTKQAYYTQEWLNRLLIHAPNELVKEKLRVFQLQLEHRQLKITALD
HcicGR1	FKQQFHIDFLQFYNNIADFQIRERLNEADTFINRGSIAHFLIALVFLTFGCIVCAVCNQVHNRFKTAQIYTFEALLYLPLIGKYSNKQTEENFILLHSLTMNESVKLTAAGFFILDFPLIFSMVSSISAFVILTYQF
HcicGR5	KIFGVQMLMIFFCITMMIIHFLNLLFSLEIRERLNEADTFINRGSIAHFLIALVFLTFGCIVCAVCNQVHNRFKTAQIYTFEALLYLPLIGKYSNKQTEENFILLHSLTMNESVKLTAAGFFILDFPLIFSMVSSISAFVILTYQF
HcicGR3	SRNISLLCSFHRHQYVILIVYFMVIFNIETENRYKFLNKKITTTHVSDGEFLGKLERQYVLLRNQIGMFNEIYGWPILLLIFYLNFSILSYFNSIMIRQRSASIWLIVRSSIDTVMNVRILK
HcicGR6	DSCSVCGKLTIIDFNNLLICCFQSPTFLLIFLCDSMIKYNEINLSLSYHFTRLHSCNHRKNNNNRQEIVEDLYKILKKDLQPIRAAGFFIINRQVILHIINTATTYLIVILQFNGIK
HcicGR2	MVLFFQIYHRMTFLEIVPCFTLMINQAVCHQCIELAKMIRLRYHILNIHIEKIVDYFKRRTINFIEIGLMNKGVDRLYSRQLYNLCYICTMHHHLTKLIKLYNETFGVILSLMFGVSFVSTVISLFYCSGGLQANQIDWIRIFLPCVTTWIYVVDTVYICNTCYTTIEEANKSGELIHQIDTNDPEIRDEIEMFSLQIINEQVEFNAAGFFPIDYTLVFSIIGGVTTYIIILIQLSATVV
HcicGR1	RKTNTVNVTGTPSSIQYGENEGPDPQLLDQYDSFYQTTKSLLVLFQIMGVVPIERSFGKTTFRWLSPASIWSYCIYIAETIFVSIVLKERLFLILQRGKRFDEYIYGIIFLSILIPHFLLPVSAWTNAGEVAKFKNMWTRFQLKYYQVTGIRIVFKNLTAITYSLCIISWLAGIGVMLAQYYLQPDMLLWHTFSYYHILAMLNCLCSLWFINCTAKGRVAGWMAQNLHNALKSSDPAGLLAAYRDLWVDLSHMMQQLGRAYSGLYTIYCLLILLTTIVATYGSLTEILDHGLSMKEAGLFIIAFYCMTLLYIICNEAHHASRKMGPEFRERLLRVNLGAVNERTRQEVHMFLTAIDKNPPIMNLNQYANINRKLISATITSMATYLVMLMQFRLTLMRN…
HcicGR10	MSQHLQKTKSLTGEKISVFSSMKYPLIFAQYCGFFPVQGLHGDTHQSLKFSWYSGQMLYCSTILSLVFILILAVIRKLIVDNSHLLEFSFLVFTTSGALDYVFFVQLARDWPQLMHNWRNVEIQMKHHGIQMNLKLELKLITFSFLSVAIIEHLLVQIARLFTVFKCTRTITDGLEYFFVNITLPIIFSVIDYSLWIGCLFQFVLLLLTFSWNFIDIFIILISRCLAMRLQQLNNKIKAAIKAKVVDVFVWKTLREEHYQLYKLCSLIDRKISNLILLSYFSNLYFTLLQLFSTLGSRRVGLEQVYFLVSFSLLITRLVCVCLFGASVHEENRKILPLLSTVKSTHYNFEVKRFIDQANHIVIVLSGRGFFKITKGVILNIAGAIVTYLLVLIQFNGPL…
HcicGR100a	MQTTNELSIKTLFKPLIKLTVICALAPSNFVHKRYKIYTICFTIFLIIASTWTLYGKVTIMITDLKGHTYRLCLFLMDIFTFTVTMIATIVSIIYTVFIKTETIERFVEILNDIDLLIDCRGLIKKHKMHIKVRMVLSILFLFPPIINEWITGPLUFGWEDYRYNVTFLFFTYNLIMGATLIMNFILLIKNRIKYFNKLIKNVKLHKPMRHLRRLITIHGKWCDLIDLINDGFGVQILAILIVGGVSTTNTVYLLLIFINPLETKFYALLFLYVIYSFRLIIWMITHVCTTVTKSMKNTSTISYQLLLDIPFTPTDNYEFDLRKELELLIDLTAQRQINFNTAGYFTIDYRLFFNLINITFAYVIVLYQIEKRI
HcicGR100b	MQNTNEFSLKTLFKLLIKLSVICTIAPSNFVHKWYKIYTICFTIFLIMASTWTQYGKVTAMIADLKGHTYRLCLFLMDIFTFSATMIATIVLIIYTFMKTETIEIQRFVEILNGIDRSIDCRELIKKHKTIIKIQIILSLVFLVLIFINESIFGIMCFGWEAYYRSLIIYLVYVCNFVIGTVLITNFVLLLKSRIKIFNKLLVKNVKFYKPMRYLRGLITIHGKLCDSIDLISDGFGVQILAIFTITGIFTTFIIYMMLILMSRTEIQYQTLAILHALFASMFLVIYIIY
HcicGR100c	MQNVNQFNIKTLLKPLIKLSAIFPIAPPSLTSKRYKIYTIYFIIFLTIASVCSFYGKVTHAIFLLKSNNLTLCIILVDIFLYILTTIATIVSIIYTVFIKSETIDRFVEILNEIDRLNDCRDLIKKHKTIIKIHIILSIVFLLFIHINEAIVGIISFGWTIFHNDLMYVVYGCNLVIGTVLITNFILLIKYRIKYFNKLLVKNVKLYKPMRYLTRLITIHAKLCDSIDLISDGFGVQILAILIAAGIFATYIILLMLISMSETDIKYQMLAVLHAIYASMFLVCVWMITHVCTTVTRSMKNTSTICYQLLLDIPFTPTNNYESDLRKELELLIDRIAQRQISFNTAGYFTIDYRTFSNLINIVFAYVIVLYQIQKHMS
HcicGR102	IDCRDLIKKHLFLFPPIIYECITGPLCCGWEGYCYNVQYLFFTYNLVMGTTLIMNFILLIKYRIKYFNKLLIKNVKLYKPMRHLRRLITIHGKLCDLIDLISDGFGVQILAIFIVGRVSTTSTLYLLLIFINPLETKFYALLFLYVIYSLRLIVSNNLYSTRFKLIAYVCTTVTKSMKNTSTICYQLLLDIPFTLSDNYESDLRKELELLIDLTAQRQINFNTAGYFTIDYRLFFSLTNITFAYVIVLYQIEKALWYFNSN
HcicGR103	MLTFLFFTYSLVKVINFILLIKYRIKYFNKLLIKNVKLYKPMRNLRRFIAIYAKLCDLIDLINDGFGVQILAIFIVGEISTTSTVYLLLIFINPLKTKFYALLFLYVIYSFRLIIWIWMITHVCTTVTRSMKNTSTICYQLLLDVPFTPTNNYQSAQRQIAFNTTGYFTINFHMFSNLINIIFAYVIVLYQIQALLYT
HcicGR105	LIKKHKTIIKIHIVVSLPVLFLLFIYETIVGMLWFGWEKYRYNLMYILHIYSLIIGTILITNLILLIKYRIKYFNKLLIKNVKLNKPIRYLRRFITIHGKLCDSIDLISDGFGVQILGNLIVTGIIATYTTYMMLVDLNRVDFKLFLVILSVVHSFSYLVCLWLMTHVCVTVTRSVQKTSRICYQLLLDVPFTPLSSYQSDLRQQLELLIDRIAQRQINFNTAGYFTIDYRMFSNLINIIFAYVIVLYQMVKQIE
HcicGR106a	MAVRVEFNIKKLLEPLIKLSLICSIAPPNFANKRYRIYTICLIIFQIIGSIWSIIGKITIAIFVLKKNNSLLCIQLLDILSFVILAIITNISIICTVFIKSQTIEKFMEILNEIDRLIDCRDLIKKHKTIIKIHISLSLPFLFLLFTYEGIVGPLCYGWENYRYNSMFILYIYSLVIGTILMTNFILLIKYRIKYFNKLLIKNVKLNKPIRYLRRFITIYGKLCDSIELISEGFGVQILGNIILTGVFATYTIYLMLGYMNKSDIKHYLLVILQVAYSSMFLVCLWIITYVCTTVTRSMKNTSTICFQLLLDVPFTPLNSYQSDLRQELELLIDRIAERQINFNTAGYFTIDYRMFSNLINIIFAYAIVLYQMAKQIE
HcicGR106b	LRPLLKLGVICAGVPSNFANKWYKIYTVLFIVFLITVSTWLLSIKINNLIPVLKISSSILCVILVDIFSFSITTTTTVVSIIHMVFNNPEIIERFVSILNEIDRLSDCRDLIKKYKTIIKFHIFLLFTFAAIISILYIGWEYYRYNVIYFLHKYSLIGTILITNFILLIKYRIKUFNKLLIKNVKLNKPIKYLRRFITIHGKLCDSIDLISDGYGVQILGNFILTGVLIMNIVYIMDRLDRLLVIAHALDSLMFLHVDHVCTTVTRSMENTSTICYQVLDMPFRPTNNYESDL
HcicGR106c	LTPLLKLGVICAAVPSNFANKWYKIYTVLFIVFLITVSTWLLSIKINNLITVLKTSSPILCVILVDIFSFSIMAITTIVSIIHTVFNNPEIIERFVLILNEIDRLIDCRDLIKKHKTIIKFHIILSLSFSFLLFTFAAIISILYIGWEYYRYNVIYFLHKYIFLIGTILITNCILLIKYRVKYFNKLLIKNVKLNKPTGYLRRFITIQGKLCDSIYLISDGFGVQILGNFILTGVLTTNIIYTMDRLHQLLVIGHALDSLVFLINTWIIVCTIVTRSMENTSTICHQLLLNVPFTLTNNYGFDLHQELELLIDRIAQRQIIFNTAAYYTINYRPFFNFMNITFAYVIVLIK
HcicGR108	LCVICAIAPSNFANRRYKIYTICFIIFQIIASIWSIIGKITIAISVLKTNNSFLCAQLLDISSFVIITIITNVSIIYTVFIKSETIGKFLEIFYAIDRSIDCRDLKKHKTIMKIHMILSLPFLFLLFIYEGIVGILWGGWENYRYNSMYILYIYSLVIGTILITNLILLIKYRIKYFNKLLXNKPIRYLRRFITIHGKLCDSIDLISDGFGVQILGNSILTGVLATYATNVVLVYLNGEDVKHNSIVILN
HcicGR11	NNLQRSLRKVFIVAQIFGGLSVEDVAGSDWKSIRFKWRSLRVFYTISLIISGVLLTIVQMFSLVNKTADIVEINRLFLCLSGIVLGLLYLEFARNWPQLLEHWYGFEKSVNYQWNYSLNNRITRIFVVFMLLTLIEFTMFKISAIITALDCGKDTGVLTYFLRNLTIINDYTLIEYNPFYGILLQFVGLNIAFSWTFIDVLIMIFSVILTEQFVQINSRIESNSMVEQVESWGILREHHNLLENLCRFFDKKLTNFVLFAFVNDLFFILLGLFRCLYPVKHAFERFYFFVAFSFIVLRVVCLCLYGTRINEEHKKALRILNNLPNYIYNDEIEKFIRQVGCSDVGFTGRNFFSINRGLIPSIAGAIVTYELVLIQFNESLSKDVVQDKNVC
HcicGR110	MERRIQFNIKRLLRPLLKLCVICAIAPSNFANSRYKIYTICFIIFQSIASIWSIIGKITFAISVLKKNNSFLCTKLLDISSFIIITIITNVSIIYTVFIKAETIGKFMEIFNEIDRLMDCRDLIKKHKTIIEIHIILSLTFLFLLFTYELIVGILWYNWASNRYNLVYFLYTYSLIIGTTLITNLILLIKYRIKYFNKLLIKNVKLNKPIRYLRRFITIHGKLCDSIDLINEGFGVQILGNLILTGVFGTYATYLMLGYINISDIKHYMIVIFQVAHSSMFLVIYIIYY
HcicGR111a	VELKKLLKPLLKLCVICSIAPSNFTNRRYKIYTICLIIFQIISSIWSVIDKINNAIFVLKINNSMLYILLLDICSFIIITITTNVSVIYTVFMKSKTIGKFMEILNEIDRLIDCRDLIKKHKTIIKIQIILSLSFLCLFFITEMIISILCFGWKNFRNHAIYFYIYSLVIGTILITNFILLVKYRIKYFNKLLIKNVKLNKPIRYLRRFITIHGKLCDSIDLITESFGVQILGNVIFTGVFATYIIYAILVYLNKTGIEHHALVIIQAVFTSIFLVCVWMIAYVCTTVTRSMKNTSTISYQLLLDVPFTPTTNYQSDLRQQLELLIDRIAERQINFNTAGYFTIDYRMFSNLINIIFAYVIVLYQLQKQIE
HcicGR111b	MDGEIGRNHIKVLLKPLLKLCIICSIAPSNFTNKRYQIYTIFFIIILKTTSTWTLHCKVTIMISILEVQHSMFWLLLADTFSFVVVTIITSVSIICTVSIKTKMIQRFVESLNEIDRLIDCRDLIKHKTIIKIHIILSIIFLFMLFIYEGISLCEITDDTAFYNMTYQFFPYSLLFVSILITNVVLLIKNCINYFNKLLINNVKLHKPIKYLRRLMTVHKKLCDSIDMIEGFGVQILESSTVAGVFSTIYTMLVLINLTNYPVFLILYAIYASMFLVCIWLITHLCVKVKRSMKNTSTICYQLLLNIPFTPTNNYESFNTTGYFTIVFRTFUNLLNITFAYVIVFYQIQKQYI
HcicGR122	MINKHFRKVISSLRIYNRLEANNRIKAIIYLQLNDVGYFSNNYHRLFMVVRLINKIFGVQMLMIFFCITMMIIHFLNLLFSLEIRERLNEADTFINRGSIAHFLIALTFGCIVCAVCNQVHNRFKTAQIYTFEALLYLPLIGKYSNKQTEESFILLHSLTMNESVKLTAAGFFILDFPLIFSMVSSISAFVILTYQF
HcicGR124a	LQKIDRFLDVHSENNTKHLLLRHKRLIIIAHIVFIITILCSTYIYLYNSIEMLKIFQHIFGILYHYNMLIFTIKLHIYCNLICDRYKILNNRFESIVTNIISENDKNNDAVVDYIKYHSILCLTLRKLFKIYGMQMYLLYQIIVYSIVQFTYISRLGLLPDKHFDYVQIINKLFWATYFLMIGIIVSYAGGNLNKQANFMVVLCHNLLSTYENRLDRNTIIYRILTQFSKQVAQMQPRFIIAEYFLIDYDTIFRILQSVINYIVIYAQFE
HcicGR124b	LQKIDRFLNVHSENNTIHLLLKHKRLIIIAHIVFIISVLCNIYTIYLNFLMDKLQIFQQILDILYHYNMLIFTIQLHIYCNLICGRYMILNNRFESIVINIISKNDTNNDAVVDYMKYHLILSLMLRKFIKIYGMQMYLLYQIIVYSIVQFTYISWLGLLQYKHFDYEQIINKLFWASYFLMIGIIVSYAGGNLNKQANSMVLLCHNLLSNYENRLDRNTIIYRILTQFSKQVAQMQPRFIIADYFLIDYDTVFRILQSVINYIIIYAQFE
HcicGR127	MKQFHYKISKFLCLLPEIQTNRFFYYKCRCFVLISILIIVYLLNFYFRTKNLYKYLSISEVVLDNTICISVTLTNITSIIRTLFINYKNWLLLFESDKNSNQNYRLYYCSLILLLFRIIGEMIVYKKTNPNLPPYLIPSIIHSHLILITIININYYANCLRNNLVCFKEKLRLNSNRFIKFRLRDIDGDLIDFLKIYRQIKCFDKIYGLQILNITGIGLVYINENLNIAIWEAFFFNHGQLNLALIKTIKCCIIVFMICLIIQPCFKTTIEIKRLQVIGRKLLLTIPNTERDFDIVLLKIKLSYFIRLLEQHRPYFTAAGFFEIDYKILIYIFNGAVMFVIALMQLTDHSIGIV
HcicGR129	MARQQIDYQVFNNIQPVIILARFLGLCPINYKQFGNKFVIYRSRNWAIFGYIQIIIITSLTIWGVFNDLTNNPNRSIKMSNLLNIVVNILDIVGIIIVMLVNVVLAPFQLKFFFDMFEKITNIDKEMAANKSGNSRKSCILTIITITTLYIALTIYDMIGWLDFNYDNLNKLTFYCRYYITAYILGLMGIQQEVYIWYLMNLLKIRMKLLNNWLELKRTQLEKAEDFRFITLVKSKNPWKFSSLTKVDVLKLSRIHQLLCELLDCLNNLRGIPTLTIVSTCFLSLIITPYFLLMELNEGNFKFTLLQLVWFFAYIIRLTAIIEPCHCCIREVYLGN
HcicGR13	MEEARVKSHSSFREFSLNLANRFSLIPTFCKTRNTLIHTKRDRIRAVLLFTILCIFHLVSSYFLILIADTITTIIKIFYILIELTSILIVFVLFIQNNFQNQQVWLELFKNLQNIDGYFNGNNNYSKQIFRRQLIWFSICLLINLLMHSYVLLLLFYIVGNKTFVSLNREIGYFFLLIIQMVAMILLNDFELKLISLTKLVKNNLKDTREIQLNLLIIRIKTISKYLLECIGNFNQIFGWILLISSAKFIVNVLLFLHNIVEDFGFNKYDKDLQIFVVICNIFLVLFDLIPMVLIVMKSDAVKNEYENFYQTFRISLNNNLILNRRIEYRNFGRYLKHNPVKITAAGFFIIDRTLLLNMLTTIATYFIVNLQFAVANFHN
HcicGR131	MKTDQETFVSLKVFRTIEPVIVLTRIFGMCPITYRPCNSGFIITKSRNFCIYSYIFGFTLTICTIIGIIRDVSVDPEKSFRMDNSTGRYITCVDLGFIIVLAIIGILLTPIKFKYLLKIFNEIYKIDEILNLRTTNRSRKHSIVVIFLVLVPFIILIISDICFWIFQNYCSNKTPVKFLLHYLPFYITYLILIGQHLFLWCLFDLIRKRFCDFGEIIASKIILLERLSKSQEILNSSKLLNPFITTKQIKDMRKVHELLCDSVDELSSFTGFNILLIASSCLMHLVITPYFLFLNLTKEIMPITITVQICWLITHICRIYFLVEPCHGALEENQKNLNMVYKLLNFNLSDSVRSEILVLTEQITNRKANFSCCGLFNIDKSILTNVGAAVTTYLVILFQ…
HcicGR133	MISINRPLFVVLQPFILVTRLFGFLPIEIEKNAPNLYYLEKSRKFTIFSYIFATFLVISTVSGLLIDMTSTNPVRVRTYVRVCDMGDIMVSCFLIMATTPSRLKYFFRSLECCREFDQILIDTGGFQRERCVSIKFMCRFLGQAFLNIFYEILIFMIKHSSMIQVLLLRNLTYYSMYFLMFVQQLLYWQMNRLVYQRLGRMNKQLIKYRNLRNPRNSEFNQAIIVQFMKLYDLLHEAVLANNDFCAFSTLVSVFFTLTSCLLHLVVTPYFLLARITGGANIEFILLSAVWLWSHISRVLVIVEGCQNCLAQHKKMVGLIHQLLIKDFPEDVKDYLRLFVLQLTGNKLVFSTFSLMQFKRSFILSVRGT
HcicGR135	MTSTNPVRTYGGASTYVKLFDMGEIMVSCYLIMVTTPSRLKYFFRSLECCREFDQILIDNGRFQPERYISIRFICCFLGQAFLNIVYDIIIYMISNSSKMGVFLLRNLPFYCIYFLIFVQQLLYWQTNRLIYRRLDRMNKQLHKYQNLKNPQNSEFNEARVLRFMKLYDLLHEAVLANNDFCAISTLLTIFSVLLHLVVTPYFFLQLVTTGANFKFILLNGIWIWLHITRILVIVESCQKCLEQHKKTVGLIQLLLIKDFPEDVKDYLRLFVLQLTYKKLVFSAFSLMNIKRSLIVSVR
HcicGR136	ENHEKRIAQNLLDSMKWLFYQNQLLGLVVFNFKENELKQSKPRCIYNILAIIIYLLLRFFMVYRLINSSIRNVLSATFMIETIVQSGYILTVWILSIRNCKNFMEILSSLIDFDVKLVENRIFIDYQQQKRQTIFQMIIRHLMVETSIFVLLMLFSQIYHRITFLEIVPCFTLMINQAVCHQCIELAKMIRLRYHILNIHIEKIIDYFKRRTINFIEIGLMNKGVDRLYSRQLYNLCYICTMHHHLTKLIKLYNETFGVILSLMFGVSFVSTVISLFYCSGGLQANQIDWIRIFLPCVTTWIYVVDTVYICNTCYTTIEEANKSGELIHQIDTNDPEIRDEIEMFSLQIINEQVEFNAAGFFPIDYTLVFSIIGGVTTYIIILIQLSATVV
HcicGR138	MFSLFVQTIYKKFKEPLDIYSTIFPLYYVCTKMGLAPFRLSFAENQRKYFHNCPRKLTRTFLSTVFILITTIYSLIDFKPAIRNNSDRLRYCQDVFSNIICTCSIFFGCLFASKVTEAFRIIDDVDVELKHLAARIPYKQAQIKILLNLFIFCCVIIASFTLVCVLPIIDNEGYNVYVVCKVLITIITDLLPYYINVLMELQYYHYLSIIRQRFRLLNEYLETLSKDEHNSGLDDGIVTIASNIDKNNTINPIIGGNLTKTLTILSDPVFIVDQIIALHIKLTKAAHLINYTYCVQQLLRIAVAFVSIVTALFWLSVEFSKSSPLTTTTSEGYDLIFTCWAFSNVLEVTLIVWITSETCDEANTCPRILHKIRNNTSNIKLQNSIEIYSLQMYHNRLSF…
HcicGR14	MMEESRAASFSNFREFLLNLANRLNLIPTYSEDRNILTYMKRDKICAVLSFTVLFIFQLISSYFAYLNASTTTTIIETFQILTELVATWTIFVLFIQNNFQNRQVWLELFQNLQKIDGYFNSNNNYSKQRFRRQLIWFLICLSINVLMRIYVYILWFYISGNKALISLSQEICYFFLLITQMLSILLLNDFKLKLISLTKLVKNNLKDTREIQLNLLIIRIKTIAKYLLECIENFNQIFGWILLISFAKFIANVLQFLHYIVEDFGFNKLDKNLRMFALICNIYVVLFDHIPIVLIIMKSDAVKNEYEHFYQTFRISLQXNRRIEYRNFGKYLRLNSVKITAADFFIIDRTLLLTMLTTIATYFIVNLQFAFADFHN
HcicGR140	MHRQVLYDFLGITLFLSFWLGVFPVYIDKKANQQKLIKTNKWCNIPTIIYAISFLIPLTIAVQIKNPITDDKVYNFNTLTKLLIFIVVATAIISIYIIYYYSYRYRYKIVFLINRLVAIERILTKFGYKFEYKFSHLLNTVNSLVGMVCILIIISIEVWNIPRENLTPIPLPSLICHIFPFIIIHLCEGQFVLFNLLLYVRFKAINFLLKQLDESFINRKLSKSVKVQCSIKLYFQHALNEEELIDVCMKCHDGLSDLCLILSNIYGLLIIGGCLLQFITITFAFSYCYYNIFQRPVSTFGWFLWTLLRIYEAIRKSFSAHINSKQAFAYYTQEWLNRLLIHAPNELIKEKLRVFQLQLEHRQLKITALDLFPVDGTLVFTIFSSVSTYIILIYQFQYN…
HcicGR142	MSLYESMKLTNYLSWFFGLFPISFQIRDNKQIIKISKYYNLPIFVHFVLISLMIACSLSNGNLIRDLDNYNLNTLAAILIVLTIIASIMSVFVIFYYSYKYKIIYANILTTLIAIDEDISINCRCNNIFYKFNYSINNYLSVIGVFYIIITISLQIWNSYHEDLRVEFPIIYFHVHLSILLHHSETQFVIFTNLFYNRFKQINSLLKELNSDIVNIWIGDQERLLTVCMHCHNKLCEISAKINQLYGFIVTVNSALQFNTITVLFCYCIYNIDSKPISSIGWLLWAFLKIYEIVRKSYFSHICANEATITLQHVDILLNYSISQDFDEKMEIFQMQLIHRKLRFSALDLFPIDGSFAFTMFSTLTIYMTIIYQFKANQASCSEN
HcicGR144	MSRKYRLFDAIHPILFTTIISGLSPIYLAKDQKLKQYKTMKILTILYVFIYSYLGYLAFLDREQIKFNDNYLSGVAIIGLIFQLISYILLFYSIYTINLFKINQSLITIIEKIAGIDKIIEENFGEINYKQHYFYEIKIITIGIFILTKRTLINYLFVDKHIIDINYKLYFINIFPYFVQFLIQTQFSLFTKLIFEHFQLINQQIRLLKPKKFNEILPNNQSNLLKRIELLMEIYGSLNRLGSQINCIFAIQILISLTVQFISGVFNVFYLYYEIVVLKDFKLALNWSISILFLIFEILHITLICHKTTKECKRVGIEIHKILLFENNAEIRRKLIIFSQQVAHRNLQFTACGLFTIDITLCFNIIGAAATYLLIMLQFQENIEAQCPQN
HcicGR146	MRKLGILDVFSPLYQPTFLLASTIFYIKNGTTKISTFRCLQILILLTLEIIYTILYFDSFILKLGKDFAKANTVLILFCFRFFGNLLLVFVILILNYFNKNNWLRLLQQIQTIDKELGEFHYYDQVISANYTMWKWTIFLIIAYGIVWNLIGEFLVFWLFTAHFDITEVCAILYPLNFGTNMKIYFYISAGVLKKRFEIINRLLQEKIVESQRSERYPVDSVRFNEFVRKIVNLHKSLVDITYGINDIYSIKLLLTITMNFVLLVGDLHTSIYIIFFDLLAGYSRLMIILLRRCCTYLFEIYYLVKQSMDLCNEANSTRLHLLNIRIDTDNEDVRNCLIASTLKLMQNKLTITAFKLFNIDNALLFSICAAVSSYLFIMLQLDIGNNDKSKISINLTNI…
HcicGR148	MMNETVFSVLNPVWILNQIFGMCSYSIKEITKRKKHLFKTLYTYIYSFISIFLISYLTYSTTIFNINPRFNTIVQLADIFFNLSNNLSMISAVMTFLIKQNRLKLIVKRIHNVDNEMKKYLKWKSYEKIRIFIMTYIIITIIIWVSFFIYYVIVLCPKNAWKCFRNWLINYTSTKISQVVIISFASFISIIYHKLNIININIRELFKQYSGNNVRLLINEQNFNKKFIEIERIYKDILIIRSDVEQLYSIALLMRIASQFVATFSALYFSVFGYVYDGDVVIPRKFSELSIPITMLFISAYELLLIISICEITYKEIHNTKKIIYRLSITRNNLTLLKKLNMFSLQLIDKNYEISVGGFFTINGSLLKTIVGAVTIYLVLFIQFDMAVNTNPN
HcicGR150	MLRIISKNFNQTKSLYGALKPLLLLSKIFGIFPNQMKQSHRNHCRRFFTFDTVWSLLFTTIMIYSFYSVYLKNDNTQNILETISDSLLVNLGLLTNTIIVLNQIVMIGKLDAVFTRLIKFDEMLKQFEPTLRITESYQQLKAFLIVATIAIIVPILQLISQTVLYVNECNLITIGAEIVAYSIPTLVIFLAVGQFSVIVSLARQRFKWINSKLVKLQANFGQIKRNGAKVDNFVGFRSNLSWEDEQILTNLETLRRYHYNLTEICGEINQVYTLPILLITINVFLTEIITIFFFFKQQSLYRDKSPVFFPIYHISVLSINCFELLSMVIVSTLTSKEVNGRSPILNLIFLKNLILGETYTCNSAQFPC
HcicGR152	MSNNILTVLYPCYLFDSIIGCIPYKFTKNKRNFYRAQPNRPIYNITTITIWLLLVLSLIYYSIYIAPIQSIRNVLIKFIFATYLVVIIAFIVGNLICVHFNKSRTVDLLNGLFEIDLKFTNIGINSNYNSIKLLSIGFSLIGACSFAIYNFYNVIKQEIYVCFKGLFICIVMYSTILHYLSLTCSFITIMQIINLMFKQLSDKIEAILLQNNNGIKLKELMILHQKLCEILRLANRIYSIRMFISFNVSFLVLILQTYSVACSIFSKSTYLHYSLSSLIWIVFITLEKFILALIGHYALYQSERLKRILSKSTMIQSRNRNAIREINAFSLQIQHEDCRIQVAQCFTVDLPILIAAGGTVVTYILLLIQTNPYAEIDLSMKNIFGVA
HcicGR154	MVAINLPIWLRILYRLVGNIEFSSDNKYNFLKLLWSLPLYICYAFIIFDVIIMQYRPNRDLFLHYLDRVVLILLMVYMGYSFLTIYERSKRQWSIGQKLGEIDGLLGWQSDDFKPEIRLKLSFIVCVLIIVTITVTSGIITLTYSLSFNIPLTVILLNTFYLTDMLKSLLERFKYINYLLTVCIRNNTQRRRYNNLRNRPQEQINIENIEKLVNIHCRLVNILKKINQYVNTGTIITLIAMFSIIINAVYSSIFGFINEGIESIPFMFGDIFVNLWDVFWLFSYIPMWSRLDKEIKQTSTHIHELWNKCALNDHVNSKVRELMLIAIRLFNNRPEFTLAGLFKLNQS
HcicGR156	MPPIEIPIWLKLLYRLVGNTDTSSKSKFVNFYQQLWPVPAHIYYAFINFQLEDTAYQPKIDLFVCYLEKALGSLLILYMIYNFLTFYERSKQYNNICDKLEDINGALDWQAIKFKPTMFEKYLLICFTVVESIGLSCDEVVSITYTLMFYLPLFVLLFNLYFIEDIVEFLYDRFKRINRLLCENIEDEFIAMILRERKRNLERFRRLEIANNIKNIKEIIDHHQQLLNILKEINEFANPTILCVLLAVFFCIVHISYTAIYLYINQIIPSIPVYIASLSSGIRLILTLVLYFQSWSRIGREIKQTSTHIHELWNKYALNGGIGSKTRELILLSIRLLNNPPELTAIGMFPLDESSLFMVKI
HcicGR157	MELIEVPFWLKIVYRLVGNIDVSSKSKFVNFCQHLWPIPIHLIYGIMSYFVMKPAYHPEDDIFFYYLNTVMLILLFICMVHNYLTYYPKSKRIHLFRIELEKINNSYNWQLITFKSKLLPKLTFLIYYTIFFIIVIKTNADSMLSLFYSLLFYIPLVIIVFNCFYLIDMLDYLTDRFKDINNLLANTVESASILTKRNIENIKKLIDIHHRYVNLLREINKRINPSTILVIITLFSLTINIVYSAIYVFINEMEPIITIILAT
HcicGR15a	MEESTAKSYWNFTKFLLKIANRFQLIPTFHEDRNILIHTKRDRICAVLLFIILNIHQLASAYFILIHDDTITTIIRIFVTMKRLTTTLIVFVLFVDNHFRNRLDWLELFKKIQKIDGYFNNNNIRYNKQIFRRHLIWFLICLLVYILMHIYVYILWFHIFGNRAFFLMSQEINYFCLSFIQTVAIILLNDFKLKFAYLTKLIKNNVKDTREIQLNLSIIRTKTITDYLLECIGHFNQIFGRILFLSFAKFFVNVLQFLHIIVEDFGFKKHNDSLMFVFICNIFLILFDLVPIVLITMKSDAVKTEYKRFYQTFQNSLYYNRILNEKIEYRNFGKYLEFNSVKIT
HcicGR15b	MEESTAKSYSKFIKFLLKIANRFQLIPTYHEDGNILIHTKRDRICAVLLIIILNIYQLVSAYFILIHDDTITTIIRIFVTMKRLTAVLIVFVLFVDNHFRNRLVWLELFKKIRKIDGYFNNNNIRYNKQIFRRHLIWFLXISMHIYVYILWFHILANRAFFLMSQEIGYFCLSFIQTVAIILLNDFKLKFAYLTKLIKNNVKDTREIQLNLSVIRTKTITNYLLECIGHFNQIFGRILFLSFAKFFVNVLQFLHNIVEDFGFKKHNDSLMFVFICNIFLLLFDLIPIVLIIMKSDAVKTEYERFYQTFQNSLYYNRILNEK
HcicGR15c	KQIFRRHLIWFLVCLSVYILMHIYVYIWWFYIFGNQVFVLAVGETCLFCLSFIQMIAIILLNDFKLKFVYLTKLIKNNVKVTREIQLNSLIIRIETIMKYLLECIKNFNQIFGWILLISFGNFFLHVLHFLHHIVEDFGLSEYDNDLRIVFLISNIFLVLFDIVPIVFIIMKSEAVKKEYKRFCQTFQKSLYYNRILNEKIEYRNFGKYLESNSVKITAAKFFVIDKSLLLSMLTAITTYFIVNLQFAFADF
HcicGR160	MWRNRKSFNNSILLIFEIWQYTGLPIFKLRNNQKFVHKTSTTSFLLIIVICILFFILHYYNILSWNSHVTEILGISIYTSTIFVNICVIFVVHSKRYDILKLINELKQTEIYINDLTKINVNYRRIVNKTMVFLLVKYLSIIVMFMCDSLILANMAILNVSYYGVILLEFHAQLLLYVLCKILSEFYQIFSMHLEIVPDETRNLLSIYKKLKRNSLQLLRPFEMLILMKCCSDLVASIGGFYFMFEDNIQSSYLILVVCILSILNVLFYDFLIVNNFTILLDQDAKIINQITNILNVSNQQFDNYKQVSYNKCFKININNFITFQLELFELNVKINPLKFSIYGMFPLNRSFLYSMIATIVTHVVYLLQFKQNERTVP
HcicGR163	VYKSGLSSYLLVIILGIITCLYYYWGLINTTGSLTKRIGMNLYAIEIFESIYICLILTISSNLNKILNLISDYGETEMHIQQIIKRKIDYKGIVIKTIIFILIKYFSIIFLIIWGAILQKKSLAYNIVFYKITLIEFHIQALLFTLCIILLEFYKNFSTYLENPSQSIKNKKLVQIYLVLKQNSLKLLRSFEIFLLMKCFNDLNTSSYGLYFMLQHYNRSSSNLAYI
HcicGR165	MNPNTRRVFVAPTIKTNPKQICVCKMFSIMLTLCRLVGFFPITWKHQENGKCVYQKSTFWICYSIVFIILSGLQVGYTVDFLHLFEIKSLPILLNNITDAIYSSYIILLTILNFVSFPRWIKALNQLVGVIKEGIFCQSAMKTVIFIQYGLVVILIIVITIQIGTLTYLHRSETYASNFTYSIFLNKLLQSISFVFYVCFITMISAFIGILACFEKLTINCLKYQRTHPINGINETNNKHSFMGIVSYKACKEDHLCSVYLSKLSSVEIIEFLRILHEEISLMTYEFNNCLNPQFLCHMVVELTILIIQWYAVIVYMAFKFNAPTASTIHIINCLLVCLHTAGIFVFLKTAQSLKNMVQGLNSFLLEYATRILTREEHQQIRLFIEKLKQHRPLTASGV…
HcicGR19	MDDSRVKSCSSLREFLLNFANRFNLIPTYSDNGEILICSRRDRIRAVLLFTILFIFQLVSLYFIYLNIFKATIMTEMFYILRGLLAIVIGFVLFIPNHFYNQQGWLELFQNLQTIDDYINSNNSCNTKKLFKGYLIRFSTCILVNVLMHIYVYVVWTYIVGYKIFIAISREISSCLLLIIQVLAIILLNDFELKLIYLTKLIKNSVKHTKGIQLDLFIIRINRITKYLFECIGSFNQIFGWSLLISFAKFIVNVLQFLHYIVEDRGMNKYNKNVQISSIIANLFIVLLEFIPIVFIIMKSDAVRTEYENFHQKFWTTFYGNRILIEKSEYKKFGKFLKRNPVKITAANFFIIDRRLLLNILTTITNYFIVNLQFAFANFHN
HcicGR2	MEIADLANLYGKEFHVNKISKWLRGSPRAQQIANRMQLDETNGHVIDIHDQFYRDHKLLLALFRIMAVMPIQRGEIGKITFSWTSGPMIYAYIFYVITTGLVIFIGSERIEILLYKSKRFDEYIYSILFIIYLVPHFFIPFVGWGVAVEVCDYKNSWGRFQLSYYKITGQNLKFPHLSTLIVIISSGCLILAAVFLLTLSALLDGFYLYHTTGYLHIITMINMNCALWYINCRAIGNASTALADVFQQDISESCSAYLIAHYRRLWLQLSEMVQKLGNAYSRTYSTYTIFMMTNITVAVYGFTSEIVDHGIRFTFKEIGLLVDATYCLALLYIYCDCSHKASVNIANRVQTALMSVQLSHVDQQTAKEIDLFLTAIQMNPPKVSLRGYTVVNRELLSSS…
HcicGR201	MELSESTITWDTFIIIFIVIIFIILQIILIVLTQNPNILILTMQRQYQIANMFLMIVTNRCLMRRFIWLNKKFSTCSRYNFRKIFNECERDFYDLCTIIQHYNSFFGWTIMIIILHFSLITLNLTEQLIQGEYSFKYVVNNVNSLSLIITIVSLISIIUIFNSSTEFQLICITVLISCDWVTREIKTTQHVCHELYCKLLDNNRAAIEKEELREFLKFLYQRYPKFMAGGTFEINRNLWLHILDMIVTYLIVTLYK
HcicGR203a	MSMKFINFVVKIGRFLCILPIKTKNRPIQFVQMVYTLILIGSSIYRTYNVCYLRIGRLPEVQKVQRLATEMFYNVFLIRTTLTTVLFRQSIYNNLLKNLQMTDYRYDRRLETGNNRRLFAVNLAFLVVEMAFLAATLSLLKTSPCWFCSRNISLFCSFHRHQYVILIVYFMVIFNIETENRYKFLNKKITTTHGNDGEFLRKLERQYVLLRNQIEMFNEIYGWPILLLIFYLNFSILSYFNSIM
HcicGR203b	MSLESLKLTLKYGKFLLITPNYPTKQYEIETKIRTSKIKKILIIILCLILGIGVSLSCYYRLTIYKKFSEIKLVLCILLEIFLYCFNFHTIIGCSFLKKQNWYKLIGKLIKLNQYFSTKQLKQPDNSILNITFVIVLIYNVYVWRQVLGPDFYQQFLLRMFQSFCVYYSILPIYLILKMMINCYQTITQQLLQQLNNTNVNINIDKNDNFVGLIKTIERYYYMLKEAIDLFNDIFGWPMVLNIFYTGFILLNYLDDIFKNSYNYDDSQVLNVIISNVAVVFIHLVSITSKK
HcicGR205	MSFQTLQVAINFAQFTAIVPRTNRFITNNCYPIILLSIFTSATLYCCYAKVYYSDVFDFKLVDDIVLDIVVYLSNITTIIIASWLKSKQWDELLKCLHNLGRNRKQRWYCCEFFTLQSLIILAIIYDAYIWRLTDGVEYFQTYTAQLTQLVCQFYYTTLISIILRLIAKKLKQLNQQIEQHLNNNNFRVNGKYSISFIKHIEREYDNFKLINFNSIFGWPILLIIIYTSTRLIDDIDDIFKNSYHYNVTYIGFIAISNLLTAIISFITTVILILQCDSVLDKAHKTIGLLYNLRRQFNDLLSEEREEINRFIDYFVTHFPEFTAADFIDIHKTIILYILSTSTTYLIVVIQFNSLDSL
HcicGR209	MADLNSLKLLVKVGNFFAITPLLNNNNNNNCCNYLSKIYSILLLSLITGLQYISIKFKQNNNYYKRMQDIKILINSLNELIIYYFYLQTIIRANFTQNYRKWHELFKKLTTIDKLFNNDKNLSNYKKIILLILMHLLFFSIIIYNIYSKLIIMIITKDFYNYFFKQYLLFLIQFYCQFFYIFLIISTLYFALNSYKKFNKLIENEIDSIDFNYNNNNDNNGKFNYQLSEPFLKTIEKFNCYIADIIDLFNQIYGKPILLLILSSGILLLNYMDDLLKLSLFAPIHNNIDDNNDNNDNIASNTILLIVSSVATVVIILLCNGILDEYQLNGALVLKLQSYYDNNDNKCDNNTIVWNDLQQIGEQFSSNTIEFTADRYFIVDKTTIIDFLEVIITYLIVIL…
HcicGR20a	RQLLVILIVFALFIQNHFSNQQAWLKLFQNLQKIDYYIKSNNDNYNKRIFRRHLIWFSICLFVTVLMHVYVYVLWFYLGGSLVVTVVGQETSYCLLSIFQMVVIFLLNDFKSKFLYLNQLFDKNKKETREIELNLLIIRVNIITKYLVESIENFNRIFGWTLLLSFTKLILNNLQFLQQTIEDFGINKYETSTEIIATISNIFLVLFDLVSLF
HcicGR20b	GQETSYCLLSILQMVAIFLLNDFKSTFLYLNQLFDKNKKEIREIELNLLIIRVNIITKYLVESIENFNRIFGWTLLLSFTKFILNNLQFLQDAIEDFGINKYETSMEISATICNIFLVLFDLNIFYDNPAINRKIKYKNFGKFLTFNPVKITAVDLFVVDRTLLLNMLTTVTTYFIVNLQFSFADFKN
HcicGR210	MIATRVKTPLTLKNFLLNLGSCLGLIPSCCTNRHDLINSKRDKIRGVLFFVSSVILQIVSMYYQNISFASSIIIKILENGAQLLIILISYLLFIQNNFANRKIRLELFQNFSKIDIYISNNDGKKTFWKNMVKWFIYIITNMSVNIVFMSWFIILKYNSFYFLINIVAYSFHLSFHAITISILKDFKFGFDYLTQLIEKNSKSTGEIQLNLLLVKLNLITKYLLKNIKIFNQIFGWILLLSIAKCIVIVLKFSHNTVGDFTIHHYDENLKIFASICNILVILDHIIPIVLIVLQCDSVINAYENFYLTLINSIYDNPILGAKIEYCNFVNYLSHNPVKITAANFLVINRCLLLTLSATILTYFIVNLQFAFTNCAN
HcicGR24	MEDYRVKSFSNFRDFLLKFAYRFNLIPSYCKNRNILIHTKSDKNRAVLLFVIFIAFQLFALYLIHLNVHALTIITEIFQILRALLFMLIIFVLFIQNNFQNQQVWLELFENLQKINGFFNNNYYNKQIFRRHLIKFLICLLVNALMHIYVNFFWFYIGRSNPLIVTVLNQEICNFLFSILQMVAIILLNDFKLKFIYLSKFMKNNVKNTSELQLNSLIIRMNRITKYLLASIENFNQIFGLLQLLGLGKLILNILQFLHYIVEDFGFNKYDKVFGILISVSNIFIGLFDIAILIIMKSDAVKNKYQKFCQTFRYYLHNDPVINRKAEYRNFGKYLKLNPVEVTAANFFVIDRRLILKLLTAIVTYFIVNLQFAFANFKN
HcicGR26a	IESVLLFAIFLILQFGSLYLAHKYAYIFTIITQIFHILRALVAIMIVFVLFIQNNFQNRQVWLELFQNIQKIDGYFNTNNNYSRQIFKGLLIKFSIYLFVNALMHIYIYVFWFYLGGFKAISMFSLEICYYSFSMFQMVAIILLDGFKLKFIYLANLIKNNVNNASELQLNLLIIRMNTVMKYLLESIGNFNQIFGLPLLLGLGKFILNVLQFLHNIVEDFGLNRYDRSIKISVSVSNVFLVLFNLVSLFLF
HcicGR26b	IRAVLLFAIFLILQFGSLYLAHKNAYIFTTITQIFHILRALVAIMIVFVLFIQNKFQNRQVWLELFENIQKIDSSFNTNNNYNKQIFKGLLIEFSIYLFVNALMHIYIYVFWFYLGGFKAISMLSLEICYYSFSMFQMVAIILLDGFKLKFIYLAKLIKNNVNNASELQLHLLIIRMNTVTKYLLESIGNFNHIFGLPLLFGLGKFILNVLQFLHNIVEDFGLNRYDRNIKISVSVSNVFLVLFDLVSLFLF
HcicGR28	MEESRSNFREFFLKIANRFGLIPTYCQDQKILIHTKNDKIRAVLLFMIFVFLHSISLYVLYLNLYKFTTIIKIFIILRKLFLFVIIFVLFIQNNFQNQQVWLQLFQNIQEIDGYFNTNNNYNNKIFKDQLIKFSFYFLVNALMHIYVYSVWFYFGGLTVLIGVNQEITLYLFSILKMVAIILLNDFKLTFIYLSKLIKNNAKNTSEIQLNSLIFRMNRITKCLLASIENFNQIFGLLLLFDIGKSNLSVLNFLHYMVEDIGFNKYDPVSRIFSFLCNMFYLLISIVPIIFIIMKCDDVKTEYENFYRNIHDSLNNNSILNKKIEFTMFKKYLKHNPVKLTAADFFLVDRSLLLSMLTTIATYFIVNLQFVFADFNN
HcicGR3	GTVYEALKPVYALLRIVGIFPITTVDERVFKATPQWLAYSVFLFLLIAGYIGYIKWDKVEIVRSTEGRFEEAVIDYLFTVYLLPIIINPIIWYESRKMAQVCNDWIVFEKVYHQIAKKPLPLVLGNKSLIIAITLPIIACGTMVLTHITMVHFRMLQVIPFCYINMITYLVGGVWFVHCDVIGKIATVIAEDFEKALKHIGPATQVADYRSLWMMLSKLIRDVGNAYGYTLVFLCLYLFFIITLTVYGLLSQIQEGFGIKDIGLTITGGFAVVILYFVCDEAHYASNCVRVQFQKKLLLVELTWMNEDAQQEISMFLRATEMSPTDMSLVGFFDVNRNLFKSLLATMVTYLVVLLQFQISIPEDVGPEMNTTTTEPPKQS
HcicGR30b	MNRSYSNFRDFSLSFANRLNLIPTYCKNRNILIHTKRDRIRAVLLFIILLILQFVSLYYREDFLVNSNIIKLLEICLQLIIILFIYFLFIQNNFQNQQVWLKLFNNLKTIDNYINISNKKFRRDLIKLSIFLIINFLMHVYTYFCWFKIFKFSALFQLFSEVLYCSNLSLQIVAITLLDDFKLKFIYLRKLIENNVKDPREIKWALLIIRMNTISKYLLGNIANFNQIFGWLLLLTIAQCTTNILRSLHYIVEDFGLNKYDKNMEIFVFICNIFLVPILFVIIKCDTVKKEYKNLYQTFQDSLYDNPILNKKIEYKYFGKYLKHNPVKVTAANFFVIDRSLLFSLLTTITTYFIVNVQFALADFDN
HcicGR32	EISYSLHLIFQILAISLLNDFKLKFIYLTKLIENNIKDTRKIRWDLLIIRMNTISKFLLESIANFNQIFGWLLLLTVAKFMVNFLQSLHRTVEDFTLNQYDNNMEIFTMIIYLSKSIFIWNYFQYNLQILEIRKEFAIRKEYENLYKTFQDSLYNNPILNKKIEYNNFGKFLKHSPVHITAANFFIIDRSULLKLLTTSTTYFIANSQFASADFGHFIS
HcicGR33b	MLFIRNNFTAEQLWTKMLNSLRLINRNIKSGKTMKNCGLENSTIKCLTVASLKILTIIVGYIAWYRVFGLKICSIFIMTLIDCFQLIFQLAIEDLLDTFKLKVLYLSKINKNSFVRSNLSVAKLQIIVKYLVKSCEYFNQLFGWIFLFLFGKHIVNILKLLNYVVEDRIIDRYDEGLIKLLNVTNLLEVLAELVN
HcicGR34	MGLHLYFRDFLLKFANRFNLVPTYCKNRNILIHKNRDKISAVLLLTILLIFNFVSLYYKGVHFELSSISRFCDCSRQLLMVLIICLILIQNNFQNQQVWLKLFKNLKITDNYVNNNNDDYNKRIFRKDLIKFWIFVIINIAMHIFIYITWFNLFTFQIFALLGHQVCYYLDSILQIVIITLLDDFKLKFIYLTELFKNNIQDPNEIQLNSLIIRMTTIIKYFLKSSANFNQIFGWILLLSFGKFILTVLQFLHYIVEDFGLNRYDGNLEIRVSLCNIFAVLFNLVPIVMIIMKSDALKTEYENFYKIFQNSFYNNPILNKKIEYRQFRKFLKHHPIEITAANFFIIDRRLLLKLLTTITTYVIVNLQFAFADFNN
HcicGR35c	MFHQRNVDYIEFSLRLASFFYLTPLHNVKNIRKECYQRRVIFLFVTILILDIFSVIYRIMNMERTLIAAILENINEGFTFLIIYMLFIRNNFTAEQLWMKMLNSLRLINRNIKSGKTMKNCGLENWTIKFLTIVSLKILTIILDYIAWYRVFGLKICSIFTMTLIDCYQLIFQLAIEDLLDTFKLKVLYLSKINKNSFVRSNLSVAKLQIIVKYLVKSCEYFNQLFGWIFLFLFGKHIVSILKLLNYVVEDRIIDGYDEGLITLLNVSNLLEVPLLFIIMKSDFVTNEYEKFSRIVYDAALDTTSPENRREFEALSKYLEKNPIRFTAANFFVINRVLLLTILTTSTTYFIVILQFLL
HcicGR36a	FSLKFANHLSLIPTYCANRNILINTKRDKIRVSLFTTLLTLQLASLYFRFVYFESSVIIRFLDSLRQLLTIRIVYLLLINFNQHRWLKLFNSFHRIDNYINNYNKISRRDLISFWIILIINIURYIYWYINWFIFFKFKSFIFAGQNDSSYSSPLRHHMMAIILLNDFKLRFIYLSKLTKNNVKNASQIQINLLICIKIFNKIFGWIFVIISFGKFAVNVVTFLQHTETAINFKYDKDNRIVLYVGYLITILLDLILIVLIIMKSDEVEEEYEIFYKIYQNSADNAIFGKKIECRNFGKHFKNPVKITAAKFFVINRSLLLKLLTRITTYLIVNLQFVFVNFDN
HcicGR36b	MQESRVRSYSNFRQFSLKFANYFGLIPTYCANRNVLIHTKRDKIRSVLLFIILFIFQMVSLYYRRVFFESSTILSLLDSLRQLLMSLIVHLLLISNHFQYQQTWLKLFKNLNRIDNYINNNNKIFKRDLIKFWIIIIINILKNIYWYIHIFKAYKFKGFILISYGICYCFHLIYQMMAIILLNDFQLKFIYLRKLIKNNVKDTSEIQVNLLIIRLNAITRYLLECITNFNQNFGWILLMSLGKSVLNVLMFXTVEIAMQFNYHSDNKIYIFIGNLITILINLIPIVLIITKSDAVKMEYDNFYQTFQNSVHNPILNQKIDYKHFEKHLKYNPAKITAANFFVIDRSLLLSMLTTITTYFIVDLQFVFANFEN
HcicGR36c	VYLLWISNNFQNQQVWLKLFKNLGKTDNYINNNNRIYERDLIKFEIIIIINILKYIYWCINWFKDFRFKGFLLSSYGICFCFHLICQMIGIILLNDFKLKFIYLSKLIKNNVKDTNKVQMNLLIIRLNTITKHLLECIKNFNEIFGWILLMSFAKIVVNVLMHLHSTVETTIQVKYDGNTHVFKEYIYLIPVILIIMKSDGVKREYGNFTQTFKNSVHIPILDKKIEYKNFDKHLKHNPVKITATNFFHIDRSLLLKLLTTITTYFIVNLQFLFANFNN
HcicGR36d	MQDARVKSYSNFRQFSLKFANYFGLIPTYCANRNVLIHTRRDKIRAVLLFIILSILQLASIYCRHAFFKSSAIMGVLDNSRQLLMTLIVYLLLISNNFQNQQIWLKLFKNLNRIDNYINNNNKIFKRDLIKFWFFIIINISRHLYWYMSWIKIFNFKGLPLLSYGICYYFHVVYMMAAIILLNDFKLKFIYLRKLIKNNVKTTNEIQLNLSIIRLNTITKYLLECVKN
HcicGR36e	MQESRVKSYSNFRQLSLKFANYLGLIPTYCANRNVLIHTKRDKIRSVLLFIIFFIFQMVSLYWKRKFFESSTILSLLDSLRQLLMTLIVYLLLITNNFQNQQIWLKLFKNLNRIDNYINNNNKIFKKDLIKFWIFLIMNILKHIYWYWLVSFKLKAFFLISYSICYYFLLIYQMMAIILLNDFKLKFIYLSKLIKNNVKDTSEIQVNLLIIRLNAITRYLLECTSNFNQIFGWILLLSFAKFVINSLGFLHSTVEIAM
HcicGR36f	MEESRIKSYSNFRQFSLKFANYFGLIPTYCANRNVLIHLKRDKIRSGLQFIILFIFQMVSWYCRRAFLESSTIISWLDNLRQLLMTLIVYLLLITNNFQNQQIWLKLFNNLNRIDNYINNNNKILKKDLIKFWIFLTMNILKHSYWYTFWFISVKLKGFLLISYCICYYFHLIYQMMAIILLNDFKLKFIYLRKLIENNMKETSEIQVNLLIIRLNAITRYLLQCITNFNQIFGWILLLSFAKFVISTLIFLHSTVEMAIHIDYGKDNNKKI
HcicGR4	MVVSRFENNLHKSIRYVLIIAQLFGLFPVQNVLTIDISLLSFSWWSLRVISSILTAFGAYFIVVIHFIYLVLKQGHDQDCIDQIFFYLLNATSCVLLIRTAKEWPIIMGKIKEADDDLSFYGWPKNLDRHLKILSITLLSLQLIEHFTIELNRFLISLNSQNSFSDGLDYYFANMSFPYVFSVINYSTKWEGFIIQIISTRMAFTWTFLDLFIVMLSCNLASRFRQINNRIQFLNNRKLASEVLWKFVRNDYNRLCNLCYFLDDKISLLILISFMNNFYFLVFQSLNLTEIEKLTNSEIIHYILSIILIGLRLILVCLYGGWLHEEAKKPLFLLSIVSSYVYNSEIDRFLERVRYDTVGFTGKQLFMISKHLLLTITSSIVIYEVVAIQF
HcicGR42	MKKSCSNFREFLLNSANRFGLIPTNSNNQDVLIFMKRDRIRAVLLFTILAILQLISLFYIYIIIEHTAIIKFLDNLRQLMMILIVYLLFVENNFHNYEIWLKLFKNLQILDRYNNDNRKFRKDLNKCSIWLLINILMHIYVYGIWICIMKFKTLALIVHEICYYLHLTVQMVAITLLDDFKSKFTYLIDLFNKDIKDTSEIQLDLLIIRINTVTRLLLDCIKNFNRIFGWLFLISFAKFIVNVLQFLHHIVDDFGLNKFDKNFEIFASISNIFIASFEFVPIVWIIMNSHAVRNEYENFYQTFHNYRYNNPVLIEKIQYKNFGKYLKLNPVKITAANFFIIDRSLLLKLLTTITTYLIVNLQFAFADFNN
HcicGR45	MEEPRVKSCSNFRQFSLYFVNHLSLIPTYCISRNTLIYPKRDKIRAVLIFTVFLIFQSISMFCMCMVSKETKIPNILNISRQLLVFVILYQLFIKNNFDNQQSWLNLFNNLNKIDNLINNNNKDRYELIKYVIWLLTNIVMHIYIFRNWFQIMKFKVFSLLCYEICFYLHLFFQMISIILLTDFKLKFAYLIQIFENNINDTVDLQLNLIIKRLTTITELLIKSVGNFNKIFGWLLLFGFAKLILNALQFLHHIVEDFSLNKYDANFQILILISNIFVVILDITPIIITVVKCDTIMKTYKNFCLTFCNSLYNNPTLNNKIEYKNFGEYLKQNSVKITAADFFVIDRSVLLSLLATITTYFIVDLQFVSN
HcicGR47	LGLIPTYCTNGNCLIYPKRDKIRAVLIFTIFLIFQFISMFYKFAIAKETMIIYILDIPRQILVVLIVYQLFIKNNFENQQSWLKLFNNLNKIDNLINNNNNNKDKYELIKYVIWFFTNIAMHIYVFRNWFQIMKFKVFSMLCYEICFYVHLIFQMISIILLNDFKSKFIYLIQMFKSNRNDTRDIQLDLLIIRLNTITKLLIKSIASFNRIFGWLLLFGFAKFIVNALHFLDHIVEDFSLNRYDKRLQILILIANIFLIPIIITVIKCDTVMETYEHFCVTFYDSLYNHPMINRKIEYKNFGEYLKYSSVKITAANFFIIDKSVLLSILTTITTYFIVDLQFIFK
HcicGR49a	MEEPKVKSCSNFRQFSLNFINHLSLIPTYGTNRNCLIYPKRDKIRAVLIFTISSIFLSISMCYKLIMTEKTAFINILDILRQISIILILYQLFIKNNFVNRQSWMKLFNNLNKIDNITSDNEGLRNDLIKYIIWLLINIAMHIYVFRNWFQIMKFKMFSTLCYEICFYLHLIFQMISIVLLDDFKSKFVYLTQMFKNNINDTRDLQLDLLIKRLNIITKLLLKSIANFNKIFGWFLLFGFAKFTFNALKFLH
HcicGR49b	MEEPKVKSCLNFRQFSLNFINHLGLIPTYSTNRNCLIYPKRDKIRAVLIFTISLIFLSISMGYKLIMTEETAIINILDILRQISIILILYQLFIKNNFVNRQSWMKLFNNLNKIDNITNDNEGLRNDLIKYIIWLLTNIAMHIYVFTNWIHIIKFKVLSLLFYEICCYVHLMFQMISIILLDDFKSKFVYLTQMFKNNINETRDFQLDLLIKRLNIITKLLLTSIANFNKIFGWFLLFGFAKFTFNALQFLHHIVEDFSKNRYDANFQILILISNIFVLILDMAPMIITVIKCDTLMKTYKNFCLTFQYYLYNNPVIFKKIEYKNFGKYLKQNSVKIKAADFFIIDRSVLLSILTTITTYFIVDLQFLFN
HcicGR5	MKNYRLQQSKQLTHYCLRYLLIFAQILGTFPVSNIHKIDPNQIYFKWRTFKVFYTILLAVIYLSFSCLSLYRATTRGIFISQMISPLYYFHAFVTAVSFLQLSMKWPRFIKNLTRLELQIVTKYQCNLNLNRKINAIALLLVLTALFEHELAALNHRYSQRCQNAHLGWDSFLQEQFSLKYRFYVDAMFNIISWYAAFIWNFGDIFIVLISILITTRFKQIIGKIRNYCASVEHVEDVEEPGVNFIKVYHKRNIKYETIFWREIREDYNKLSQIVRHLDQLLSNLVIFSYALNLTFILIQLFNSLRQMQTVIEGIYFYYSFVLVIGRIAIVSIYGASINEASKESLPLLHSLPTNLYNEEMQRLITQIYLDTVALTGYNFFRITKGLILSVAAAIITYE…
HcicGR51	MKIPYANLRELLSNLLNYCGLIPTYCKNRNILIHTKRDKIRAVVLFSVLLIFQSISLYYRRSTVDKSMILKFLDGWRQLLMILIVYLLFIQNNFHKQKIWLKLFKNLGNIDMLNINKDKNLIENLVKLGIFVLMDFLTRLYIYTNWFNIYKFKVFAVSSYGICYYLYLFFQIFAIILLNFFKVNFIYLTKLFKNNINDRREIQLDLLIIRINTITKYLVESIGNFNQIFGSLLLLGLAKFILSALKFLQHVVENSTQPNPIDNHQMFESIGNIFSLLFDLMPAVYMILNCDAVKKEYENFYRTFKNSLCNNTILNNKIEYKNFGKFLKNNPVRITAADFFIIDRSLLLNMLTTITTYFIVNLQFAFADLNN
HcicGR59	MIFQHTKRYLGPIEIGYKIGGFLAMLPTCNLRNSQPNHRIRDKFICVTITVLSIISLIYSLLIYWLFNSERNTERIIIAMKNIILLTIITSIVFCNNLLNGERWMKLLTNFNKINREFSSIDHHYKSRFLLKFYFQLIGYNLFYIFFSIFAYTYNYYLSGPIIFHTVLIYDFWLLYSLYFEFLFIHILITFNYLFIDYNKLLRKTISINIDSISVQNRTCLTIYYQLIETTDVFNKIFGLPFFFFVQIFDYIDDFFSLEFHNMIFIIDTPSTITSLIMMSAMVLLCDNAVNESQKASSFCAKLQEDLQMEFGKRQELYKLRKFFRRFPPKFTADGFFNIRRNLFLKIFASLSAYFLVLFQFKKFVVTKY
HcicGR6	MKFSNKQFFHNNIKFVLVFAQIFGLLPVEGITQTPDKLKFKWLSKRVIFSIIIMFGTFCLSCISFYSMIYFGATLHNFSAFFFNSFTFLSEFAFLQLARRWPKFIRYWTKIETSIDSCAYNRRVTRKILILSTAFTVAHFCEHILSAIVAYPKSTDLNVYERSQIYFEEYYPHVFGFLPYSLPLGIYTAIMNICQLVSWFTVDIFLITVSIHLTYYFKQINRKLQNMNESNAKSIEFWFQLRKDYNNIGKLTRIVDQRLSTIILLSFCGNLYFCVSQLYWVLIIIFSFPETPEDLIYFCLSFGLLLTETVFVVLSISEIYEESQKPISVLLTLPTNFNNLEMERLIARIHYDPIMLTGNHFFAITRGLLCSV
HcicGR61	MARCTLSFKILVRILYKFANFLAIVPSYHFEKMKIVYPKRDKIWSIIVAIVLIVGYREYATRINNKVYASIGYILQVLHDIFFVLFFISLFLKSNWSAAQSWVIMLNNLQQIDRYLCDKKNKFSIFKSFHFYLSVSFAVVLIVYAFVFIKFYIIYLPLIGSSNIILLVLFSYEIFIGTLILNLIVTFKLRYRKVRHYLENNLHETPQFMSIVRKFETLLKLLSASVECFNRIFGWPLTLLMSHIVVLILLVLKDFTKHTIKSIHFEIPKGPQSLLLIAMWIKLMSNIILLISIIIYTDLYYIEIKKLELRCFTIRTRFNQQLYRNELVNLSNLCKESYCKISAANFFDITKGTLLGILSTITTYFIVILQLPE
HcicGR63	MSYKLSKRDINSINNLYKIGTYLAVHPSYNFKKSKIVHPIRDKILAIFLTIVIIISTCYSMYIRLMDGNKYPKISHVILDILNEIFLVFVFLSIIINGNYRSSSIWVKLLNNMQLIDKRLGNVNNKAKNLYENIYTHTILLHLLYAIVNITTIYTWYSRMGMFGFKTYTIHNIICYYDFYAQLMMFNLVASFKCRYNDLNSILNHLLHKKFSSTIHQIREIHHLVRIFDETINCFNDIYGWSLVFMSGRTVVQLLTSINYSINDLKITSAVFKRDITISNIGLASMTLFMICLITLNCSAITLKSNQLVRLCYEIQETLPVDSKEREELYRLARHFNCYIARFTAAGFFDVDKTLLFRILSNTTTYLIVLIQFHHS
HcicGR65a	NYFNYNTKIRNGLRARKLISLLRHANLQLFLAILFIFGVYFSIYYHYFADFDILLLQSFLMINILILIVLFIRFLIMNIILVIHDKLKQLNCLINLRNYHYQPVNFLNEIEKLIXLIDLVADDFNQIFGWSLLITTILEIITIVDCVNMAIKGNQIEDDYLNSTILYRQILLIIIEINVPHIVLIVAIDRLIEENRKTRRLCKNFSEQFNHNDRHYRELSYLIELIEDHQIRITAANFYDMDRRTLMIILSNVITYLIILLQFDLERKDSASVL
HcicGR65b	NTKQLNYWLKLHRNLIYLNNFYKQQQQSRQARFSKKLVNFQLFLFNFLIISVIITIIIVIIINYDNRKLLTYNFNNLSILLYLYLIKLIYLSIRLFLQFFLYNLLLIILYKLKQLKDLINLQQYSNNSQFLNEIIKLSRINYLILINFNSIYGWPILLLIIITIINLIYYINLTIEHIKQMHNYMLISDLLWIIITIVPQSILIVICDRISNENQEIHKTIGKLQENFDRNTTDYRQLTDLMKILKYHQQPIMAADFFKINRNCLLYMLSTTTSYLIVILQLSDTINTY
HcicGR66a	MLSRNDYNCLKLIYKFGHFFGLVPIDNFHRIYRSINTKIRGVILLVLITLSTLYAAFMHTKNFTDFRNEPIALLICRLEDCLCLVLFYTLVNNAFLDRKQREIWLKLHRKLVVLNNYLNCNNEDFGKQNRFKKVVGLFKNVNFQLFALISLYILGCSLIYYHYYGHHGLLLLNSFIMIDFLLLIVLLVRLLLTNIIXXXXXXXKHKQLNHLINLHNFNYQPVNFSKQIQNLIKLFDSIVQDFNQIFGWPMLITIILEIIAIVDCLDTTIKRNVGEDDY
HcicGR7	MCLINKMKPNSILPVESDDYQSANFHEAFSVVIIFGQFFGIMPINGAYSKNIYNIHFEWRSLKFFYSIYNIIGALIMAIFCITKFAIDGLRLDKTGTMSFYIMNVLGALQFIRIARNWSTILKEWIFVEVSMRNYSHVVNLKRQFKVLTITIMSLALIEHLLFVLNALIASKTCENYTKYPVEIYFGVIFPSVFTIIDFSPITAILVQVANILSTVTWNFTDLFIILISSSLAVRFRQIVKRLQTNKIINENFWREIREDYNKLTRLTQTIDEHLAPLVMISFINNTFFICVQLYNSLKERVGIIETVYYFFSFGFLLGRTVAVTLYGAWIHDESRRPLQILHSVPPQHYCNETSRFIQQINSLPVGMTGLKFFLITRSFLLKMASTIVTVELMFLQFG…
HcicGR71	MKFRVLCVQIVLFIIVDNLNYFYNKLTNILKATLYTINYDLLWKLQQVSKILNEIVEIINRIYGWCLFLLIAITIPTILHNFTLMLYKIATNQNSIIEILIRQIISDTPFVVPSIFLIFNCDSMIKHIQTNLSLCRRCYYSNNYNNSQVEIVHNLCEILKHELQPIRAADFFIINRQVILHILSTATTYLIVILQFEGTQ
HcicGR72a	MSSIKLLKNLCKFGKILLITPQYNGVKLSNNKIDRIKNIVMLIFTISTTIFYLYHLKQELLTLKIPPTGIVLLNIREFLIITTNLLLTLNYLFLYREDWSQMFVNFQNLLQLIQAIERQNNSITVTTRQQRAKKYKICMLLLFFISSNSGRMLEYLQNNFEINIENLIYETIGIALRFRLLYFQIILLTTIDNLNYFYNRLTNILKGTLYRMNYDLLWKLQQLSRILNETVEIINRIFGWCLLLLINLTISTILNRFCWLSFKITRNQSLMVVHLIYHIFGVTSYIPSIFLIFACDSLIKYSETNLSLCYQFSRSFRRNSHNNNQVEIVHTLYKILKEDLQQIRAAGFFIINRQVILHILNTAATYLIVVLQFESTK
HcicGR72b	MSSIKLLKNLCKFGRILLITPPYDGVQLSNSKFNRIKKIVISIVVILTISFYFYKLQDWSKIFANFQNIVRLIQKIERQNLITISTNKKPKKFKIYMLFLFILLDTIGRICDYYFITTGATADIFIREMIGTFFKIRLLYLQIILFIIVDNLNYFYSKLTNILKGTLHKINYDLLWKLQQLSKILNETVEIINRIYGWCLLLIIILLISIIPSDFNWLLFLLRKNPNLQREYFIRHITGIAFFVVSKY
HcicGR72c	MSSIKLLKNLCKFGKILLITPQYNGVQLPNNKINLIKNIVMLIFTISSTIFYFYKLNQVLITFKVPATACVLLNIHEFLIITTNYLLTLNYYFLYQEDWLKMFENFENIERLFQRIDRHNSFITVTTKRAEKLKICLLFLSPMLFIIERIYDYYYTNLRENIAGNLIGEAIGTVIKIRSLYLQIILFTIIDNLNYFYNKLT
HcicGR8	MKETDKVSFHSAMQFPLVMAQIFGFFPVFGVTNYDYRALKFSWRSLKTVYSLCSLLLFMLLGILRLLWVATNDNSLREINQLVFTICGIISSCLFIKLAKQWPELVRLWHVIETYQGNKGITTNLKWRIKIITIFFLIFAASKLAKFIFNLFNNVIISVEHLLVQIYNLTLCINCTRTVSEGFQQYFAYINWPHVFAIIDYSLWRAILIQFSNVQMTFIWTYIDIFIIIVSLAFTVRIVQLRRKIKNTLRHKIKSLNAWQNLREEHIYLERLCAKLNENISLIVLLCFWTNLYFTLTQLYGSVEGNNRNLLRKIYYYSSFSLVIGRTVCVCLCAATVNNESNSILPILLATPSDIYNVEIQRFIEQMSHTNLAISGKKFFTITKGIILNIAGSIVTYEL…
HcicGR80	LYLQFVLFIIVDNLNHFYDKLTNILKDTLPAINYDFIVLTKFQQLSKTLNETVEIINRIFGWCLLLLIATTVSTILYSFVTILLRIIIRHENTLIQDLLRQAMILVVFASPTFLLIFLCDSMIKYNEINLSLSYHFTRLHSCNHRKNNNNRQEIVEDLYKILKKDLQPIRAAGFFIINRQVILHIINTATTYLIVILQFNGIK
HcicGR82	FRVLYLHFLLFIMVDNLNYLYDKLTQILKDTLHATNYDIIILTKFQKLSKTLNETVEIINRIFGWCLLLLIAITITTIVYSFVVILLGIIRNENELIGAFLHQCVVITIFVVNQLDSICFNNLVLVDFQIPTLLMIFLCDSMIKYNEINLSLSYQFTGYNCSYRRNNHNNNQQEMVDDLYKTLKKDLQPIQAAGFFIINRQVILHIINTATTYLIVILQFNGNK
HcicGR85	MRALKKLYFFASLLLIVPFYNFKTEQLIRPIFFRYFTLFITTISLIGTGCTIKFHLYDSYLQVQTERFLNCLGQLIVLIIYILLTTGGYFWNLTNWKQFIRVLLDLDGILYDKELLQHNYNLIKLQIIVRHIFFFICILSRITLYVFFIHNETMIIGHIYYLCSFYFIYYSSILMHGFLLILRYYYRVLNKQLVHLKIDANFIQKLDKIEDIYRTLSSAVDLFNQLFGLVLLFLIADSLVRVLHASNFCLNLKYSTNDEEPIVFVIFHACLTLLCSLALLTIHCDSVASESEIIIDSCLKLQQNFRHFSTERLELLNFIRVVELKQPKFTAGGYFCINRSTFLSVLSVASTYIIVILQFNGQL
HcicGR87	MSRTQSISYLKPLYCLCCSLAFVPPHKLGDKTKLSTFYKSYTIFHILAIILLFWYSECRIRSSYITKYGNIMVLMRTICNSFLIFISIIIRIDLIFVNGVGLKEFFNEIWKISRDLNVFKHTKRAFYFEFTILQLLFVVVLSVRITTFMCFKSVKDYYYFTLINYLCYCEGIIMMLITHCALIIKQLFRTLNDLLENNIQYILNGGIENRHNRQILKKIRKYYCWICEIIDLYNKIYGFVIFAMIATVIIRNIWSINRVILLVQDDFISTLYTTQEALLVASFLGQFIWSFIMIILIARSCKGAIDESRNTLKITYKWMSYISIKKRTPIETELKDELMLLMQQTVIRPQFSANGFFNVDYTLIGFVVQALISYTIISVQFTT
HcicGR89	MNRPSISYLKPLYCLCCSFALVPPYKLGDKLKLSTSYKIYAIFHILSIIAFYCFAEDRIISGPYIPPNWETAKFIRIFSSAFLLIISIAIRIDLVFINGVDLTEFFNEIWKICRDLDIHKRTKQAFYLNFIILQLFFVFIIITLILLTSSVEGAKNWYNFIHMNYIYYSEGVTMMLITNCAYMIKQLFYSLNELIKNNIQEFLNNGIENRQNHQILKKIRKYYCWICDIIDLYNKIYGFVIFSIIIAVIIRNISIINLTLPLMTGILTINETQRTLVAIAFFAQFSWSFIMIILIARSCKGAIDESRNTLKITYKWLSYISLKKRIPIETALKNELMLLMQQTVIRPQFSANGFFNVDYTLIGFVVQALISYTIISVQLTT
HcicGR9	MKGGNRIKVLKLVEDQTNGTLHRSMKFSLLILQIFGYFPVNGITNNNSKNLKFSWSSSVTIYAIITLIFSLFLLITRIYSVFFDKTNLTEFNDVVFRGSCILSSILFIKLAREWPEFVKFWHNFEMYQGNNYGYINTNLQSNIKIIVSIFLTYATFEHLLLQTHNLYYCVTCTRTLSEAFQQYFVFIHYTHVFRFIDYSLWKGLLLLFVNTQMTFIWSFVDVFIIVISLAYTARLQVLLKKLEFLINNRVGSLLLWKNLREEHNYLNLLCLKLNNTISLIVIQCFSVNLYFTLVQLYGSVELANRFLWQKIYYFVSFSFLIVRTICVCLYAATVDDENRKILPLLLTTPSDIYNVEIQRFIEQSSLTNLTISGKNFFVINKGIILNIAGSLVTYELVLI…
HcicGR91	MMLITNCAYMIKQLFYSLNELIKSNIHEFLNNGIENRQNHQILKKIRKYYCWICDIIDLHNKIYGFVIFSIFIAVIIRNISIINLTLPLMTGILTINGTQPTLVAIAFFAQFSWSFIMIILIACSCKGAIDESRNTLKITYKWLSYISLKKRIPIETALKNELMLLMQQTVIRPQLSANGFFNVDYTLIGFVIQALISYTIISAQFVTQDSFQ
HcicGR92	MSRTRSISYIKPLYFLCCLFALVPPYKLGDRSKLSTSYKIYAIFHILFLIVFYYYSQEQFNSQHNPENTGIIKFLGIFSNALLLIISIAVRIDLIFVNGVGLKEFITEIWKISRDLNIHKRTKRAFYVYFTVLQVFFVFIVIVQIVLFINFDNMGAWCYFLHTNYIYYSESLTMMLVTLCAYMIQQLFSSLNGLITTNIRNVSNDTTENSQNYQILKNIRRYYCWICDIIDIYNKIYGFVIFCMIISCIIRNISLINVGLFLSQHNVEARWKLDGISMTVFFAQFSWYFVSLQIMIILIARYCKNVIDESKKTLKITYKWLSYASNQRTTPIESVLRDELILLMQQTVIRPQFSANGFFNIDYTLIGLVVQVLISYTIISVQFTT
HcicGR94	MNRRQNFSYLKPLYNLCCLFALVPPHRIGDRSKLSNSYKTYTIVHILLMIVSYIYSEKGQIRSHIVPDQLPIRNFIRKSCNASILIICIINRINLIFINGVDLKEFFNEVWKISRDLNIYKRTKSGFFINFTILQFIFVIVVIVQILFFSSINRLETWVYFIENNYLLYSDGVIMMLMIHCGFIVKQLFHNLNKLLKSHTGDGENRRNFQIVRNIRKYYCWICEIVDIYNKIYGFVIFSTTISCIIRNISIMNGIFSFMHHGFISKLNGTQQFLLVAVFIMVILIAHYCKAAVDESEATLKIAYKWLSSTAIKPKNPLETALKDELMLLMEQTVIRPQFSANGFFNVDYTLIGFVIQALISYTIISAQFVTQD
HcicGR96	MSNNDHRYLKILLKQCQIFAIIPNFKIETPPTGRLKKLNKIYTIFCIIAMVLLFFYSNYGRNRTIYTSLTAVLIFLDRISHMSLLIFAVSNAIISVLINGEKIKLFLHDLYEMMSKFQMECSLKKLFIITEIFIVSNLILDGAFWITTVGIYIFKYYIGRSLYFFIYTTVILLLFCIVSILKKFIEKLNSNLKTTSLNLLNFKAVSVGNHVNHTELKLENILAVYQRDLREIRRNQFVIYESISVYNKLFGYQILFATIVAIIYTLDLLMLCLTFSKNMCMDDPQRILGLITVCFLWMITIFVLVSLVAYACDKTVNEYERTILICYKYLNQLPISLKRDNEFILQNELLAIIEQTNRLQLQFTAAGFFNVDVTMLGSIFGSVTSYIIVAMQFIEI
HcicGR98	MKVERYNNYQQDNFLVKIIFKISTIFGLSLPNLFNYNGVKIIYKVYTILFGFFLGGFAIFTIHYRYVYIFKQIEHAYHVILDILLIIVTTITNILAIIMVFKQNMQRIVQNLQEIERKFHQILQIRQKFNNTTLNLSFILTQIVIFICISLDLISDRINGNRIDFRFEIIEYLNVFLVSLTVFQIYYFTTVIRYDFEMIHKKLATIMNNQKNDLRIVLKLYDQLCDTICLINKSYGLQILLICFDIILSLIESMNLLMKYLVGTGQIVDSWNLVDLSTDTILSIIYIVFGVILAVSCNKTTNEVENISTICYKILLNFPISNQIQSDELIRNDLFLLAEHLNLKRIEFTAADFFPVDHTMLYMIFGSFTSYLVIVLQFK
IR	AA sequence
HcicIR3	FLFVSLAFFIMGRLSPSEWTNPYPCIEEPDYYINQFNLRNCLWFTAAGLTQQGTDIAPIGISTRTGAGVWWFFVLIMVSSYTANLAAFLTVETLVTSFNSLEELAEQTEIKYGAKRDGA
HcicIR22	MEGFNYTFILQADNQNGKLDNDTKQWNGMMGAIIDGSADLAIADLTITSERQKYVDFAAPYMTLGISILYHKPTKAPPGFFSFADPFALEVWELLAVAFFGVSIIFYILGRICSEEWDNPYPCIEEPEYLVNQLSLRNCFWFTVASLMQQGSEIGPVAISTRMVAAVWWFFTLIMVSSYTANLAAFLTKETPQPHFTNVYELVANQHKHQISWGAKYGGSTVDFFKKKKHIKEFEIIAQYMDEHIHEVLVNNSIDGVIKAEEENYAFFMEITSIEYEIQRRCNLTAVGDLLDEKSYGIAMKKNSSYRNIFSRAILQLQQTGKLADLKRRWWEERRGGGLCSDDEDSGEATALGWKNVSGVFWVTIGGTLLACVSVFIELYLHVLKESIKNKTPWKYTLI…
HcicIR12	KEMLKSGATNFVIDCNIDVLEEVLRQIQQVSLMSEKYQFIITNLDLHTLDLIQYQYSEANITGMRFINPDSGQLQKLPKDYVQTEIDPLGLVGNSFIKFVFFF
HcicIR21	MLKSGATNFVIDCNIDVLEEVLRQIQQVSLMSEKYQFIITNLDLHTLDLIQYQYSEANITGMRFINPDSGQLQKLPKDYVQTEIDPLGLVGTWRIRLETFLMRDAVLMLTEALRELPKNFPQPKVDCNTNDPWILGSTVVNHIHNMRYFGASGVVRFDMKGHRSNFTLDIIELMEGGIVQVGAWDIFTGLNIQRVENEIVQVDNRSLTHKSFKVLITILPPFAVYKTSDTTLTGNDRFEGYSIDLIDELSKMEGFNYTFILQADNQNGKLDNDTKQWNGMMGAIIDGSADLAIADLTITSERQKYVDFAAPYMTLGISILYHKPTKAPPGFFSFADPFALEVWELLAVAFFGVSIIFYILGRICSEEWDNPYPCIEEPEYLVNQLSLRNCFWFTVASLM…
HcicIR10	MWNPNLATFSKLAQSDKTFNIVNGIFNFNLFPNPYQLSKALATLVRENDWKTYTIIYETDDGLIRLQELLKVYNPKDPPVMYRKLGPGPDYRSVLKQIRAKNVLQIILDCKTDNIVNILLQAKEVKLLEEYHAYLLTSLDARTIDFSVLGDIKTNISIINIMNQNGLEKAIRNWELETYQPVQLSSKDIKINTALMYDALNLFINSYSQLDRSEELYVKPLNCDPHAISSHGYPLAAFIAKKNMTFGRLLGPPLSGPIAFNKFGQRSSFQLEIMELKNHKFRVTGTWDSNNPNMINSTITSEDREKEKVQEISGRMFKVVSRIGPPYLMRKPPIEGRPYVGNNRFEGFAMDLIDEICKILNCTYQFEIVPDNNYGSYDPKKKSWNGLIGYLLDRKADLA…
HcicIR15	MWNPNLATFSKLAQSDKTFNIVNGIFNFNLFPNPYQLSKALATLVRENDWKTYTIIYETDDGLIRLQELLKVYNPKDPPVMYRKLGPGPDYRSVLKQIRAKNVLQIILDCKTDNIVNILLQAKEVKLLEEYHAYLLTSLDARTIDFSVLGDIKTNISIINIMNQNGLEKAIRNWELETYQPVQLSSKDIKINTALMYDALNLFINSYSQLDRSEELYVKPLNCDPHAISSHGYPLAAFIAKKNMTFGRLLGPPLSGPIAFNKFGQRSSFQLEIMELKNHKFRVTGTWDSNNPNMINSTITSEDREKEKVQEISGRMFKVVSRIGPPYLMRKPPIEGRPYVGNNRFEGFAMDLIDEICKILNCTYQFEIVPDNNYGSYDPKKKSWNGLIGYLLDRKADLA…
HcicIR64a.2	DFGSSPLFVRTDRAKFIDYGRNTWILDANFIFRNPKARTSIEIFLKPLSTSIWLITGVFALSSVLILKLVTTYERKQFKYNVETTWSLSSLYTLGAFCQQGAPTTPHLLCGRITTITILLLSVIIYQFYSASIVSHLLMKPTTVIRNLRELLASTLKVGCEDILYNRDYFQHTPDQVAKDLYYRKILGKGNVSNFLPPEIGLHLVELGDYAFHAEIATAYPIIEATFSHKAICELREIQLFPTQPMHANYPKHSPFRDMLDTCLQRIGEFGILYRERRHWHPRKPECIQSSESVTFNVGIDEFYPVLVVYLIGVSISLILLTIEKQTGKKTMVIKRKKPKKSAIIIPFVN
HcicIR64a.1	ICVFCVLILAILLLKIVLNQETKLYNDWNDRIDNWSTLFLLISGVVCQQGLICHPRLFSSRTLLISTLLFSVLIYQFYSASIVSYLLMEPPRIINNLKDLADSNLKAGIEDILIDRNYFKQTTDPIAIDLYNRKIKGQTNNDGFYQPQDGLNLVKLGGFAYHVETSTAYPIIGELFTNQEICELEEVQLYPTQPMYTNLQKRSPFREIMNYCMLEQVDKGIMHRLRNYWDTKKPICIKSMKADINVNLHEFSCALFILAGGSCLSLIFLIYEILYEHKSEHKSATIPFVD
HcicIR93a.1	EEQLRTTNQERFKQLYDRRITTIRSKELIRKIEQGEHVFIDWKIRLQFIMKTQYLETDRCDLALGMDEFYDERLAMIVAQDTPYIDIINDEIKKLHQVGLIEKWLKDYLPKRDRCWKNRHLVEVNNHTVNMDDMQGSFFVLLLGFILSLLIIIGEKLWFKYKVHKREKIIQPFTT
HcicIR64a.3	FQEVFKQAALNINSNVNLAVFNSSGWSIYDIYNQAYRHNGRLIIGELGFFNSTIGYRAKLETNKFWIRRNMSGVVFKSAVVVPNSRIKLDEYLYSEERRQENSMHRFQSTTIRYCRDFFNFTLEVERTESWGYRQQNGNFDGLVGLLERKLVDFGSSPLLLKFDRLPVVDYSYGNWILRSTFIYRRPKIEVDSYEIFLRPLS
HcicIR2	IQTHWLPTNSYLDTMISLNFYPDSELLALGLKQLVDSLSWESFLILYQNRGGLVRLKQIIRHKNVMIERIQDDLPITLKTAINYKITNIIIDGDVEILVEVFKKAAELDMVSADYNYFLTNFDSHTLKLPDYECNITTVSIFDPYEQTFRDLVKFWERNERRNRLTIDPMLIKTETVLMHDAMSLLIESVNSLKENVLFNRLTCDDNRFETGPDIVANMKDNFMNFPITGQSEFDPLGKRTNFTLFLFNNRNKMIASWNSKDTQNGVILKSDTEELMRNLQRSTLIVVTSLQRPYVMLKPNHEDLIGNQRFEGYCVDLIKKVAKIANFTYQIHLVGINRQIIDTVSAKHADLGIGDLTVTPEREEMVDFSLPFMRLGITVIYRKLDVEDSTWKFLDPIT…
HcicIR18	LGFKYIIEIQENNTNGSQDPVTKEWNGMIGDIIKKKADLAIGDLTVTSDREKYVDFTLQFMTLGIKILYRKPEPAPPSLFLFVSPFAIGVWILVGVAFLFVS
HcicIR11	GTLRDGSTEEFFRTSNYSTYIRMYANMKLSEPNVFEDSNADGVRRVRSTKNGLYAFLMESTSIEYEVEKNCDLRTPKRPIYPRSYGIAMPMNYPYRGLIDNAILELQENGTLTDLKLKWWRHNHKDCLEKQEGMELRIDQVGGVFLVLGVGFIVGLLFGIGEFLWNVWKISVDEHVPYFDAFKAEIKFAINVTITEKHVGNNNNQDEDESKSNEELENL
HcicIR17	MVAAVWWFFTLIMVSSYTANLAAFLTKETPQPHFTNVYELVANQHKHQISWGAKYGGSTVDFFKKKKHIKEFEIIAQYMDEHIHEVLVNNSIDGVIKAEEENYAFFMEITSIEYEIQRRCNLTAVGDLLDEKSYGIAMKKNSSYRNIFSRAILQLQQTGKLADLKRRWWEERRGGGLCSDDEDSGEATALGWKNVSGVFWVTIGGTLLACVSVFIELYLHVLKESIKNKTPWKYTLIEELKFYFNFSGMVKPVIKPSNADSNEPE
HcicIR76b	SKYQLQLRQLANELKNENLIVATLSNEKLSGSRIDRNKRRYGTGIAFELLDILQKKFGFNYTVIVPSKNIWGSGDGGVLTLLKNKEADLSAAFLPVLTQYTDSISYSPSLDTGRWLVLMKRPRESATGEGLLAPFTLPVWILILVSLFIVGPIIYCLIHLQTKLCKTNDRDFSLSACVWFVYGALLKQGSTLNPISDTARLLFATWWIFITILTAFYTANLTAFLTLSKFTLPITKATDIGKKHLPWVTTKGNALEDTGYMNNATLGYPRHYLNFTDNYILGEYVNKRSLMFIRETPIIQH
HcicIR1	MNFSTIIIALILSGINGKELFKIGAIFEESHDDFDRNINEFKQKALNAAIKLINDELRDNQYELEAVQVNVEIDNPFGAITAACTLIENGVIAILGPSSEDNSNVVQSVCDNKDVPHLEVRWDDQPVTPIINLYPYQDVLTRVYMDIITAWEFDSFVILYENNESLRRVGELLKLYDNKKNKIIVRQLDKAKQGNYRPVLKELWRSGAKHFVLDCSIDILEEVLRQAQQIGLMTFKESYIITNLDFHTLDLEPFQYSETNITGMRFIDPETPTIINLASEIFNISTSVADIPAWKLTLDMALVADAVIMFGQALKDLPVNFQPPSLTCNSTDTWPFGSTLTNLVKSLKHSGFTGNIQFDNRGFRSDFGLELIELKEGGITRIGNWTTSEGLNISRIYPP…
HcicIR94a.2	FTQPISIQTYTFLVARPKELSRALLFMSPFTGDTWLCLTLAIISMGPILYFIHRYSPVYEYKGIRNPSGLSSIENCIWYMYGALLQQGGMYLPYADSAR
HcicIR20	FISFDHKIKTMLIKILLLFPLIRTVINEPETYSIGVILDEETNDGEIIQHAVEQINSHEDNPDIILSVIIKTINQNDPYGALTTACSLLLEKTVAIFGPTYTDNINAVQSLCDNKEIPHIITQYNYQPFMYDHTIINFHPHGPRLSRAYFEIIQSLDWTSFTLFYEDNESLLRMAELVLLAKQTFGVTVRQLDENGDGVYRQSLREARISGQRNFVIDCKLKSLEEVLVQAQQIGLMTHHYSFLITNLDFTTINLAPIQYSEANITGVRIVKQDPETGENLRSQTAFLLDALGMFTGALRWIPKFPNSILNEIACNQTNSLIFGTSLINLIKSSEYAG
HcicIR13	WIMLSLAYGVVSLSLYIVGRICPDEWQNPYPCIEEPEYLVNQFTFINSGWFTIGSLMQQGTEIAPIAIATRMIAGMWWFFVLIIVSSYTANLAAFLTTENPTYLFEDINSLVENAETNDKLRYGAKAGGATASFFKDSDNEIYKKVAQHMEEHPEDMVKENRDGVLLAEETDYAFFMESTSIEYETQRHCDLQQYGEMLDDKGYGIAMRKNSTYRKRLSTAVLKLQANGVIEQLKRKWWAEKRGGGMCSSEEAASGATPLNLPNVQG
HcicIR7	SEEIDNDPGSMRNRTFIVITTLTDPYGMLKETEKPLYGNNRFEGFGIDLIEELSKIEGFNYTFIIRQDKKNGNKDPVTGKWSGMIGDLIEYRADLAITDLTITSAREEAVDFTTPFMNLGISILARKPRKAPPSFFSFADPLAL
HcicIR19	ISDNNFFYGDNSIYNITILEIDERNSFITAKKFCNLLEMTKNLVAVFGVESPPISSIIQSICVKLNMPYIQTIWQANDNFKPTTTALNFHPDPRLIGRALNVIVKNLNWQRFIILYDNQNNLNRLKLLLNLQNYQERTHRQSILIRKLLNGNDQRPLLKQIRKLGDFPIILDCDPMKITEIIRQIQDMKLESFFGNIFLTSLDGHTADFNGFDKISNITTIRIFDRYERGVDEMVKNWETYEYRRGHIVNFPTNQIKTETYLMTQATKFLIDAANLLNDREIAEFPPLSCHNDDGQFPYGPQIITHMKSRNYEFDDFGNRTNFKISVIDGVENEIVAEWCTEKPDDLVSLRDEDERYKIFMKNIVNNTIIVSSKLVEPYLMEKQPIPGEFLQGNDRYYG…
HcicIR23	TANYFKNAEDGSVRQKIWKYMAKHDEVMTKDNDEGVRRVETEKYAFFMESTSIDYVTERHCSLASVGKSLDEKGYAIAMEKGSPYRNVLSTAILKLQETGKISEIQEKWWKEKCG
HcicIR9	AMQQDFPYRSMINKAILQLQESGQLANLKKKWWKEKRDEPSCSELITEPAKSSSELALALANVGGVFIVLGVGIAMAFIIAIFEFLWNVKNVSVEEHISYMDALKIELIFAMNIWVTKKKTKPQLSESSSSASGHSEDAKSMAHSILQGANSFLNLGEIKKKDNS
HcicIR4	MITIILVLVLVFSINTTTQEDISIGVLFSEPNSPARVPLESAIYTANLLQQTFHYSINSQLIPKTDSFQSSKILCNLTQNGDGLAGVFGPVLHVMTLPVIQSVCINLEIPHMQISWRPSAIYTEDATVINFYPDPGLLSQGLATIIRNLQWRSFVVLYENDDGLIRLQDALKIQDYNDGNAHNSVIVRQLGNGNDHRTILKDIYNSSEVRIILDCETDHIIEILKQAKEMKLLEEHNRYLLTSLDAHTVDLSILNTTANITTIRIIDMEDENFRRSVSDWRQYASREPDFDEKLYEDSAIKTEAVLMYDAVTSFIDSVQALHLTEPITPKPLDCNYQQKWDSGYRIISFMKRKTQSNTVSGPINFDTYGRRINFTLLVVQGNQDKAVAKWYPDMPQLLS…
HcicIR100c	DVKVIIVENLTILHYYLEELFEVIATAPRGNYIIFVTINLFKIHDIRQILKEFWYRRQLLNVLVQIPCYQQNENIFTYDPFYKNVDNTWGILRVRKLKEYVNRTDLIHPNLNNLNGYPIKVAIFERFPTTISVETVLKLDPTYSKLGQTNFYGGVDGNIVTQLSKTLNFTIEITNHTEGNYYGTTLKNGTTTGSLNLVVNRLVDLTGNGRFIKDLIENIEYTAPFSSDQVCIIVPKSKQIPHWVHIFNCFSFNAWIAILINVIISIIFWYFYKIIKMNRRNFSDAFFEIIRFTFQSPINLKNKRNLFICAYLMFNVIINGIFEGNLINAFTSNRDYKDIDTLEELDKSDLKIITSLDLFGYRESKLFHNLNKKVISMDVHAIDRTAYRRDYASVERRND…
HcicIR100d	LIISSNLEDFTTAYRQLSHSIWTKNRLYSILILTPMNYDGIGRILRELWTQFWTIKINIVIFQKYNNIHVYRPFEIVNNSRGIVQIYNSTRFMIGKNYELKRLNNYELSIKIFKRTPTAIRRIPVNMVDLPIYQHQKGGYYGLDGTILSELSKQMDFTIKIVDLAGKIFGDALSNGTITGTLDLIAQKQIDMAANGYFLNYYQTDQIEFTTPYFYDQICVLAPKSERVPQYMAIFHCFQRRTWCVLLITAILSVCFWLIFVKFKHNPSHNKNIDALMVLFSVPINTKKHNLFLGSLMLFNVIIVALFQGNLVKSFSVERHYPDINTLQELDKSNLKISTSLNVFNNNSHSPLIRNLYRKITRNYRKSRKQAAYKRNVVALERRRDANLFRLLYKSNDGV…
HcicIR102	MLFYFILTILMKPSNCYRFLMTTASNEDLLRFSLSQCVSSASETYIDKGDVILYSIPITEHDPEISSSIYLNHLIIPDLTQNWPVFVRNNLNNVTGKNKRPCKNYIIQIRNVFELNQHLQALSGDTFWNPHAKFLIISATVFDDPIRVASDLLKQLWQFRVLNGVVFLVNRFNQTLIDVYTWFPYDYPNCGRNFSKIVHIDSCSFGIIANKTNWFEVLPKRFHDCEISVRIIEAPPFIINVANNSYNKHLSNKGLEINLLDVIAEQLDLKIRYISSDINATFGDVLPNGTITGNLQYLENSSDLAIGHYAKTYERSLKFDASIDYFQESLHWCVPHQPSNNFDNLTKVVTRQAWIVILVTYILITTLTWFNATDQEPKSYSNLSTCFLNSFAILLGIAI…
HcicIR106	MQLFFKLSLFLLLFRIVSLNLQVVHKFYSRSQQSLLECVVNICDRFMPNGDKIVYSVSLTRLRATKIDISKNLFILFELHNRSKWTIVSLDGTKEMYERHDSIEYYQNYIIQINSFKDFRLSLKFLQFENNWNPHGRFLVLITTAINNPSYWANKLIRSLTKAQVVDIVVVVAKYTDPMKYLIYSWYPFYNGSCGKNYRLGTRLIDNCYNGNFLNNIDLYENKLVPSFNQCEINVRTIPWPPFTINIRNNSIFKQRSSYHNHGYDANILNIAAQKYNLKFRYIISKDKLNWGYINLSNPQEFLGNLKYLQTQEDDIAIGGYPKDLTTDLYLDSTVSYIQEGLHFCVPNNPITNGFEVMTKMITKGAWCLLLITYLIVTILLWLSTKDTNEKPAFKGILN…
HcicIR109	MKLFLLLIIGEIIQNIVTNKSNEACLNELIQNEFNDRDTIVVADNFRNVQLPNETLVYLIETAKFRQFLNTNFRKSTSATDLIINVDSFKIDEEIFQLANIQTKTLLIIDIHSVRFYSRNPQYFCNVDKIIENYCYNSDLFEIQRRFPNDNCNLKAVYLRGPPFVVDINRKKNPGVMVSLIRTISEKSGISINFDNNNRIFDDELLNNGSYLKLRQYFLDNRADLAIGHLFMNDTITNPYNYGATIYTDSLAVIVPMPKRLKSYRKLLKIFTTDTWMKLLQIITLTFFIYLVLSLIIGERITNFFQIFSDIIRLSLGNAVNLQPLSISVRILFFAYSLFALNIDSIYLGKLSSVLSMANYDTKIVKVVMFREKNLHCMSSWRIERLLLVSWIFQQLNVN…
HcicIR112	MKNLCASVVVVLLIIKHNFSLKFNTTSDENIEKCLTQISHKYFKLTTLIIKDNQSINLQINKYEINYSYLHIFNDRRIKTKFNNIVAIINDVDQLNRIIIDLSQLEAYNSRANCVIVVNFEEAIDEFAQLLWKFRLYNSVIVQIAPNQTITIRQLDLIKSNCFQRITTKLVDLYYNGNFLRNYRLFSLSEDLERVYRKCPIRVGFYYAHPWINDVKNEKNPGIFVKLLNLYADHYRFRLNYLPPKPIYRDEMEIGFSVDSLYEDFENDTIDVFLGVGIIVLDKIFDITAIICENNIYWVAPKSPLLPTWKVILKLYPIDQSLCLGVVLLTLIVLYSYVSYKYQGGLFDISKSFLHFWAIFLNTSIIRRETHITLKTLTTSFTIFSLFFYVVNQVKLFAI…
HcicIR116a	EQITYATSSVKFDRYQIVFQNKQPHIVYNYNELKQSIYNEQNLKIKCNFYVIFEQNHEFLKKTITKLLKQNNLNVHGKYFIIIEELMTNHGIISMINFLFEKMDVYNVIILNNKKFLTWHPYETCNKNIQIHEIDTNFENFLTIFNHHIPKKLNNCPIRVTWIQRGVTVLNPFNKTSPGAFIELLNQIGESVNATIDYLKEDNIKIERVFVGNETLEMIEDKMDKLKVDIATTCLMNTALAGFTDSTYVLAGNYEIGVELLSMLTFILPQRKALPKWKSFYVLPSEFYILSLITILLSSLIVSISTRTSIFDSIFRIYQLFLQLSINTLPKQWCLRLYFVLLLIFIMEISTIYLSHVCSVFTKVILEPKITTIQQLVDSDIPIISYVGNFTLALRACDE…
HcicIR116b	MSVINKVLLNIGDYEQITYATSSVIFENYKTIFQNKQPHIIYNYNKFDKSADNGQSLKIKCSYYLILDQNGEFIKKTVTKLLKQNNLYVHGKYFIIIEELPRNQEIINTINFLFEEMNIYNIILVADNKFLTWYPYENGNKSIQFHEIIDIRAEFLLEVFKSHILKQLKGWPIRVSWTPKGIFIINPFNKTGKGASILLLNQIGECLNTTIDYMKKDNILIEKIFLGNDTFEAVENKINILKVDVATTIIQNTALIGLVHSTYILNGKYKIFLISDISGIFILPQRKPLPKWKIFNVLHFDICVLTIITILLSSLILSIATKTSLFNSIFRVYQLFLQLSINTLPKKWYLRLYLILLLLFIMEISAMYLCGVCSVFTKLTLEPKISTIQQLIDSDVPIL…
HcicIR120	MKYCRYLVIFVLIVIKTESKLINKRILENERNPLTGEMREFMKFVIDENSREKDGFLLIMINKIEPEFSDFATQELNRNNSVTILNFDIDKITKPMLNPNHFKFVLTDPEGDLSHAQSSFNKVRSSRAKIVLILTKPPLPFFLKFLMDSYMKIQCINVIIAYEIDNRIEVHTMNPYSTKNKYVNLTSTKYTEQLFQEKGRNLHGYQINALLTYNDRTKVHNNQGKDFTIMQTIFSHLNGKLNVIKLNNQSIGNPWLSSMDNQTELNRIKRNILNDLKISILIKSESFTINDGIVENLNPHRQNDLAVLVPKSPKISLFKANSKLMTPGAWILYYSIVIGTFIVLVLIEKHTGSFVGYFDVYFKIHRLNVTNNLQKMPKNSFEKLLIFGLLIFFFLINTG…
HcicIR144	KYPITILDVNLENFTNFYWQQPDFYLINIGENLEIITKLSRFDPFKPTAKFIVIVSKVSPELLKILSKFYIFRVTIVDEFNQTFAYSPFKNRDIHRPNLELIHLGRCGFRFDWEPPGLWINTQIFALIQCMPPYVICEGNQENPQGIEIYILELLRELLRFEIVYQINTTYEESFGVLQKRHVDLIVGSYRTLNPSKFKNFDFTTNHLHDRPVWVVPKAFTPYWKRLILVFNGKLWLLLLFTMLLMGKICENFYNIGFWAIIFELFRMFFNQNHRLSYLKSGSTRILAVFWTVFSMLMVISFSSKLIYAFFGDYKTTQIKTFSGIVESNLPIGVTRDVLIMFNEDDELKPIVNNFQICPHGTSCLNKTAFNGNFVSCYGDRNINYRTSRAYIGKNGETM…
HcicIR145	YKSNNNYTSCCYLINSTKSNLINWLIEYNYCPFYTVTNGEDFQRSAIKVDEIYLFFDSIDNILLMVNKLRAINVWNSDSRTQFIITETIYDRSIIFEKLQQLWYNYSLINFIIIFVNNNQLEILSYHPFNSPNIVNYTQESYNNLFPDKLNNLNGYQLRVSLYDEEPRTGRRNGKWYGKDYRMLRVIVDMLNATYRIVTPKYPSNFTEAYDNIRNNRTDFCFISRFCRDFNRKYEFSYPHEMESLVAIVPKAQQISESKSLLLMFSYRYYLLISSLIIVLTLLLRFSTNQTDSIKCLLGIWCTFLQTPNKYFDQHDSIGRFLLILWCYFGLLFTTIFQSIFVATLIHPNYYKDIDTILQLKQSKLPIYTSTVYKSYLPESINLSVNAISVDERYKMLQQ…
HcicIR147	TIDDLFQQLPFWDLKSNLHLIVCEPVKDRLLYEFFDFMWSRRILNYVLVLITDKLEVLTFNPFKNETIRKYKYRNCLKLFANKLRNLYGHPVKIAMYQNNFIKNINGTWIGFFAERMYLIMGILNATVDVIETSSKTGIIDIERSIYQNESECSFMPITTPLIEQEMFDFLTLGFETTYMVVLVPALGKESYQSGNILKVFDQYIWIGLILSAISVGTINLIQQYFDNRIRVPYFDSIRVLLGQSLENSHQKTKIIKFLFLIWMTICFLFDNLFQGGLVSKLTRPKQIEIRTIADLTNSKLPIYRIDAVRNDTIVRLPQLESYLIGVSTEDFWAKLASCNRSEALILVHLLAKNYVSYCTKSNSPMRIMDEILWKAHGTYLFRKNSIYIDEIRRIILWL…
HcicIR150	KSTIFENYLREILKFYDIKSLIAIYNNNRQFAEYSKNLYKLQRPVFDLHLARLGEFNRNYERGVVIEESKINVIFIGDLQEFPQILHLSRQIHFWKDRDKIVVIVDNYQQSDYLQLQKNFKECFNYYIVNIIFLIPSFSSDGLTYNPFLNNYTVIATTTDPYPDKLLNLHGYQLKVSMFDNIMDSAFDGRNYIGRDGTASRTILERLNATFIYHQTLETETLPLVDVQLYEVGNRTVDFGFNTRYVKRMFANLVEGTYPHDSDNLVGLVPVLRSTSNASILSLLPLIGWFETLTGVVLFIGSVVILAKINKQYCDLSKLIITALIVFLGISAKSMRINNYRIVLYFYVFFSFITNTLIISKLTSVLTAPAGVEQINTVEQLAETNYKISTLARYKVMLD…
HcicIR151a	MKKSLLVLYLLIINQILCNILSDILQKIFVKEYCLYYITDNTTHENFLQKSLTLTNLPIVSFDFETFKQTNYNSQCNGVIICTNNLNQAGKLIADNLQYYHNIKPYERIAIYFCDNNEELQEEFLIATKDYGVDIFLLQFSDNKQEIKSIYKNRKLTKSENFQWTTTIEPRNKSATIVTFPCNPFYIIEDNDKITGGVEFVMMNEFLKNYKIQYKILKKSGNNFHNFWQKSLKMVENGTANFATCSHWHISILSKNLDSTYPLEQICVTFLVPQPHLSPYFTFIFQAFQPIVWLMVILVSIIAFLIFYVINLFYRNFGVHTRNDTLLILFDLIHSYAVGGLRLLPLSNQYILKKIFLFWLIYCVLLKIYYTAGMTSVLTRVKYLDQIKTVDDMIEKQIK…
HcicIR151b	PFIITAFQCTPYFYIDNNNNIKGGIEFNAINEIMKNWPHQYLILRMNKKSNLDLHEYWTIGRLLIANKTADLAACAQFHYAMTQLNVDTTYPLEQLCVSFLVPKPTLLPHSTFILQAFSTELWLIILAILICICIIIYLAIAIYRRDRHKRMHRDRVAIFFDILHLVFSGSTRFTPAPNKHTARILFAILYCFSVIFSTYYNAGITSSLTNPKLTNRIRTVEDMAEKKISWLGGDYFINYLQDSPVKTFNILSKFSTKSRQKAQSIIIKKLPNNFIADIDGLYEDELQKLTNLHQCFVTNYIAFGLKKHSPFTRIFNSYRSKFNENGLMLFWLSNTTLIKENFKLNEALLHNNNLEEAIIDWKRFKSALYMLVIGDALAICVFIYELYSARNK
HcicIR151c	PFIITAFQCTPYFYVDNNNNIKGGIEFSAINEIMKNWPHQYLILTMNNKSNLPLHDYWTIGRLLIDNKTTDLAVCSQFHNALSQLNVDTTYPLEQLCVTFLVPKPTLLPHFTFILQAFSTELWFIIFGILICIYIIVYFAIATYRKDRHNNNKMHHDKVAIFFDLLHLVFSGSTRFTPAPNKHTARILFAILYCFSVIFSTYYSAGITSSLTNPKLTNRIGTVEDMAEKKISWLVPDYLINYLHDSPVKTLKILSKLSMKDRQKAQSMIIMKLSNNFIADIDGLYEEEKRKLTILHECFITNYIAFGLKKYSPCTRIFNYYTSKFNENGLTLFWLSNTTLIKENFEKNQALLYKHNLEETIIDWKRFKSALYMLGIGDVLAICVFIYELYSARNK
HcicIR21a1	MIPENVTVSLSLIIVFGVLLSAIQSISIADNGNIIKRALQKSHEKSQLEKWEGKFLWRSKKFDQTSSLVELLHNIANKYLSDCPSVILYDNYTEKNDDLLLEKLLKNLPNIYLHGQITEDYRLERPELIVEQQTCHNYILFLKDVMHCKKIIGPQQQDRVIIVSRSSQWRVYEFLSNEVSQSFLNLLVISMSEKLGTSSKNVRLIYTNVCIMKFLFNCVVLSVVRRSGVAVCNTVKSDRANLGIAGLYITNERLDMLDMTNFHSQDCAAFISLTSTALPRUYRAIMGPFHWTVWLSLTLIYLFAILPLAFSDRHTLRHLLKNPSEIENMFWYVFGTFTNCFTFTGSWSKSDKITTRILIGFYWLFTIIVTACYTGSIIAFVTLPVYPEAVDTIDQLLKG…
HcicIR25a	QKPFIIKDENAPKGYKGYCIDLIDRISEILHFDYEIVESSDGQFGRMDETGKWSGIIKDLIDKKADIGLGSISVMAERENVIDFTVPYYDLVVGITILMKQPTTPTSLFKFLTVLEDEVWLCILAAYFFTSFLMWVFDRWSPYSYQNNREKYKDDEEKREFNLKECLWFCMTSLTPQGGGEAPKNLSGRLVAATWWLFGFIIIASYTANLAAFLTVSRLDTPIESLDDLSKQYKIQYAPLNGSSAMTYFERMANIEARFYEIWKDMSLNDSLSEVERAKLAVWDYPVSDKYTKMWQAMKEAELPNTLDEAVDRVLDSRTSSEGFAFLGDATDIRYLELTNCDLQMVGEEFSRKPYAIAVQQGSPLKDQFNTAILQLLNRRELERLKEKWWSRNPERKFC…
HcicIR40a	LIDENGGDLVTAIFDIIEGLTTDQITICFDNHTNVDFIETLSRKFITNQISVELFNVTLVEIQDKYFEFIGDRVNDHKTSYSIFFCTHKLYEHILLEIKNYDYIRRNIVYIFNWGRQPFQRYFIRNIENVMKIYVITNPRNDTFRVYYSQALSYKTHHLEMVNWWRQSVGLFYHPTLPTRYKNVYKDFNGKIFKIPVLHKPPWHFVKYTNNSMTVLGGRDDCILSLLSRKLNFRYEYIDPPERIQGSVSENGTINGVLGLVWKRDVDLFIGDVALTFERSNYVEFSFITLADSGAFVTHAPSKLNEALALLRPFHWQVWPAIAVTFIVVGPMLYAIIALPNCWRPRFHIRSHVRLLFDCTWFTTTVLLKQTGREPSSSHKARFFTIILSISATYVINDM…
HcicIR41a1-1	MLLKLYSRILINLLVEKYFHDRRCLMIFTDNSSDYNFDYNGFLPAIKLYGDDPNFDLIFNYQGCQGILINTQDPSVIIERFEYEIRHNLERFNRRRYLILSNFNENYKRIYQLPELYYILDLLVVIPKLSAINSEKSLDFMENHEIMFEFQTHKYIGITDHNQSIILNYWFANNQTFGSRTNLFPNKLRNQRGRELRMATFDYPPYSIIGHAAEEAYGSEYSIGYFFAKKYNMTPVLVLNDDYWGNIYPNGTGYGLLGNIAEDRADIGFAALYTWEFCYHHLDLTKPSVRTGITCLVPAPKLAAGWLTPLISYTLDVWICIIAIFSLSVIISTLSQQFYNNLDQNEENNGNYINILILLSNSTLLVFKRLVVQALTNYEFPKKRINKFISFLMLIFGLI…
HcicIR41a1-2	MFVFYQTTFLINQIISQYFQSYNCVFILKENNRFQYANQFPIVVINVENSSDYSLMFNNYGCQGVIIDSKRPEIVLKEVESRIFFQLERFNKRRYLIVIDDNEQEMENIFQLKQLDYIVDLLVVKIVNNQNDRFIFFNRNDIIFEFFTHKYVGVEANNEPIFINKWFGNNQSFLNEQKLYPDKLTNQFGRNFRISTISYPPFAVPVLDENDNLTEYYGSELTIAIYFAKIHNMTPIIMIDNEIGYIFGDFNGTGVQGTLLADNADIGISTLESWANLNNYLDFTVPSIRDGVTVLVPAPKEVVGLLAPVHAFGTHIWLAVGFTFIISIIVLSLKLYCHNRVIMEIDNIEEQRSAIQHFLQSILIIYKAFLSQYITDNEMPKKIYSKINITLLTMFGLLI…
HcicIR41a1-3	MFVFYQTTFLINLIINQYFQNHNCIFILNENNRFQYTNQVPIVVINVENSSDYNLMFNNYGCQGVIIDSKQPEIVLKKVETRIRSQSERFNERRYLLLIDNEQEKENIFHLKQLDYIIDLLVVKIVNNRDDRFIFFNRNDTIFEFFTHKYVGLDTNNEPILVNKWFGNNQSFFNRYPDKLTNQFGRKLRISTFSYAPYAFPVLDENNNLMEYYGSELTTGIYFAKTHNMTPIIMVDIDNRIGDIFGDFNGTGVQGILLKDNADIAIGSLEAWPTSCNHFDITVPSFRSGVTVLVPAPNMVVGLLIPVYAFATRIWLAVGLTFIISVIFLSLKSYFYQYKRVI
HcicIR41a1-4	MFVFYQTTFLINLIISQYFQNHNCIFILNENNRFQYTNQVPIVVINVENSSDYSLMFNNYGCLGVIIDSKQPEIVLKKVETRIRSQSERFNKRRYLILIDDNEQEMENIFQLKQLDYIVDLLVVKIVNNRDDRFIFFNRNDTSFEFFTHKYVSLDANNEPILVNKWFGNNQSFFNEQKLYPDKLTNQFGRKFRISTISYPAYAVPVLDENNNLMEYYGTELTIAIYFAKTHNLTPIIMVDIDNQIGKIFDDFNGTGVQGILLKDNADIGIGALETWPTSCNYFDITAPTIRTSATALVPIPKFKIDFPTVYAFATEIWLALGLTFIISVIFLPLKSYFYHYKRVI
HcicIR41a1-5	MSAIFHYTTFLINLIIDQYFQNYNCVFILQDLDNFQYNSNQIPAVLIKIRNQSDYGLMFKNYGCRGIIIDSKQPEISLKEIERSLLYSQERFNNRRYLIVLNDNGNFDKIFRLQQLNFIADLLVVKIVNNRNYIKFYLNQTEEVIFEFFTHKYVSFADNNAPILINKWFNKNQSFLNQNHLFPDKFTNQQGRKLRISTLTYPPYTVPGNYQIFVDNNGGFLSFYGSELTTAIYFIKNHNMTPIGILNDDADQLWGDIFENFTGTGLRGKLLDDSADIGFASVALWESAFRYLDFSVPLIRTGVTSLVPAPKUVAGGLLTPVYSFGTQIWISVGCTFIISIIVLSLELYFYNHNPEVDNESLFYSFIKSVGIVYRIFLSQSFAETKLPKVILTMLMVFGL…
HcicIR41a1-6	MENIFGLKELDFIVDLWGKIYKNFTGTGAQGALLEDRSDVAMGSGAMWESSYPYLDFCVPSIRTAVTALVPAPKLKIGLLTPVYGFGSYIWLTLGCTFIISVIVLSLKLYFYDHNREIREVREGGGLSQNFIKSIILVYKLFLCQPITNNEMPKEVYTRVILTLLMVLGLLITSLYSSCYTSIMTIRKYEKAIDTLQDLVNKRLNWAGIDTAWLESIMQFEEPEYRKIVELFVVASDDQLEIYSKTKKIGFTMERFSAKSYAISDFIKRDIIKYYHIMKYDIYWTYCVIMARESSILLPVLNRFILDAHAGGLLSQINLAKFRPTIHRKADFYVHKIPQNQQKGHNVVKLNWSHVVGPFIFLFIGYSISSVVLIIEISVYKNSRKFKI
HcicIR41a2-1	MKYINILLKILIQRYFIESRCIFLFTDNFSAIEHNFSIPIVYLNNELLPEKLFRNYGCRDIIIDYNNSQAIFQKFEYLIRFQSERFNTRRYVILWKNSIESCIQHFFQLDEFQHICDVLLINNQIDIGNNIKDKYRHFYEANNNEIYQFFTHQFGSNEKPKKIQLLDKWFSKNSSFLFNNDLFPNKLKNLFGKNYTIGSLDYRPYSVIDSDKGIIDGTEGRLIIDFCTKYNITVNFKSFSDWGDVYSNWTGSDLLGSIALQETDIGYAALYSWDKFYNYMDYSKSFIRAAVTTIVPAPKPATGWLIPILPFSTQTWKALIVTFISSIIILFIILIINNSRDLWAKFEYSSMVLTTMFLLQSHLYQKRINKLFIGAILLNVVIISSSYSSGLASIMTIPR…
HcicIR41a2-2	MLNTETLLKILINTYFFNARCLFLISDNLNIYQKNFSTPVVHFTNELLPEKLFRNYGCRDIIIDYNHSQEIFQKFEYLLRFQWERYNTRRYVIFWENNSKKSIEEFFQFNEFEHVCDVLLITKQEISEDYRNINNKRVLFHRNGERNEIYQFSTHQFGGNKPRKIQLLDKWFSKNSSFLLHTNLFPDKLANLQGRNLVVATMNYRPYSVVDHDKRIFDGTEARLVYEFMKKYNSKPVFLQIRESNWGDVYPNGTGDGVLGKVAVGEADIGYAALYYWEKFYSYSDFSRNFIRAGMTVIAPAPLPEAGWAIPILSFSTETWMILALSFIICTFTVFLTLHFESSGNLTKKFDYSITILTRLYLLQSLNNIPGRKVFKYLLGMILLKVLIISSSYSSGLAS…
HcicIR41a2-3	LLKDNADIEIGSLAAWPTSCKYFDFTVPSIRTGVTALVPAPKIVVGLLTPVYAFATQIWLALGLTFIICFIFLSLKSYFYQYKRVSMEIDDMQEQKSIFQHFRQSMFIIYKVFLNQSITDYEIPKEVHTKIIVILLTLFGLLITSFYSSNYTSIMTIPLYEKSIDTVQDVINSRLQWAGADYAWVESIEQYEEPKYVELLKLFVLAPHDQLIVYSKAKQFGFAMERLSSKSYTVQNFMKRDTIKYYRIMKEDIYWVHCVLLARRSSVLLPELDRFILNTHAGGLLTKLHDMAIDANFDFYVNRVLSYPSKDLEIEKLNWSHVVGPFIILFVGYIISSIVFIIEIFLFKNRRENSITN
HcicIR41a3-1	MQYINTLLEILISNYFIESRCIFFFTGAFNVNRPIFSTPIVNLMNEILPEKVFRNYGCRDIIIDYNSQEIFQKFEYLLRFQWERYNTRRYVIFWENNTENSVHEFFQFHEFKHVCDVLLITKQEETNNHENINNKINIFNRTTDKNEIYQFFTHQFGGNNKSRKILLLDKWFSKNSSFLFNNNLFPDKLTNLLGRNMIVSTMNYAPYSVITISDGIETRVIFEFFKKYNLKAKFLQVEDFNWGDVHPNWTGNGILGNVAMEFADIGLAGIFRWERFYKYLDFSAQLLRVGMTVIAPAPKPAAGWSIPVLPFSIHTWIAFAFAFIGCTFILFLALNILNYGNLKKKFVYSLSTSTRIYLFQSINIISEEKAFKYVLGLMLIKILIISSSYSSGLASILTI…
HcicIR41a3-2	MLTVDYINILLKLLVNSYFIKSNCIYSLYIFTDDSNIIELDFPLPIVHFTNELLPEKLFRNYGCHDIIINYDNPQEILHNFEYLIRYHTEERYNNRRYVIVWKDNIENSLETFFQLEEFDHVCDVLLIKIQNATKRENFALRNHYFYDRITNNDQIFELFTHQFDGNKPRKIQLLDKWFSKNSSFLHHNHLFPNKLRNLLGRNFVISTMTYAPYTVIHSDKGVFDGIEIRLIFEFFKKHNLTASFEQVEDYNWGDIYPNWTGYGILGEVAMGNADIGFAGIFLWGKFYNFIDFSKHLLRVGMTVVAPAPMAAAGWLIPALSFSVDTWTILALTFIASIFTLFLSLSVQNYINIQKFSNLIMKFDYSSITLTRIYLLQPLVIIPKGNIYKCLIGMFLLKI…
HcicIR41a3-3	INYDNPQEIFQKFEYLIRHQSVERYNNRRYVIVWKDNTENSLETFFQLEAFDYVCDVLLIKIQNATKRENVALKNHYFYDRITNNDQIYELFTHQFGGNKPRKIQLLDKWFSKNSSFLHHNHLFPNKLQNLLGRNFVVAAMNYAPYTVINSDKGVFDGIETRLLFEFFKKYNLTASFRQIEDYNWGDIYPNWTGYGILGEVAMDNADIGFAGIFFWEKFYNFTDYSKHLLRIGMAVITPAPKLAAGWSIPVLSFSADTWAIIALTFIASVVTLVLSLSFQNFGNLKTKFDYSLINLTKAYLLQSIVIIPGGNVYKCLIGMFLLKVLIISSSYSSGLASVMTIPRYGKPILSVQDLADSNLEWGSADSAFILAIQNVNYGPYKKIKTTFRVYPQSKLGEL…
HcicIR41a3-4	MDHINTLLKLLVNSYFIKSNCIFLLTDDSNIIEHNFPLPVVHFKNELLPEKLFRNYGCRDIIINYENSQEIFQKFEHLLRLQWERYNTRRYVILWRNNTENNLQQFFQLDEINHVCDILLITIENTIDKHRNVDERDYYLNRSDNRSEIYELFTHQYGGNERPRRVLLLDKWFSENSSFLFNNHLFPDKLTNLLGRNYAIATMDYRPYSVADHANGIFDGIETRVLFEFYKKYNLTGTFLKIADYNWGDVYPNGTGDGILGKVALGNADIGFAGIFLWGKFYKYLDFSKHLLRVGMTVIAPAPKPAAGWLVPILPFSIEIWAILSLSFIACTFTLFIILSFPSYNNLNRKFNYSLITLTRAYLQQSVKLINERNLHKYFLGIILVKISIITSLYCSGLS…
HcicIR60a	LNRKGPIFGNYTIECLEQIAINNFYYLNKYDMKTNYSLLLLTIAVDSGDLSTIEDGVLRRFHQLSKWSIEIVTNHSQIEFKSTQIDDDKRQFVLDVNTNFYLISIRKAEDLARKLAILINLSNYNQRGLFLIYSVNSLSTGEVQQIFDKLLERMVFKILLLTPKNLHNFHLYSLDYRRVNGENCLDFSRILRLNRCRNGRFLNKSLDYHQSMLTTDFNNCTMNVYADQIEPFVIAADEGIEIALLQLQSELLNLTFNITTGENYFWGPKTNNNDYGNYSINYVYQDLYLGIGNMAPSILYINDFEFTRQYFQENLVWIVPMADYVEKWRVLTIIFTTEVWAICGSLVVITAVFFYKFATKIDNNYYNNFNNNFFQSLQLLIGLSTPTKPKHDRTRLIYS…
HcicIR68a	MVKYLISNKCICIVTDNVYGVLFQIDWFKRFNGFLSFIFTKVDDSEDLLIPSANIQKSLTLANHEDCQLYLIFLANGLQALRLLRYGDRYRVVNTRSKFLILFDNRLFDRNYYYLWKRIIDVVFIRQYSKRKQSSNNRPWIELTTVPFPSAISSVFVPRRLDIWTNSKFRYNVDLFQDKTKNLNNQTLRVAIFPHLPGITKEQQLNSANQGRTLINYSNANYSGVEIEILTTVSNTMNFQYTIYEPDNIEMVLWGGYQGVGKYTGLVGEMVYTRADIALGDLYYTPYMLDLMDLSLPYNTECLTFLTPEALSDNSWKTLILPFKPTMWACVLICLVICSFIFHYLARFHQQISQLRIKQQDSIDKKKIVTISFFYETKDDMKYSKLKELYNLPKYENQP…
HcicIR75b1	MLIQPVLLSLLTINLKISNGNSDENSRKLSVIVDFLSLQKPSSTIRIYSFLCWNKEISVVKPLSSKYRLSTIKTLGNFKNSPKFKHHHYFLVDLNCENSQQILQKAENLKLFDAPFSWIIFNITDYQKGTPKISPTIGSKVFFINPINNSFEIKAIYKLNKTLDSFIENPIGQWTEQYGFQYFNELIISRNRTNLMGHKFVGSYVLTNLDSLNHLWDYRHRHVDSITKANYILIHHLIDMLNATRAFLLQRTWGYKNQTTGKYNGIVGDLLDDRSDIGATPMFLSIERILLIEFIAMTTPTYMKFIFRSPPLSYVTNVFTLPFDRTVWHYCFTMVGVILLCLYIITIWEWKEPVFRRKIEDQHNSLQPDIFEVAMMEIGAISQQGSDNEPKSISGRIAM…
HcicIR75b2	MISEIRVDLLQDSVGYYGKSEIISQFSCNKSGEIQICEDQINILPITERSFYHQLSQNFIVYTVDLTCRNSTKIINKVRFUILIIETVTVWNFSKIHRRHYSTPIEFUFMGNWSGNGXINSKFDKITSRRRKNLKRINLNTCLVITHNESLKHLTDIIWIKILFSYKLIFKIIRDIYIDSIAKVDYVLVEHLSHIVNVNLNYCIQNTWGYKDENSSWNGMIGELVRKEAEIGGTALFLTINRIDIVDUITMTTTTRSKFIFREPKLSYVTNVFVLPFDKYVWICTFFILIVVTFVLYITTKWEKIVKKKHENTPTINFVNEEGHSDWTEIAFMTFGALCQQGTTETPHSYPRRIILIFLFTSLMFLYTSNSANIVALLQSSSKSIETLEDLLK
HcicIR75b3	LVGYDGKSAIISQFSCNKSESFNSVKEFSKNQIIILPITERSFFHQFPPNFIVYIVDLTCENSTKIIDKANSAKLFASPFRWLFFNSDSKCDEIVKNFANTEILVDSDVTIVVKLNEVWKFSKIYRRHYSTPIEFEFMGNWSGNRILINSKFDKITSRRRKNLKRINLNTCLVITHNESLKHLTDKRDIHIDSIAKVNYVLVEHLSDIVNVNLNYSIQNTWGYKDENSSWNGMIGELVRKEAEIGGTALFLTINRIDIVDYIAMTTTTRSKFIFREPKLSYVTNVFVLPFDKYVWICTFFILIVVTFVLYITTKWEKIVKKKHENTPIFNFVNEEGHSDWIEIAFMTFGVLCQQGTTKTPHSYPGRIILIFLFTSLMFLYTSYSANIVALLQSSSTSIE…
HcicIR75b4	ANRLNLFKTRIKWLILNFNNTTLARNLNILIDSQFTIVTPIEDKLELSLIYKIRRDHNKFARNFIGVYSIDKNRFLQLNNFTFATNRTNLQGSLLRISYILTQPDSINHLRDYRDKHIDSVSKISYILLHPILDQLNVTKLYNLRRIWGNFNYTTGLFDDGMLHDLQTEKADVGGTCMIPTMERFEIMLCYSMYAPNNLRFILRAPPLSYVENIATLPFQTNVWYACYIITVIILIVMYVIVLWEVKSKYYFEEVGDSRNLLNYDDLSLEFSDICLLQLGVVSQQGVEIEPKSYSGRIATFIILLAMMFLYTSYSANIVALLQSTSDSIKTVDDLLESGISLGAEDVVYNHYHMSRDQHPLRRELYRKKIAPEGQRENFFKLEDGIRKMQTEFFAFHSD…
HcicIR75b5	ANQLNLFKTPTKWLILNSNNETLLDGNLNILTDSQFTIASPIEDNKLELNLIYKIRKDHDRFVRNFVGIYSIDENRFVNFNKFTFAANRTNLQESLFKVSFVLTRNDSINHLDDYREKHIDSVTKNSFKLLQPMLDQLNVTRQFIVRDDWGVVNRTTKTIDGGMLGDVYDGKSDFSGTIGLLISARIGMFTCVHMYGPNHLKFIFRAPPLSYVKNIATLPFETEVWYCCYLFLFVFLLGLFLIISWEIKSRVYAKEVGDTTNLLNHNGINLNLSDVCLLQIGALSQQGIEIEPKSYSGRIITFTLLLTLIFLYTSYSAHIVALLQSTSDSINNVEDLYESRIRVGAEDVVFNHYLLTTPQTALHQAFYHKKLVPNGENTNFLKLEDGIRRVQTEFFAFH…
HcicIR75b6	ANRLNLFKIPTKWLILNSNNKTLLDGNLNILTDSQFTIASPIEDNKLELNLIYKIRKDQDRFVRNFVGIYSIDENRFVNFNKFTFAANRTNLQKNLFKVSYALDHDDSLNHLDDYRDKHIDSISKIGLKLLHPMLDQLNVTKKLILQRHWIVFNGTMEIPNTGMFGDLSTGKSDFSGSPSFFRLKRLELFTCVHLYVPNYAKFIFRAPPLSYVKNIATLPFETEVWYCCYLFLFVFLLGLFLIISWEIKSRAYAREIGDTTNLLNHSGINLNFSDVCLLQIGALSQQGIEIEPKSYSGRIITFTLLLTLIFLYTSYSAHIVALLQSTSDSIKTVEDLYESSISVGAEDSEFNHFSLTASQKTIDQLLYHKKLAPNGNKRNFLKLEDGIRRVQTEFFAFH…
HcicIR75c	YFFEKHHWLVVTARKFQFQEVFKQAALNINSNVHLAVFNSSGWSIYDIYNQAYRHNGRLIIGELGFFNSTIGYRAKLETNKFWIRRNMSGVVFKSAVVVPNSRIKLDEYLYSEERRQENSMHRFQSTTIRYCRDFFNFTQRTESWGYRQQNGNFDGLVGLLERKLVDFGSSPLLLKFDRLPVVDYSYGNWILRSTFIYRRPKIEVDSYEIFLRPLSDSVWICVFCVLILAILLLKIVLNQETKLYNDWNDRIDNWSTLFLLILGVICQQGLICHPRLFSSRTLLISTLLFSVLIYQFYSASIVSYLLMEPPRIINNLKDLADSNLKAGIEDILIDRDYFKQTTDPIAIDLYNRKIKGQTNNDGFYQPQDGLNLVKIGGFAYHVETSTAYPIIGELFTNQ…
HcicIR75d	MKLLIILIGIIEIDSLLDLNLIRAYFDEKSTKFATIFTCSSRFERFQFSRQLFFNDNRKISIFDVDFPQIELTLQTSREHISVVADFDCPNIENLLIQCGFRKFFGVRHHWLLITSSLENCDKFENVTLNIDADINLAVFDEIYRNFLIIDVYNPASRHGGLLNFTKIGFYDDKIGFNARIVADKYWTRRNMSSVRFKTMVVLPVPFHGSLREYLDSDDNRTVNTFNRFHSRLVHFCRDFYNFSMDTFLAKSWGYTKADGTFDGMVGALNHSEIDFGSSPLFVRTDRAKFIDYGRNTWILDANFIFRNPKARTSIEIFLKPLSTSIWLITGMFALSSVLILKLVTTYERRRFNYNVETTWSLSSLYTLGAFCQQGAPTTPHLLCGRITTITILLLSVII…
HcicIR75e	FLLTATGWEFSEFSKISNEFPIDIDVEFILAIINNNGSIQLFRPYKIRKINNIIWSYYGNWSVNGLFINNQTITKERMNLKQTKFVVGLTILHNDTFQQLHDFKDVHVDSFAKLAYGCVHHIFQIHNATFTLATNPSFGYYNETTGRISGLVRMIADGEVDIAGCLYMYESRYRFIDFLHTGLVYEMRFLVHKPSTSSMKNIFVLSFTNGVWWVLLLVLLIFAIFVRIILNFETRSNRIRMVYSASDVGLIALEALCQQGTTTEPASLSGRIIVLIFFAAFMFVYVSYSANIVVLLQSTTPLDNLEELLNSRIEVAGENAEYARNYFEAPKKGVLRELYTKKIYPDRYLDLEAGMRTIQERTFAYHINLYPAFVYILYNFTNYEICALQQLPGYNEVNS…
HcicIR75g1	MQPSILLLFILVSTTPSPLFNLIGNYLNATKTSLCYFFTCWSKYGKISTTFRIISRICTILEIAEMGRVLDGFHIRYKFIVSPTTIGEELNDANITRYGYFLQFSCTNFSNIVTKETKSVNFRQTRPWIIFGNTANLAYWANFFLETKIRLDSNIILIIPDILNKYNLYEIYNLGRNLGGTTLINRIGYWNGMKLVRNHNNFYLQRRNMSGITLRATGVVLVRKHEGTFEEYMFDTRYKHHDTQSKFHYPIFLYLKDMHNFNFNLTITDKWYGNTTSGIDGGVAQYLHEDLADICCTGGAQRYSRIDVLDYLAPSYHFRPCYIFRNPGSYDPLKNEFLKPFSDKLWLVLLASIGCICVLFKSFNIIENRILGNTSRYCWSSVILLTIGTILQQSSSFYP…
HcicIR75g2	MNLIPQLVFICTLLDLIESFSSKLNIISDYFNKNNVQFCYILTCWSTYDNFEVHKKLNTQNIRSTFIHPNSRNFNNNGYILDISCGNSHQILSEVHHLSFRHTQKWLIFATSQVKWREYFEGIRLRLDSNVKLVISQNYRHHLLDIYNPGFNLGGSLKVNIESYHNSNSFFFNHMYLSYVKRKDLTGIDLRSATVVKIILSPSTNFTEYMTNPRYKHLDPVSKFHWALFQILQEVHNFSHNLSFADKWFGNTPHGIDDGVGKLLWDNVVDMSSTGALLSAAKVSVFDLLQPSYYFQSAFFFQNPTNNNPLSNQFARPFSINTWLSIGIMIIIISILFSITFKLENLIMGSRRLFSFVSILLIILSAFVQQGITIAPTQFSGRLIFLSLLIFSILIYNYY…
HcicIR75q2	MVDAPDQFLTLIICYCSDKHIDSRTKIGLKLLHPMLDQLNVTRQFILQRHWIVHNGTIEIPNTGMLGDLSTDKSDFSGSSSFLRLERLEIFTCVNLYVPHNAKFIFRSPPLSYVKNIATLPETEVWYCCYLFLFIFLLGLFLIISWEIKSRVNAKEIGGTTNLPNDSGINLNFSDVCLLQIGALSQQGIEIEPKSYSXXXXLLTLIFLYTSYSAHIVALLQSTSDSIKNVEDLYESSIDVGAEDTDFNSYFLAVSQKTVNQLLYHKKLAPNGNKRNFLKLEDGIRRVQXFFAFHSEVSPCYEIIKHTFDEHEKCNLQEIDFIQFQSEPCFYIINKSPYREILDI
HcicIR75s	NSVKKFSKNQINILPITERSFFHQFPPNFIIYIVDLTCENSTKIVIIETANSAQLFASPFRWLFFDSDSKFDEIVKNFTNTKIFVDSDGAIVVKLTEVWKFSKIYQRHYSTPIEFEFMGNWSGNRILINSKFDKITSRRRKNLKRINLNICLVITHNESLKHLTDNRDIHIDSIAKVDYVLVEHLPHIVNVNLNYSIQNTWGYKDENSSWNGMIGELVRKEAEIGGPALFLTINRIDIVDUITMTTTTRSKFIFREPKLSYVTNVFVLPFDKYVWICTFFILIVVTLVLYITTKWEKINFVNEERHSDWIEIAFMTFGALCQQGTTETPHSYPGRIFLIFLFTSLMFLHTSYSANIVALLQSSSTSIETLEDLL
HcicIR76b	MGLIEIVLAGLLLNSTNPHLDSWDDSNSPDSTALIVRQGPSKYQQQLRQLTNELKNENLIVATLSNEKLSGSRIDRNKRRYGTGIAFELLDILQKKFGFNYTVIVPSKNIWGSGDGGVLTLLKNKEADLSAAFLPVLTQYTDSISYSPSLDTGRWLVLMKRPRESATGEGLLAPFTLPVWILILVSLFIVGPIIYCLIHLQTKLCKTNDRDFSLSACVWFVYGALLKQGSTLNPISDTARLLFATWWIFITILTAFYTANLTAFLTLSKFTLPITKATDIGKKHLPWVTTKGNALEDTGYMNNATLGYPRHYLNFTDNYILGEYVNKRSLMFIRETPIIQHTMYDDYKRKVRAGIDEDKRCTYVITTFDVMEMPRAFAYANDFKYKLLFDKTILHLVEA…
HcicIR8a	VLKEIDQNEVEHWLEHSFIDQQFQTIFIDLNGENGDEIKICDGLNQNGVVAVIDLTWGGNSDAKNITNNLNLPYIAVDISISPFLRLLDLYLEIRNSTDVAVIFDNPEYVDQSLYHWIDSTLLRMVISESLDKTSSKRIRNIRPIPNNFAIIATTTNISKQLETAFAQSLVTLPQRWNLLFLDFKSDEFDRSILKNSPINLLYMDPEICCKLLKTPSCECPKSFNLQQNFLLITIEIIKQTFIDLLKDNWQFPDSLQCNGDNKIDDKFNEKFESILQHKIDENSLIYKDQDTLRLNTDGSIDIGKNNVARYNSQKGIQIITGEEIPPIKPFYRIGITHAIPWSYKETDSQGRTYWAGYCADLTQQLSEVMHFDYEFVEPKKGTFGKKKNGVFDGVVGDL…
HcicIR93a	MPLITLLFVFVWLFVKIETEQFPSLITTNATLAVVLDKEYLADQYESIRTAIETYLIYAKRELIKHGGVNVQYYAWSSIYVRRDFTAILSVASCTDTWRLFRTAVRENLLHMAISESDCPRLPVKEAVTIPLIRRGEELPQILLDLRSSDAFRWKSAVLIYDETLSGDQVTRIVKSLTKESEEFKLNGVAISLMKLDTNVNIIELKQTINDSLLLLKRQQSAVGANFMAIVSYRLVQLIMEYANNLGLVNVKNQWIYIVSDTDYYTRNFEQLKTLLKEGDNVAFIYNTTVTNSKCVGGLQCHTEEILNSFAKALDDAVQDEFDLANQVSDEEWEAIRPSKLERRNFLLRKVKEYSIKYGICDNCTRWLIKTGDTWGREFQPNLTMIDDGVADLIPVGNW…
CSP	AA sequence
HcicCSP7	RFFYKPKMKLVFLICTIFITVSVASDEKKYTTKYDNIDLEALVNNERLLKNYVDCLLDKGSCTPDGAELKKNMPDAIETNCSKCSEKQQQGSEYIMRFLIDNKPDYWTELEKKYDPTGSYKKQYLESKNKVDIETVTSKD
HcicCSP4	MVVTTTGWITVTTITTLFVAITTAQQKPYASRYDHLDVTTILNNRRMVTYYANCLLSKGPCPPQGLELKHILPEALETNCARCTTKQKTAAYRSVKRLQKEYPKIWDQLTAVWDPDGFYIKRFEATFENGQIIDNDLQTQPSASAAPTVLSNRFGDDTAEATNDIATNLSPSTATTTSSTTSSTPTKTAASTTTNRPSTNNVVVKPTQRQPTGANSQPTVSFGGNAVVNGIVRSLTDLSVRVVQTGTKLADAVINAVIRPPVVN
HcicCSP5	MVVTRTGWITVTTITTLFVAITTAQQKPYASRYDHLDVTTILNNRRMVTYYANCLLSKGPCPPQGLELKHILPEALETNCARCTTKQKTAAYRSVKRLQKEYPKIWDQLTAVWDPDGFYIKRFEATFENGQIIDNDLQTQPSASAAPTVLSNRFGDDTAEATNDIATNLSPSTATTTSSTTSSTPTKTAASTTTNRPSTNNVVVKPTQRQPTGANSQPTVSFGGNAVVNGIVRSLTDLSVRVVQTGTKLADAVINAVIRPPVVN
HcicCSP6	MNNTTLFTICSLFGVWVTVTRAATPIESTTRPPISDEQIESTLNDRRYLMRQLKCALGEAPCDPVGRRLKSLAPLVLRGTCPNCTQQELRQVQKILAYVQKNYPKEWNKVLQQYAG
HcicCSP3	MKVVACLLIVTIIGYVACRPEEKYTVKYDNVDLDEILNTERLLKNYIDCLLDDKPCPPDGAELKRILPDALQSKCEKCSEKQKEGSKKVIRHLYKNRRSDWDKLAAKYDPNGEYIKAYGDELEKL
HcicCSP2	MNNWLIPQLLSIILLIININENSANVEQQYTTKYDNIDVDRILHSKRLLLAYVNCLLDKGPCSPEGRELKKYVPDALASDCVKCTEIQKKQAGKVFSFLLQNYRNEWNMLLDKYDPEGNFRTKYAIDDDYDYSDLDSAK
OBP	AA sequence
HcicOBP3	MKILFVIGLILATICYSECVMTEKQMEAAKKLIRNVCQPKFKVADERIEAMHKGDWTPDKPIMCYNWCVLNMYKLISKDNQFNYDLAVTTLKAQAPLKLQETALKSIENCKDAVKTTTDKCAAGFEVTKCIFMDDPEHYFLP
HcicOBP2	LTLASIQCFSVDFMKKVETWRNECIVETGIDRDSVINALSNHQYPDEAKFKEFVVCLVKKPGIMDDQGNLHPEVYKKILVSEGLSDAAADDLVKKCVVVKGSTTDSAFNLFVCHQNSAPKDLQV
HcicOBP5	MKFIIIFLSVFVYSQAIEKEFVDNFLAKLKEIGEQCLPETGASTDDLASLWAHTIPESHEGKCLILCYHKYFNMQDDDGNLSKDGFLVALEPLKEHDAVIYEKFLKIYDTCSTSVGKDSDPCQYAADLTACAIKEGHAMGLKEELFLE
HcicOBP1	MIIQLELLIFIIIINENCALADDQLVSKIDEYNDFCMKQSHVNPASIEAVKNHHFDDNDAKLKEHGYCFAKKLDFLDDDGRLQVDVIRAQLTDKLKSAKIADRLVNRCVRTRETGQETAYYLLKCLHINVPRGMDFVN
HcicOBP4	MKAFVVAVIFAVMVSTQALTLSEEQKAKLKSYDADCSQSSNVDKELVTKARQGEFVDDAKLKAYLYCLSKHIGFQNDSGKLQQTVIHDKINAQLNDEKQTQAIIEKCIAEKATPEDTTFEAVKCVHESSGKKAALL
SNMP	AA sequence
HcicSNMP2c	GDEDLFKENFTTILQQNGLFLEIKVDKLLFTGFTFCEDAEMTQICSTLKDNRYIKKLDNGSFEFSFVKYRTSANNTLTVNRGIRNESELGEISRWNNHSYSIYWNNQTSCSRIRGTDSTLFPPDIDTDSVLRIFSADAGTVYNLTYGNDIEYKSMKGEMFQVNSSNLWPHCGDLQTDCYCTKLTMDENNKEQCYLDGVLDFQSRTGAPVLLSLPHFLWADAKYRSAIDGVFPQEDLHRTYFIIEPNTGITLEGAHRSQLNTVLRPINVQNYTNISRAVLPLFWVEE
HcicSNMP2a	GKYKPKMKLCVTRIVLSAICFTIISCIVILTIAFTIVPKIYNESIQQNFGLRNNNFQYNLFMEPFTLEYRIYFFHIVNKEDILNNEKPILMEIGPYIYRETRTKTIIDSDNDTITYKEVQQFQFDSDASFPLTEQDNLTVLNIPLMHAYQMAEISGDEDLFKENFT
HcicSNMP2b	MEKKCTCRVKVYLAFTIVSIVLFIVSLVLAFKIIPDVIHIEIAKSVRLENNTDQFDRFMKLPFPLDFSVYMFQVENPDEVLQGAKPNLTQIGPFVYNESMEKLEHFYDTSDDSISYTTNLTFTFDQEASNGLDENRTITVLNPPYWITLQTGEELGMSSIISYCMKYYFASHNSMFITATVRELLFDGIIFMEPPSDILCWITFGTVYTVSASKKFVDKVPDGTLRFSYLNYKVRSNDGLYSVNRGIDDVSQLGNIMRLNNETHTQIWSTDNSTCDEIEGTDSTIYAPYIETDSTLRIYSTDICRYVEIYYKEDGTYKDVDGLRFSTTNQTLRASTANPADDCFCSNSTKDLNGTASCFLDGILDLQPCLGVPVLLSFPHFLGAEQYTKYVDNMHPNAS…
HcicSNMP1c	PVKAVCPQIRTLLHELVIEQKKNILMFSFLGMRNGTVPKRFKVLRGIKKSKDLGRLVEYNYQKRLTIWSRKDCNEFHGTDGWIFPPFLTPEEGIWTFSHDICRNMRAEYIEDLVFRNIP
HcicSNMP3	YSKTLTTSKMFPKKPIYICIVGLLTLTLGIISSSFIFPKLEQYLIDKETAMIEGSKTFEMWKKPPFPFKLKVYFFNVTNADRIEKNGEKPELKEIGPYIYDEFRERDVLSIDDHNDTIRYIQRKVYLFNRDESGCRDDHDIVTILNFGVATTAIKINNMAPIVLSLVNSGLPYLFPGLKSLFLTATVKDILFDGLLISCESENVDTICRVLKTQLPPTVRLADNNRDYLLSLFHHVNSTDDGPYDMNRGHQNTQTIKGNIIRYQDSDVLSQWNGDWCNRIHGTDLTLNPSSLSYYQNRQSINIFATDICRSLPVDFDKIEQILNFNVYQFKMKRTFGEVPNDRCFCPLDGECPPLGTMDIEPCVDVPIIISQPHFFNADKTLFEYVNGLQPIENKHNTF…
HcicSNMP1a	MQLYAKILIISAIFTVGSLIFFYAAFPHIFKAIVKSQTALRPGNIVRKYYLKLPIPLDFRVYFFNISNPEQVQNGEVPDLMEIGPYCYDAYKEKIDALDNNTEDTLTYTPYETYFFNQERSGRLSQDDYVTILNPLTVVSLSTR
HcicSNMP1a.1	MQLYAKILIISAIFTVGSLIFFYAAFPHIFKAIVKSQTALRPGNIVRKYYLKLPIPLDFRVYFFNISNPEQVQNGEVPDLMEIGPYCYDAYKEKIDALDNNTEDTLTYTPYETYFFNQERSGRLSQDDYVTILNPLTVGIVLSVVKTQPALLNTVNKAINSIFNNPQSIYLTVKVRDILFDGIVINCTVKDFAGRAACSQMKSQMSGLVEIEPKIYLFSIFGPKNGTLPQRVEVKRGKQKARDLGRLVSINDQPRLKIWATDECNQYHGTDGWVFPAFLQNVDQIWAYSADLCRSIYMNYTETLEMHQLTSRRYEGTLGDQSSNPEDQCYCTTPKTCLPKGVFDLTKCIGAPIYATLPHFYETDPKFLQQVNGLKPDHDQHSLFAIFEPTLGIPLEARK…
Hycleus. phaleratus
OR	AA sequence
HphaOR1	MFISNISVQVPDFDLRRIIQGNINNMIFFGYFVPETNNKCKRIFYSIYSSIFVGFWFGLYVISEIINAILVFGDIEALTTASFLLLTHLVQLGKIYTLFKNSKRIWCLINGMNREIFKPKNLRQYSILXDDIKMSRLNTIIFQIMCVLTCALYAVFPLFDNEIDGRVHFPFSGWYPFDTTKSPTLEIIYTYQIMGACINGLANISIDTFMSGLIMVIVGQLKLLNDSIENLGVNRQSED
HphaOR20	ILTSLFGVMNTVLQIYPLRYTYHDVALLSASLYVVSEEVIVTTKVLFIIVKMRQFKELVNDINSELFSPKNDAQLMIIRKFFAMWKFLGFCLAFNAGTATFFWITFTIIDGGVRERRLPFVSWFPYNTTISPNYELTYVYQSFGIIYQATTNISIDLLVSVLMMYTAAQCGVLSDHLRNIYTITEDALVEERQITDETDEETRRNLILQNMNRTFINLIYYHRRILNLANKTNLLIDPLMMTQFVVTTSALCLTMIQLISTPIFSSEFLALIFYQVAVMFQLLIYSWFGNEVSLQSVNLSYAVYECDWTSAPISFKKHILFFMVRTQRPLKYYALNFFEVSLDTYTKILRSSWSYFAVLRQNDQKNKARISN
HphaOR13	MKYFLPPTNKNPAIQQENERILNLIKTIVKIFLRFSYLTLTSFVLRPVLLKILPMECLVPPFIPYWLFAIYDASCITVCAFSVLWVDAFFSLILLLLYFQFRMLNLRIAAIDFASVHDEKSAKIVEKDIKEIVDQHNFLYDYLDSFNRFASIMALVQCILTI
HphaOR15	VLEDDVVINEYNNSLKMIIEHHRGILKLAEDANIIFSYSTTFQLCTSVVTICMTMFQLSLKEPFSDDFWNLLFYQGCMFLEILLYCWCGNEAMLSSCKIPLAAFESNWVPATSEFKKNLLFFIVKAQKPIKLYAIRFFELSLTTFVNILRMSWSYFTLLCQVNNRNE
HphaOR4	MERLLNTFQLNDGDKLTKILTVPGFALKLIGVWPQIDKSNRIGYKFYGIFLYLSIMLLHTLSQVAALTLVYNNLDLLIETIYVFLTNAAVCFKTVYYFRNQKLYKSIIETLDEEVFQPKNSHQRRIVQKFVNIWRDAFLFYEIAAILSVGSWAIYPMLKRTLPFVSWYPFDSTKSPYFELMYIHQIASIQYAAFLNIMGDSVLGAIMMCCAAFCAILNDNLRNMYGVTKENLIKLGKIADDSSDRAKEIIYDNYTGTLVKFIDYHRRILAFTQHCNSLSDTLSMCQFAATLLTLITVMYRLSIVSPTSGEFFNLVSFQTAICLQISMFCCLGDFVIVESMEISQAIYESDWYNAPISFQKNMIIFMSCTARPIQFRALRFFILSIETFGRILRSAWSYF…
HphaOR11	MVIFNVDKVFVLLENCQKFPTPDRYDDKFQRSYQKELNRMNIAKNILCMFGILGPLIFILKPLFGSGLPLDCYKPAFIPNSIFILFNTITLYAGAYCVVSFDVFALAMVTLVRLQVRILNKRITLWKMDDNIE
HphaOR14	MKMEDWIKHHRFLYNYVDLFNSTFKIPMLLEYLIFISTMCFELYFISMPDINIVNIFKSLIYIGGLASQLIIYYYWPANLLSDESSNTAFYLYDIPWYNCESVSIKKNLLLMMIRSQKAAVVYAGNLFTVDLSTTTQAFKASMSYFTTLKTMGMK
HphaOR19	TIMDCLDQDLYQPRNKRQQSVMVELFKSWSFIFRLLWISANSTMVPLLISAINDRRLPSLAWYPFDYQQSPYYEILFVNQIIWYQYIAFVNVHLDGLFSTIMVYIASECKFLSDNLRNIEEFTRERLNRHNCRISDEYNNTLKILVGHHRGILMIAKETNTIFNISVAYQMCTSILGICMTMFRLSIAAPLTSEFFLLICYQFALFWEIFLYCWCGNEVTFASNEISLAGYESDWVDSSIQFKKDLLFFIRRTQKPIRLYALQFFTLSLETFINILRTSW
HphaOR12	MQEGIRKLERFWENLTKRDSLIIVKFISSSIYQFRFVKFLLVLFLLVNIPSQIIQFNLFINELNAQQFIQYSPSFCFMFYGILATIILLTDPRLVEDLFDEMVILPIEEATETTKLKIKKEMKIVSIFTICNTT
HphaOR2	ANQVKSVVYLLVIQTGLFFFYCWPASKLTEEATNTLFYFYDTPWYKAPLSIQKSLLIIMTRLQRETVICVGNTVVANMELFTNAFKASYSYFTVLQTMQQVYTEK
HphaOR18	FWFLLICSNSTMVFLIISPLMDTSNGRNLPSPAWYPVDYQQSPYYEIVFINQTLWIQYLAFINCYLDGLFTIIMVSIANQCKLLCDNLRNIEEFNRCNCEIPEYNNAL
HphaOR8	YQFKILGSNLKYSFYQALKLSDISQEDIEKLYQQIHLADINSQIIDGIMRRASGKHFEKHLYDNLCQCVKHHQFLLDCCADLIEILSPTLFPRVGVCTFFLLVSSLTVLTQTDSNELTKAIITCAASLTTTAILNFLGEQLTQNADIYDAITDTPWYLYDVKSKMLMISMMQKLKQLPFVKAGPFFILNYATFVSIMRASYSYIIY
HphaOR10	FYKFLFALCGPTVFLAHSYQVIYYTQHSKYQMLMLIDQIDGIIEPENSDLLYTKVVDDDEYQQQVKVKWISFVQRCQELSGAVIKKIREMSNYIVGFALCGVLDLTSIIYGTVSMKTLNFSYDYRYIPMGAVIVIITSASIWIAGQSIETVSGDLHDALKRIKWYNMNVANRKIYLLMLIVTQRGIRIRFSENYSINYALGLSVARGTYSILSVLITYISQSTDY
HphaOR17	KPLPFPFPYFNDGPLHYPMFIFQCISIVISGWINGGMDVTITGFMLIVGVQFDILKYQIDYFIGQQQEEKLKKCYIYHTRIFELTKQIQRVFSIGLLAQFASSIVCICNTGFHFMLITWKSVQFINLMFYFTAMLVQLWMYCWFGNEIILKSIQVGDACYNSKWYELDSKLIKNYVFLIMERCKRPIAISVYGLATLSLTSYVSILNWSYSYYALLRRLYAKTTD
HphaOR1	MVVMGGILDENSTLQQSGWINGGMDVTITGFMLIVGVQFDILKYQIDYFIGQQQEEKLKKCYIYHTRIFELTKQIQRVFSIGLLAQFASSIVCICNTGFHFMLITWKSVQFINLMFYFTAMLVQLWMYCWFGNEIILKSIQVGDACYNSKWYELDSKLIKNYVFLIMERCKRPIAISVYGLATLSLTSYVSILNWSYSYYALLRRLYAKTTD
HphaOR9	MEMKIVSIFTIINTTVAMAVGFAVLIFNRYDYTTFLPIKYFVDYHPEYSGIFANIYKGSFTFAVTFLMTPHAYQVVYYTQHFKYQFWMLIDLIDDIMRGEISHILPSRLIEDHEYQQQIKLNLIGFVKRHQELLM
HphaOR6	MTFYPMLGATVLLIDPKLVENLFEEVKMLPIDNASESTKRKIKMEMKIVSIFTIINTTVAMAVGFAVLIFNRYDYTTFLPIKYFVDYHPEYSGIFANIYKGSFTFAVTFLMTPHAYQVVYYTQHFKYQFWMLIDLIDDIMRGEISHILPSRLIEDHEYQQQIKLNLIGFVKRHQELLM
HphaOR7	MTFYPMLGATVLLIDPKLVENLFEEVKMLPIDNASESTKRKIKMEMKIVSIFTIINTTVAMAVGFAVLIFNRYDYTTFLPIKYFVDYHPEYSGIFANIYKGSFTFAVTFLMTPHAYQVVYYTQHFKYQFWMLIDLIDDIMRGEISHILPSRLIEDHEYQQQIKLNLIGFVKRHQELLM
HphaOR16	MEMKIVSIFTIINTTVAMAVGFAVLIFNRYDYTTFLPIKYFVDYHPEYSGIFANIYKGSFTFAVTFLMTPHAYQVVYYTQHFKYQFWMLIDLIDDIMRGEISHILPSRLIEDHEYQQQIKLNLIGFVKRHQELLM
HphaOR5	RNCTINMKFTQKKEMLVDGLKITKFISSGIYQYRFVKFLLILLLIIHGSSQILQAYLFLHNFNLEEFIRYGPMFFVWFYGIAAILTLLIKPKLVENLFDELYLWSIDNASKEAEIMIKKEMKFLEIFAIIYTLFTLILAFVFYLNPNDYDLCLPVKFVSDYTPNYSKLFTKVYKIATCLGIISIYHAHCYQVVYYTQHIKYQVQLFGDTLLDMMNSSKDLSEVKHLIDDEDYQCEIKQHLIFNIKRHQELLTSGHKKIKEISNLILCFSFCGLLAAASLSVRLVLNSYNPFELFLFGLGCLSGATTASAIILAGQSIENITDKLNDCVQQIDWYNMNCKNRKLYLILLICVQRKISIKFSGKCSINFELGLTVIRGIYAVLSAFISLKDKY
HphaOR3	MSKEANMVFNMSVAYQMCTSVLAICMTMFRLSIVAPLTSEFFTSVFYQTALLLQILLYCWSGNEVISTSNEISLAGYEMDWIDSSIEFKKNLLFFIRGTQEPIRLYALQFFTLSLETFIKILRMSWSYFALLQQMNNANK
HphaOR100	MKYSYEYYRNSNKDSLYYWPLFVAKCGGLHPEDATIFSRIRYGFWCISLLIPIILIVYGIYINNNDLDFILDSYQSLVLFCHAFGKHYFLRFNRSEISDLINQSTRFWRIDDFQGKIYKDCVKLLNKTRIIIVGHLTLGLALLGVFLLQAFITRKPVVTLYTPSGWDLTINLLLFYHGYQTYCSNYSTDTLFLAINTHIVVQFKLLCYKFENFTSCWSLRELIDFHNFLLDYCNNIKRITNFLCLLQFTVTLFACCLHLYVLQGEFSSFIKLKCLIYFISQIVQTAIYCTAIELLSDAASNISNSVYKSNWYLLENFNDRRTFILIVARAQKPIIISAYGLVTVNLQSFLIVMKAAFSFFTFLTTISERRA
HphaOR102	THISYYPFQLLKYSAQHYQSTKFYHTIIFLANFTLYMIYLIFAIYGTYISLGGEDLNFTLNCVMTISICFHIIGKQLVHQFQKKIISELVEDSKYLWKLHDHPFYKDDIKDFVTLSKFLVHFFLLSAIVASILFCADFYFADIPPLTMYIPNGWRSFICVSFTYAIYFIYCSNLGLDTLFTSICVEIVTQFRLLQERLRNINFQNEKQLWQEVQELVDYHNFLLNYCAKFNKMANMPLLLQFTITITEGCLQLYMITSSQFALIDKIRYGAFYFVTVLQATMYYWFGELVSQASLDIGEAIYESTWFDIPIMSYRKSITNIIIRSRNIVILDAYGLIVANLGTLILVLKTAFSYFTYLNTIGETK
HphaOR104	MLEDFYYGNSDAIRIPLKLLYVVGLHPADKFKWAKVLFFINLSIIGLVSSFGIIGVIVSFNLGFTNISDSLQSTALMLQLFVTCASVFCHQDIFYQILNDTKYFMRLEDFTQSPEVHLDCKRILKIARNSNNFYLILCVIIALFFDTDPLISGNLPFAGYCPNDSWKSYLIVVHEYAAFLAYTHLMGFDAGFICISSETIVQFKLLKERIRQLYNLQRSPMEFQKQLKLIVDHHNFLVNYSKKICIFVSEIFLFQFICTITAGCVQLFIILEEGFPIEDKIKTIMFFFGQIYEFGLYCLSSEIISSTASQLADAAFNSNWYNNCNDSDYVKSILMIIQRSQMDFVFTGGNGLVRLNLATFTVVFKSCLSFYTSIKAMELKKQLE
HphaOR106	MGDNIDFHGTGNIIKIPLKLIQVMGHHPGKKFQFANQFIFFNILLVIMIIICDIIEIKQKSKLGLTAVLNPIQTATLLIQVLIKCGAMYFNREILTTIMNDSGKFLKLTDFNVEVQKECQHIFKIIKNNSLFYLTLVAGTASFFVFDPYISGNLPFAGAYPENCRLLFILIHYHIIWVAYCHLMGFDTVLFAVCCETFVQFKLLHRLILSLKVDGCREEVQKQIKTIVEHQNFLIDYTIQINKLSSMMFLYQFSLTIVASCIQLFIILQPGFTVEDKIKCVMFMLGQMYEFAMYCGWSEAISTAVSEIADAAYNTEWYKQFNKTWWKCLIIMISRAQMDFVFTGGNGFVRLNIATFTIVFKSVLSFYAALKTIQSKNEN
HphaOR108	MKLYGSHNLFIRLINWYITTPALFILEALILWDLINSTGSILEITEIYEAFATFVQVIIRDLMFMSHMKLILEVFEERNKFWSFIGHDQEKDFEKSLKTGKRIETIYRCTTSVTIVLILLNPFLVEDAELLPLPCWVPYNNRIWLYIIFVAESVLLLRIFIGIAYETLIMLLCKELKIQFLLIIDKLKSVDFEKAVNEQDEKQYLDVIKSCAQHYNLILDLHRKINTIYSFAFLIQYGLNSTTTCIEFYLITNENLTLSELVKCIAYVGGIFATTLLMYWPVNELTELSEKLCETIYSINWYATKNKNIHQVVQFMMLKSQQPLVMTAYKLFIVDRARLLEVKWFNLKV
HphaOR110	MEDILHLNGIKLLLYFTGLLTPNIIKNKKTIHKIFKNYSPFLLLIFTMGIICQFIAVFTEGLEDLSKIPEMLTGTISICMIAIRTLILKSKPIRSLFKIIKKNEERILNSSDEDLQKIYMNYSKRAIKVNYCFFGIFVFEVIYYNFVCYIQNFYLYNQQLQLNNTITRHTIQVFWTPFDQEKHFILTFSLEMIIGQYTAFFFIISHASTIALMVYVQSQLKILQHIMTNLQKYSKIIERKR
HphaOR112	FVSSLIIGQYTVIFYVISHALPIVLMVYVQSULKILQHILKNLQKYSKIIEHERQLSSDDAVFRTLKFCINEHKNIVNYVTTLRDSFKYAFLLEFCTNSVHMATLLYTYNYNYRNLIILLILIYFKNGLDCVTSFNTVLFQVFSLSWNANEVFNSSELSRAVYDNNWYEQNETNMKILQIMAIRFQNPLTLALGDFSEMSTETAVLVLFSV
HphaOR113	MEDILHLNGLNLFLFLTGLLPPKIIKSKKTIHTIYKNFLPFLLLVFIISIVCQLVAVVTVRLEELTQVPQMLTGIILTSTIVIRIFIIKSKSIRNLFKIIKKNEERILNSSDEDLQKIYVNCSKRAIKVNYCYLSIFTFDMIYYNFVNYIQNIYLYNQQLQQNNTITRHTIYVFWTPYNQEKHFLLTFNLTMIISQYTGIFYIISHALPIVLMVYVQSQLKIV
HphaOR116	MDSILHLNGLKAIMYISGMWPSKIFHNGIIRKIYIIYSYHQLCFFLYGISQCIAIVLMGIDDITTLPEILTTAILNFITIIRMLILNTRTVQNLFDRIVENQKRILGSTDAYIRRIYVNYSKRAIRVNYFNASACLFCLFCFNLSNCILNFYLYNQQIRLNNTEIKRHTTIVLWTPFDQEKHFELAFFIIMAVAQWVPFFHIITQSIVVGLIVYAQSRLEILQYVLRNLGKLTKILQRTQVL
HphaOR118	MVESKRITVCRTTLNIFKYSLIWPEESEEMDPNKWFYIRIVIFILITIPWILSVLMHLITTIKYERQLTLSEDIAFMTSFCGLYCMIFFFIRSQKKLACLLADLSNFDDFGIPPNFEIITKRLAFLSRVCFIYTIVGIFGYDYIKYTDRIECQRINQEKGYEENCGLLTPTWTPVPLVSFPSWHLVALYQLISSQILMKLGLMMSFLELEIAQHIIIRINHLNLMLIECFDDEHDENRRIQLNNCIKYHNSILEFAARLDDCFKNSMLSHLTITGTICGCLEYQFIKTNNKIGSVIHILGWMLALCVACLGGQNISNAGDSIAESIYKSKWYTANIAIKKDVCLMLLRSQQGLFLRAGPFGFLGFPLFVSVVKMSYSILALLKQRN
HphaOR120	KSVELVGVWPSKQTELNPTRFYYFKFTFVQPLSLILPIGSLLHLIVSIKHHRSFNLFEDIADLLTLTGCYSFLICFDYHQKDIARIFVELSDVEKYGKLPDYDRQQQRLNLYTFSYVTLIFPAFHTVYSARYCRDYNKDATYQEICGLLFPTWMPFNVDESPRKQILRLLQVGSLLICTKTAVVVACDISETIEQLIIRIKHLKVCMNHESKEDRRQFLRKIINYHNYILE
HphaOR123	IIFLITDQSTFNLFEDIGSLLAYFGCYCFLICFVFYQKNIAHVLNQLSDFTKFGKPPNYNEKQKRINLYTWILARYIDVSVVLYGLYPFYAARYCHEYNRTAKYKEICGLVFPAWMPFDIETFPRRQILHLWQVCSLVLCMKSAALVAGTVSETIEQLILRIQHLKSMINEIVRYNVGENRRQYFGKIICYHSDILE
HphaOR124	RKNCAITDDIIVLFVGLFFSYTFVIYLMNIKKIIKYIGRLQEFHCFGKPENLQIFTQNHNRTMKILYYYCLISVLICVIFEYLSIPKCERKNREYGTENLCGFLVNYWLPFDLNQKYSIRIFMHIFQTLFALSSCLPGITQTYIGVTLIDSLTLRLEEVRKSFHKVSKFDSIKMKKQQIRYSIDYHIDTIRLIDDFNRYLGKFSSVHFCLSSIIIGILNYQVLKVIIEITFDLYIDIIFLQDFQVKGAFHLFGWFSIMAILCNAGQNLIDKSLQISEELYGLEWYNMNSELKSIVKLLILRSQNQLSINSGFFYYYSHQLLQMVLEASYTYMTILIQIDSKR
HphaOR128	MEKLVYPKVITRSLHFVGLYPLDRQKSQFLHFLYKIWQIFVFLTLFLPITAFITEISTTKFDLIEQNALYLNLGVYVFVVLEYTIFFLNLTKLGKFVGAIQTNFLYRASYGFDDVSMEQMERFVGKLAKFWVFATCFSSTCLAAVPLLAGARILPLPAWRLNITESPSYEFVYFGQLWVQMNMGTTFGATDACYLCSTLLLAQQFKILRSNLKYALFDALIKSGLTRKRVDEFRQNLDGSAKKNARLELEQFPDVLRTVNSDAFKRHNYANLRKNIEHHRRLLEFVKDFDEIFRWLLLIKIGSVSYSMIFAIYAALVSADLLDAIYECPWYLCDMPWKRSFLILQMKISQIVEIKAGGYFVMSLPSYVSFMKAVYSYVTVLRQVSTTEE
HphaOR130	MQISHLKALIFQLKICSVYDPSAEKNRLMRIFYYSYNFIVKLSIIITLVQCFIYIAQRPALMGDTNFLRDIMFYITGPIFVVYMNWAQRKLYGLIGKLQTVVEKTSNPIEELTIDNALGSSERYAKMWISYLTVFCLNYAISTFLAQDRTVLIPAWFPFDVLESPIYELTWLWQSYCFYIMTLAHCIGDTVMMSCITLIGYQFKILGSNLKYSFYQALKLSDISQEDIEKLYQEIHLADINSQIIDGIMRRASGKHFEKHLYDNLCQCVKHHQFLLDCCADLIEILSPTLFPRVGVCTFFLLVSSLTVLTNADIYDAITDTPWYLYDVKSKMLMISMMQKLKQLPFVKAGPFFILNYATFVSVVDLNDNR
HphaOR132	MIFKRRFVRFLLFSVFIFHFIITMIFLIEVIVTFNSDLIIQYGPSIFLFIASQVQIIIVIVKEEPALNLIDNEVFPNLWPPEDHNSDTYKALLKRFKIGRIIIVLTAIILYPTVISLWPICGQSDDIYYAIYLFKRIGVFVDVLSIIYYLTFLPCTAILTYGIYGFGYLISVQSLVVILINELLVEIRERHPEEDDYVLIRDSNYQRLMLERLKLCVELHANVKMTLKKFNELIRIPAFFVILSGMVSYLSITFNL
HphaOR138	LTNIYKLSFALVAPFISIAHCFQVIYYTQHAKYQILMLMDQIDGIIESENSDSLDRKVIDDIQYQQQVKAKLISFVERSLELYTPGYNKIRQISKYILIVAFFGLLTLISFVYLFYSMQTLNLEYDYYVPIATLLVISTALSTCAAGQSIETVVITEDLHETLKQIKWYNMNVVNRKIYSIISSATQRGVRFSENYSINYAMGLAVARGTYSVMSVLATFNPPSST
HphaOR148	MQEGVRKLERFWENLTKRDSLIIVKFISSSIYQFRFVKFLLVLFLLVQIPSQIIQFNLFINELNTQQFIQYSPSFCFMFYGILATIILLTDPRLVEDLFDEMVILPIDEATETTKLKIKKEIKIVSTFTICNTIFATCTAIVISCCTAYDYDTFLMVKYFTDHWPEYQNILIKFYKFLLTLCGPAVFLAHSYQVIYYTQHSKYQMLMLIDQLDGIIESENGDSLSRRLIDDDEYQQQVKAKWISFVKRCQALSGAGRKKIREMSNYIVGFALCGVLDLTSIIYGTVSMKTLNFSYDYRYVPAAAVIVIITSASICIAGQSIETVVGDLHDALKRIKWYNMNVANRKMYLLMLIVTKRGIRIRFSENYSINYALGLALVRGTYSVLSVLATCNTPSI
HphaOR15	MAKVDMISRIKLITFTLGIIGLWPTNFQYQLRDFYTIYFGCSLVFICICTTLAQIVNLFVVDTLEEFTASLFVGISELAGIYKMCLFIKNLPLIKRILEPLNEELNQPRNEQQLQILNKLFKQWVILISIVLLLGYTTITLWAMFPLMDPSDDRKLPFLGWYPVDSKQTPYYEFIYIHQILGVMYYNLANVSLDGLYSGMMVFIASECQFLCDNLRNIYDFTREHSITDGYDDSLKIIVEHHRGILNLVKDANILFTYTVTFQLCTTVLALCATMFQLSVVKPLTTEFYSLLTTQAALSCEVLTYCWSGNEAMLSSKQISLAAFESDWVTSSLKFKKNLVFFIRAAHEPIRLYALQFFTLSLETFINILRMSWSYFCLLRQVNK
HphaOR17	MDGKFDMKSYLNFVVFILKIIGLWPKNLAYKFFNPYSIYLISIIIYMFITMVIPAIIQLINVRNDLELFADCLFLITSVIGGLIKMCFFVKNLPRIKTIMDCLDQDLYQPRNKRQQSVMVELFKSWSFIFRLLWISANSTMVPLLISAINDRRLPSLAWYPFDYQQSPYYEILFVNQIIWYQYIAFVNVHLDGLFSTIMVYIASECKFVSDNLRNIEEFTSERLNKHNDPCRISEYNDILKILVGHHRGILMIAKETNTIFNISVAYQMCTSILGICMTMFRLSIAEPLTSEFFLLICYQFALFWEIFLYCWCGNEVTFASNEISLAGYESDWVDSSIQFKKDLLFFIRRTQKPIRLYALQFFTLSLETFINILRTSWSYFALLQQVNDSNK
HphaOR170	MKIVSFFTIFNTVIALLLGFAFFIFDSYDYTTFLPIKYFTDYYPKYSNILTNIYKCTLVVVFIGTSQSYQAIYYTQHFKYQIWILIDLIADIMRREQYDVLEGSFIDDHEYQQQIKLKLIDVVKRHQELLTAGRKKINEMRNNIAYFSVSGLLIVTSIIFVMATDAFFSYDYRYAPIMSLCVILTVGSAMMAGQSIETITDNAYYLLQQLDWYNMNIENRKIYLIILTCAQRKVAIKFSENYSVNYALGLAVVRGGYSVMSLLAGFKD
HphaOR171	MEHLWNELTKRDGLIIVKFLGSSIYQFYLTKIILVLFLIIQLSCQMIQINIFANELSVFEFIQYSPFFFRSPIMSAIILLIDPKMVENLFGEINMWPTDHASDITKRKIRREMKIVSFFTIINTIIAIFAHFFIAIFNRCDYTTFLPVKFFTHHYPEYSNILTNIYKCSFAINVITVALTYQIIYYTQHLKYQNWMLIDLIGDITRRENNDALQSGLIEDHEYQQQIKLKLIGFVKRHQELLTVAYKKIKDISNYIAYFSVCSLLGVISTICLTTMGSLSSYDYRYIPTLSLSVAMTLVTDIMAGQSIETVTEDYNYLLQQIDWYNMNIENRRIYLIITTYAQKKITIKFSENYSLNYALGLAIVRRVYSIMSVLAGFKN
HphaOR173	MKIVSVFTIINTILGIFTHFTIAIFNRCDYTTFLSVKFFTDYYPEYSNILTNIYKCTFAINVIALAPTYQMIYYTQGLKYQNWMLIDLIGDITRRENHNALQSRLIEDHEYQKQIKLKLIGFVKRHQELISVTHKQVNKMSNYIVYFSICGLLAIASAGYVTATDSFFSYDYRYVPVLSLNTLMTTVTTIMSGQSIENVTEDYNYFLQQLDWYNMNIENRRIYLIMMTCAQKKIAIKFTENYSVNYVLGLAVEYSLLNSS
HphaOR175	MQRLFDKLNSQSDGLIIVKFISSTIYQFYFTKIALIFFLIVQLSCQLIQVFLFINELNVEQFIQYSPAFFMMFYPILATIILLINPKLIEKLSEEVNLWPIEFAAESTKIKIRNEMKIIALFTIINTIGSMSIGLACFFFDSYDYTMFLPVKYFVDYHPKYSNILVKIYKASLTFSAFTTFIAHSYQVIYYTQHLKYQSLMLIDRVNGIIIEKENSVQEILIDNREYQQQVKLKLINHIRRHQELLTSGHKKIIEISNYIAYFSVCGLLVFTSVIYVFVMNSSISYYDYRYLPFLCLGAVTTTAAPVIAGQSIETISDNSYYQLQQIEWYQMDNGNRKLYLMLLISSERKITIKFSENYSINFALGLAIVRGAYSVMSVLASFK
HphaOR181	MERLWNEFKQSDGLIVVKLFASTIYQMYPVKILIILSLLIVIPSELFQIYLFSYKLDKQQFIQYSPAFFVHFYAIMSAILQLRKPKFVENIHEEINMWPIDNAKTEQKLKIINEQKVITILTIFNVIMGLIVGLTIFFFNRYDCTTYLLVRFLTDNYPKYSNIITRIYKISIFFQITTISQANCYKIVYYTQNIKHQLLLLIEQIDEIANRQRGFATENLVHDLRFQNEIKLKLHAFIQRHQELLRITHKKIKQIKNDVAYLAICGVTVLFSVSICSYKVQFSDYYDYRYIPIMCLFSLTTFSGLILAGQSFETIFDKLADSLQQIQWYNMDVKNRKIYLIALICAQKRVSIGFSDNYSVNHLLGFKIIRAVYSLVTVLASCEN
HphaOR183	MNFGPKNELKQDGLKITRFMGSGMYQFVLIKFVLVLILLIVGSFHLIQCYLFLSEFNAKLFIQYGPLFFLLCYGLLAVVVLLLKPRVAHDLLDAISMWEIDSSTKPTQKIITKEMKLIETFTIFNTIASICLFYFFYINDENYDKLSLAIKFINANLPKYSHILSKIYKLSAHCLIAVYQAHCYQIIYYTQHLKYQLKMLFDHTNGLMDCPREFVIKHVHPIDNLSYQNRIKLRLIFLIRRHQEILMIGDKKSREISNLIVWFSLFGVLAGVSNAFRAIEVIINFISSIIYNSNIKSIQIALTCTYGGLIAVAITLAGQSVETLTDNVNCILNQVDWYNMNCENRKIFLIFLLNAQNKMAIKFSENYSINYELGVKVNRFLINIWGRSRKNK
HphaOR186	MEFGPKKRMGTDYLRATKFIGSGIYQLRPIKFVLILSLIIHGTCQIIQIYLYTFKLNMKDFIKFGSTFFVAFYALTANFILLYKPKLADTLSDDLYLWEINSSTRETETKIKLEAKIIENFTKILTIFYWIVLAEFYIRDEFNEEMFLIIKTMNEMFPKYSFILAKVYKLWICILISYCMPHCFQAIYFTQHVRHQVLML
HphaOR19	MAKEAGLKSNLNSIIIALKMLGVWPKNLEYKPFNFYTFYLIFNIIWICITVILPLIIHLIQVDNDLEAFADCLFITLSVIGGVMKMCLFVKNLPRIKIIMDCLDGDLYQPRNERQQLLMVDLLKIWSFIFWFLLICSNGTMVFLIISPLMDTSNGRNLLSPAWYPVDYQQSPYYEIVFINQTLWIQYLAFMNCYLDGLFTIIMVSIANQCKLLCDNLRNIEEFNRCNCEIPEYNNALIILVSHHRRILMMSKEANMVFNMSVAYQMCTSVLAICMTMFRLSIVAPLTSEFFALIFYQTALFFEILLYCWSGNEVISTSNEISLAGYEMDWIDSSIEFKKNLLFFIRGTQEPIRLYALQFFTLSLETFIKILRMSWSYFALLQQMNNANK
HphaOR190	MIEFGPKKRMEVECMKFTKLMASGLYQLKLVKFLLIVSFIVHSCLHVVQIYLFLFKLKLIDLAQYGPSFFLLFYALTANFILLYKPKLVETLLDDLYLWELNSSTEETETKIKFELRIIETFTKVCTVILIFLLLEFFIRDKGYEELFLIIKFINKTYPQYSYVLMKAYKFWICIIVSTSQTPCLQLVYYSQHIRYQLLMLFDHMAQTTQCPPELFSKTIHPIDNVPLQQEIKRRSIFMIKRQDELLEGALKKIKEISNLIVLFAFCSVLVGISLFYRLLTVIKYHY
HphaOR192	MEYGPKKRMEVDCLRVTKFWGSSVYQFKLVKFILIFVLIVHSTFHLIQIYLFVNELTTKEFIHYGLTFFLLLYGLAAVLVLLIKPKLVEDLQNDLFLWEINSATEETEAQIKFETKIIETFTKINIIFAVCLSFVFITSEQHVDRLFLPIMYIKDRFPEYSFILVKIYKMAVCFTIFIFQAHCLQLIYYSQHVKFQVMMLVDYATVFPDCIKEYDLPSVHPVDNELYQREMKRRITFLARRHAEVLVLTCRKIRDVSYLIGLFALCSILAGITLCFRLLTTKNDLVGVVQIGFRALYAAFIGTAMVIAGQTCEDVADSAADNLQEADWYNLNLENRKMYLICLIASQKKIAIQFTEQYAVNLELGVAVMRGIYAVVSVLITFKID
HphaOR193	MEYGRKNEMKGDGLRISRFVSSTIYLFRPVKIYLIFQLILQSSFMLLQIHFFIYRANLEELLQYIPMFFGLSYGILAIFVLLKQPYVIENISEEIYLWSIDSSTNQRAIECRNEMRIVEIFTIINTIFALILSSCMYMNDELQYELFLPIKLISDYCQNSTIVTEFYKIVTYPLISTVYVAHCYQMIYYTQHIKYQVLMLLDHFNGITDCSEEYRTENQHPVDNLLYQKELKRRLRFIIERHQELLMCGLKKIQDISNLVACFSICGVLVGICVVILVLSGFKNSQGYVQVFMSGILITTTTFALIMAGQSIQSVTDDAYHIQRDVKWYEMNCENRRTYLNLLIGAKKSISVSFSDKYTVNYDLGFAVI
HphaOR195	MLKFERKTQMVVDILKIFKFVGSGIFQNKFVKFWLVLQLMVQSSFQFWQTYFFLYKLTIQEFIQYASMYFILFYVIIVMAMLILKPKLIENLSKELYLWSIDSSTKRVEMRIKSEVRFIEFFLIFNISLGTAVFLSVYLNASEAYQLWLSLKLIEDQFPKYSKILTSIYLIFSGTLSLSICVAHGYQLIYYSQHMKYQLILCLEHINEITKCPKEYYLKIIHPIDNLSYQAEIKRRLIYFICRHQELITNGKKKIKEISNWIMCFIICALMIGPSVALLLLPQAIGNSYKISNSLSYWIQMALTAVFTCINVIALILAGQSIETITDDAYNKFLEIDWYNMNCENRKLYLMLLMNARRKIKLQFTDNYAINYTLGLSMLKSVYSIVSVIISFQTN
HphaOR198	MYLGVFIVQFFPFLIVYRFQVIIVMAMLILKAKLIENLSNELYLWSIDSSTEHVEMRIKSEVRVIKFFLIFNISLGTAVFLSIYLNASEAYQLWLSLKLINDHFPKYSKILTSIYLIFTSTLSISICVAHGYQFIYYSQHVKYQIMLCLEHINEITKCPKEYYLKIIHPIDNLSHQAEIKRRLIYFIRRHQELLTNGNKKIEEISNWIMCFIICVLIIGPSVTLLLLPQAIGNSYKISNSLSYWIQMALTAVFTFTNVIALILSGQSIETITDDAYNKFLEIDWYNMNCENRKLYLMILINARRKIKLQFTDNYAINYALSLSILKSVYSIISVIMSFQTN
HphaOR199a	MKFTRKKEILVDSLKITKFISGFVRILLILLSVIHGSSQILQAYLFLYNFNAEEFIQYGFSFEIEFFIIEILTLLVKPKLIENLLEKLIDSGSKESKARIKKEMKILEIFTIVNTLFGFIAVFLIYTYPDDYNLCLAVKFFVDYTSNYSNLLTKIYKITISLSVSINLAHSYQIIYYKQHIRYQIVUFNDHVNEIMNSKKNFLKLVHLIDNLYYQREIKQRLVFLI
HphaOR199b	MKFTQKKEMLVDGLKITKFILSGVYQYRFVKFLVKYCKLIYLHNVTQFYTNFNSEEFLQYEPIFFVWFYGIAAILTLLIKPKLVENLFDELYLWSIDNASKEAEIMIKKEMKFLEIFAIIYTLFTLILAFVFYLNPNDYDLCLPVKFVSDYTPNYSKLDYTANYSKLFTKFYKIATCLRIISIYHSHCYQLIYYTQHIKYQIQLFGDTSLDMMNSSKVLLALKHLIDDEDYQCEIKQHYTLNIKRHQEILTQINSLFKIKGVSNFALIFSICSLLVAISLSFRLFRGTYDYFEIVLIALGFLFVGIGGLAFALAGQSIETIACIRDELGNALQQIDLYEMNCENRNFFLMMYTCAQKIFSI
HphaOR20	NFFLLWLTGLWPKGERYSNIFYIIYSAILTSLFGVMNTVLQIYPLRYTYHDVALLSASLYVVSEEVIVTTKVLFIIVKMRQFKELVNDINSELFSPKNDAQLMIIRKFFAMWKFLGFALAFNAGTATFFWITFTIIDGGVRERRLPFVSWFPYNTTISPNYELTYVYQSLGIIYQATTNISIDLLVSVLMMYTAAQCGVLSDHLRNIYTITEDTLVEERQITDDTDEETRRNLILENMNRTFINLIYFHRRILNLANKTNLLIDPLMMTQFVVTTSALCLTMIQLISTPIFSSEFLALIFYQVAVMFQLLIYSWFGNEVSLQSVNLSYAVYECDWTSAPISFKKHILFFMVRTQRPLKYYALNFFEVSVDTYTKILRSSWSYFAVLRQNDQKNKARMSN
HphaOR200	MKFTRKKEMLVDGLKITKFISSGIYQYRFVKFLTILLLMIHGSSQILQAYLLLLNFNAEEFIQYGPVFFAWFYVFTAISTLLIKSKIIENLFDELFIWSIDSASKEAEIKIRKEMEFIERFTILFTFYLFIFVFLIYLNPADYDFYLTVKFVVDFLPNYSKILTKIYKISACLAVFLFSLTHCYQVVYYTQHMKYQVILLSDHINEIMKCSKKNFVKSVYPINNLYHQREIKQRLVFLIKRHQEILTCGHKKIKEISNFILYFSFSGLLITISFSFRLFQGSNNCFELILIAVGSLLVGIGALAFILAGQSIETIAKLGNALQQIDWYDMNCENRKFYLLMYTCAQRIFSVKFSERCTLNYSLGLTLIRGVYAVLSAFVSFQEN
HphaOR202a	DNNLYLAVKFFVDYIPNYSNVLTKIUKITICLUSVSIYLAHSYQAIYYTQLMGYQIILFNDHVNEIMECSKKNLIKLVHLIDNLYYQREIKQRLVFLIKRHQEILIKCKLKCSTSGHHKINEVSNLIVWFSLGGLLILASVCLRGTNNSNNLFEINLIIVIAFCLFTTTSAMIPAGQSIETETDNERQLLRQIDWYSMNNENRQLYLIMAICGQKKISIKLTDNC
HphaOR202b	MKFKQKKEMSIDGLKITKFLSSGIFQYRLVRILLILLLIIHSSCQILQIYLFLRNFKAEEFIQYGPAFFIWFYVLTAILTSLIKPKLIENLFDELYVWSIDSGSKETEIRIKNEMKFLENFSIICTTVATVFAILIYMNSTDYNLYLSVKFFVDYIPNYSKLLTQIYKITTCLAVILLSGAHGCEVVYYTQHFKYQIILLNDHINEIMKCSKKNFVKLVHPFDNLYHQREIKQRLVFLIRRHQELLACGHKKINEISNLVFYFSFCGLLAVASLSIHLVSGKYNRFEMVLTSIGSLCGGTVFSAILLAGQUIETITEELSYSLQQMDUYEMNCENRKLYLTIFTCAQRILSIKFSEKCSINFVLSLTIIRGVYGIVSAFVSFQNRVIETF
HphaOR204a	QFRLLKVLLTSILIIIDSGQILQIYLFSIVCIIRGILRNNSIIWQGILTILTLLEKSKSIEHFFDELYIWLVDSNFEEAEVWIKKRTLIKNFPIVFPLFTLSLALFIRIYPNDCNLYFPVKFFVNYLPNYSKEQTKIYKVVFALAIASVYQAHFYQLIYYTQHIKYQVVLLNAPTNELMKRSKENFSKLKHSIDNLEYQCQIKKRLVLNVIKSKLIDUCGHNKIKEILNFLLCFAF
HphaOR204b	INTLUGLLKLPIEVLKITKFLPSGIYHYRFVKILLIFTTIIQSLCQILQIYLFSHNFDLQELIQYCLLFFIWFYGMTALLTLLLKPKSAENUFEEWHVRSIDSASKKQKYRLRKKEISSIIFTICTVFVSFIFKNPRDYDNYLPVKFVVDCTPKYSKFLUGILKIAFALLLIPLFQAHCYQVVYYTQHIKYQIILLIDRLNEMMKCLKNFIKLVHPIDSLYYEIKQCLVFSIRRHQELLTRFKLKLTDFRCGHKKIKKSNLILCFVLFELIASASLSFRFVAGGYSRYEVFLLLTAS
HphaOR204c	MKFTQKKEMTIDGLKITKFLSSGIYQYRFVKILLIFLTIIHTSCQILQMCLFLHNFDLQEFIQYGPLFFIWFYGMTTLLTLLLKPKAVENLFEELYFWSIDSASKEAEIKIKKEMKIIEISSIIFTICTVIFAIFVFMNPRDYNDYLPMKLVIDYTPKYSKFLRAILKIAIALPLIPLFQAHCYQLVYYTQHIKYQIILLTDHLNEIMKCSKKNFIKSVQPIDNLYHQREIKQRLVFSIRRHQEILTCGHKKIKEISNLILCFSLFGIIANASLSLRLVAGGYSRYELFLGLTAALCAGVAVANFLLAGQSIETTTYQAPESLQQIDWYDMNCENRKLYLTMFTCTQRIVSIKYSETCSINYSLGLMVIRAIYGVVSAFVGLQDNLFGTS
HphaOR211	XAFVFYLNPNDYDLCLPVKFVSDYTPNYSKLFTKVYKIATCLGIISIYHAHCYQVIYYTQHIKYQILLFGDTLLDMMKSSKDLSALKHLIDDEDYQCEIKQHCIFNIKRHQEILTSGHKKIKEISNLILCLFCGLLATASLSVRLVLNSYNPFELFLLGLGCLSGATAASAIILAGQSIENIHEIKFLFLTDKLNDCVQQIDW
HphaOR216	VKFPDDCLKFLRFICKDIFKLKLIRYIYLFLLVIVISQIFLNCHYFYLNFKLSIFLQYLPLFSCYFYVVYVIVHALYAPHLIVNLNEFDFWSTDYCYEEIKSSCRLLNVYIVLNLLIKIALLSIYVIPDDEHDFDDYLTLKMFNDNYHIKMGWYQRLLPLIFIVHVVFIPIYQFIYSIQQLKFQILLLNRQLQQFIWSTINNEESQLLNYQQQQIGEFFKFSSKRYMEIIL
HphaOR22	MVSVFYCAIDNSPLDFLMVYLMLCTAIQCKLLCNDLKNIYKITEERLIQNGEFTENSPIELIYNNMNKTLVDLIAYHKEIQNFATISNRIIDPTIFIQFMGTILGLVMSMIQLTFLRPFSTEFMMIISYQSAILIQIFNYCWFGHEVLVESANISQAIYETDWVEAPQEFKKNILFFMVRTQRPIEYKALNFFVLSVITFSGIVRSSWSYFAVLRQRNQPTPN
HphaOR220	DCLRLTRIFCCDILHWRITKIFLIILFIMHFLVIIIHVYYFIFKLSMEEIIKFLPLFSITIFGESSIFVRILFGPLVDEKRAYKLWCKDSAGDRIKKRIEFESRITNGFTIFNMIWIMTTLFINMYKKDTRLQFGLIMVLSENHTSLIFQIFSNFYTQTMPFFIYSVTIIAYEVIYSTQHIKFQLVLLNQHLENLNFSYKNDLGLFYHANKKYQSDIKERLIFCIERYTELKEAALMFSRKIYPFFLVLLIGGGICGIGCMIYLYSFTQKGHGALLLPAITVSASFFSIFCFTALAGQLIQNEFEQSYNSLLTNTFYLWNMDNQRTFLIFLPYIQQPYEVKLTRSMVFNYNLAVGVSKSENIK
HphaOR221	MLINLLFLGDCLLIIRLIGSDIFNWKPMRIFMTFFLVFQLTVIAIYFYYFLYKLSFDEFIKFFPMFSFTIFAIVSLFQHSIEGSAIEKQKTYRYWGEYSSGNIVGRRIKFESRIINGFAILNTILLLIVSYVHLYKKEVRCYFLLICAIFENQDSQILKAFSFFYYTTGSFLVYCMVITTYQIIYFTQHLKFQYRLFREYLANIDNGFDYCSSIDTAYGTQQKEINRRLRFCIARHQELTIACVRFNKRIFPFIPLFVLAGGLHGIGCFFYLYTVNGSILLLIQTTSITALFLSTFCALIFSGQLVQQESEQLFCSLISNRWYIWNLSNRKILLMFLPHIMKPYKLKFTNSIAINYDLGVAVSGKL
HphaOR223	MILRILSCDIFYWKPMKTFMKFLLALQISTIFIYLYYFLYKLTIRETIQYFPMFCFTIFGITSLIQHTTIGPLLKENEQFYKLWNINNCGAKIEQNIKFESLIINIFAIFNTFLVIITASVHLYKKEARCNFLLINSIFEDSPYTILRIFVILYNITAPFFVYCMVMLSYQMIYWTQHMKFQLRLFQLLKNISVENENATEERLKCCIKRHQELTSAGIKMNERFFVFVPLYVTSGGLHGIGCMIYLYTGLMSGDSVMSLIQVFSVASLFVVTFWALILAGQLVQQESEELFYSLLENEWYTWNMRCRKMLILFLFRIIQPYKFKFTESIAINYDLGVAVSVT
HphaOR225	MILRILGYDIFYWKPMKIFIKFFLALQISVIFIYLYYFLYKLTIRETIQYFPMFCFTIFGTTSLIQLATIGPLLKENEQFYKLWNINNCGAKIEQNIKFESLIINIFAIFNTFLVIITASVHLYKKEARCNFFLINSIFEDSPYSILRILVICYNITVPFFVYCMVITSYQMINWTQHMKFQFRLFQHCLKSIDAEKEEEIEERLKFYIKRHQELTSAGIKMNERIFPFVPLFVTSGSLHGIGCMIYLYTRFGSASMMRLFQASSVTTLFGATFWALILAGQLVQQESEELFYSLLENEWYTWNMRCQKMLILFLFRIIKPYKLKFIDSIIVNYNLGIAVSKIFENTLISLNKIYNPLQ
HphaOR226	LISDDCLKITRIFCCDILHWGITKIFLKILLVMHSLVIVVHVYYFLFKLSIGEIIKFLPLFCFTICGVMVIFVHIIFGPLAEKKPTYKLWCKNSASDKIKKQIEFESRMTNGYTIFYTIWIILTVFFISYKKDIELQLCLITFLSENNGSWILKIFSTFYLDTIVFFVYFLVITTYEFIYSVQHIRFQLRLLNEHLDKLNFGYEDDIDLFISHTNQKYQDDIKERLRFCIERYQELKGYRL
HphaOR23	MDRFLKKFDITLNGKLTQPLFLNFYLLRISGFWPNGDKYDTIHYKFYVIFVIVIMLYLDVCLQIYTIQFIYDDFETLASVLYVVLEKLVADIKLMYFAWKMPEIKQLVKEIDRELFKPKTPTHVLIAQNSVKVWKYFWLVYMVNAAMTITLWASFPIIDGMSKDGRLPFICWYPYDLKKSPQYELTYIYQMVSVSYCGICNSLLDFLFVYIMLSTAMQCKILSNNLQNIYKITEERLIESGQLTGNSSNETIIYNNINNTLIDLVNYHREIEKFAATSNALIDPTVFVQFVATIIALVMSMIQLTILQPFSTEFIMVVCYQNAIFAQIFNYCWFGHEVLVASENISQAIYETNWVEAPIEFKKNILFFMVKTQQPIEYKALNFFVLNVITFSGIVRSSW…
HphaOR230	DCLIIARILGYDIFRWRTMQIFLKILYLIQVIVVLIHLYYFSFKLTSGEVVKYFPGLCFTIFVILIQNIITGPQKIICQLWSYGSAGYRVERRIKFESILFNGFSLFNAFLAVLTGFFNIYKKDIRCEINFISFLFENNNLWYLHILSYLCSILLPFFVYCMTICAYQFIYFSQQIKFQVILLNEHFKNLSCGYKDDCELSFYQTNEKYQKDIGDRLKFCIKRYQELKG
HphaOR232	MDFNKKPRMESARDPLKFLRFLTVDLIEMQSFRIVLTLCTVINLILSINQIFYFIQQSSLECFIKYSPNFFAAIGPVYIVLMNRVEISTIRKLFCDILWDVECCSRRMRKRIANKSRIIFECFVVLLLYGIYSEICYLQINENDTEFFLIIKLINDNLTYFQTTFSVLYRLSLMILNVTFLIATHTISYYFYSGVFHLHMVYELSANITSDYHYFDDYQLIRNTKYQRTIEKRLGFCLAKFIELDL
HphaOR235	MWYVLSVHLITSTIHIYYILIDYDRKLLFDYGSILFGTIYGSCGIIVVFKINPDLKEFKTNMELLCKSYSCVNVETERNIKRLSTIMNSFLIIVLISSGITGVFYTPPLLGKNEDLYFALYFSKKFSPAWQLILQIIYFSTLPLLGCFMVIQMIQPFYFVIHVIFQMMILCEDLQRIQIWKNLDLDSSNFQRFITRDLKDSIKLHIKIKR
HphaOR25	MNLFFLRICGFWPNGDNYNTIPYKIYAIFVTFVILYLDVGLQIYTIQLIYEDFATLASVLYVVLEKLVADIKLAYIMWKMSEIKQLFRQVDRELFKPKTTTHLVIMQKSINIWKVLLWIFFGDVIMTIILWAIFPILDGVAKEGRLPFICWYPYDSTKSPYYEFTYIYQIISVSYCAICNSLLDFLLIYTMLCTAMQCNILSNDLQNIYKITEERLIENGEFMGNSSNEELIYNNLNTTLIDLINYHKEIEKFAATSNTILDPIVFVQFVATILALVMSMIQLTILQPFSTEFFMIICYQNAILVQILNYCWFGHEVLVASENIFRAAYETDWVEAPIEFKKNILFFMVKTQHPIEYKALRFFILSIATFSGIVRSSWSYFAVLRQRNQSTRA
HphaOR27	LKLIGVWPQIDKSNRIGYKFYGISLYLSIMLLHTLSQVAALTIVYNNLDLLIETIYVFLTNAAVCFKTVYYFRNQKLYKSIIETLDEEVFQPKNSHQRRIVQKFVNIWRGAFLFYEIAAILSVGSWAIYPMLKRTLPFVSWYPFDCTKSPYFEIMYIHQIASIQYAAFLNIMGDSVLGAIMMCCAAFCAILNDNLRNIYGVTKENLIKLGRIADDCSDRAKEIIYDNYNETLVKFIDYHRRILTFTQHCNSLSDTLSMCQFAATLLTLITVMYRLSIVSPTSGEFFNLVSFQSAICLQISMFCCLGDFVIVESMEISQAIYESDWYNAPISFQKNMIIFMSCTARPIQFRALRFFILSIETFGRILRSAWSYFAVLRQHHQNRQ
HphaOR3	MVTSDMKSHLKIVLFYLKMTGLWPNTDRYRPYTFSKFLIIFYIIVVGFLFVLPQVISLTLSSNNLEIFISTMYVIMSELNATLKMCFFMANLPLIKSIMGRFDQEMYQPKNEHQKMVMMKLFRPWVIMWITLLTFGHMSVFLYAITGFIARELPLVVWLPFDQHRVYWVLFVHQTFSLYYLAMVNINTDGLFPALMVYIASECEFVCDNLRNIHDFTRERLEKDSDNRVFTDDVVINEYNNSLKVIVKHHRAILKLADDVNVIFTYIVAFQLFTSILTICMTMFQLSVLVPLSGDFCNLVLYQGCMFLEILLYCWCGNEAMLSSCKIPLAAYESNWVPATLEFKKNLLFFIVRTQTPIKLYAIRFFELSLVMFSNILQTSWSYFTLLRQVCNRNE
HphaOR30a	QIYKFYRSLLLYFASLDIVLKIYNFRYIYNDLMLAFSTLYIIVSEIDQIIQFSFTTHNQGVLKTMLKQIDQDLFQPQTESERKKVYSFIKFWKLLSISFLIDGNMTVILGVLINHDEGEKRLLFISWYPYDNQKTPYYQFTYIYQMLTVMFSSWTQAVVDISVAYILTIIRGQYSLLSLRLKNMYEITENRRIKNVRLSDNSRENKEMVLKEMDTTLKDLILYHIEILEYFSNFRLTLQILLDCWFADQSEQIPQAIFESEWTETSAIFKKNMFFLRQTQVPITFRDIKLFSFSLTTFSSVKFILIRTSWSYFTVLQFKNPNK
HphaOR30b	MPFIDRFDIINGGKLLTPLSYILKALKISSMWIDSGILYQIYHYWLSIMTWTCVFLKVYNFRYIYNDLILLSSTLYIVASEICSLTKTRIVVRKHRIIKTILNELDQDDFQPKTQQERHQLQQFINVWKSISLIYAGSVLGAVILMALFPMFDKSEERRLPFVSWFPYDSLQSPYYQLTYIYQIFVINTEGFLTTIVDIFVSSIIAIIAGQFSILCLRLRNIREITEDRLMQNGTISNDSQDRETKILEEMNETLKECILYHQKILNSEFVSLVFYQSSLIFEIILYCWFGDQVLHESGQIRMAIYESDWVCTPLTFKKNMLFLIRRTQEPLQLRALGFFVLSLPTFSGVIRLSWSYFVVLRQTQNMEH
HphaOR34	MSGNIFETHFNQITWYLKLLGIFKPNDSVLYFIYKIFVYTILNLTCLALILQIIRSQNVDELTQVCFSSITILLTTVKIYVTDVNQKRIRKLFELTNNPIFQPKSAIVQHEIRAIFVAFERMYSFMFWTPLMVITIWVIDSLMSSDKNALPVQAYYPFDLSPILVYRCVYLQQLCSLIICGQAHNHCDYLSIFLVVIAIGQYKILMNNLRNLKRDIGEKLMNQRLIECIKHHQLIIALVKEINEIYNGLYFGQFVTSAGALCFTLVQLSLPQANMARLLGFGLYQIGMLVQIFAFCIWGNGIIVESERLPFVAIECDWLDGTREFKRNLLFFICCAQKTATLYAIDLFQVSLRSFLQVI
HphaOR36	MLENLTNLQIIETQRSVLILTGTWPIENPSIFYKFRQLLTFLLCTLLTITMSIQMYDCIDDFRELSEILYMGSTMLSFLVKLYCFYLNSNNIKEILANIESLDYDLDLIDNFDLLKQHVYLISKYLTKSYILVCFLTCITYAIFPLLENKPLPFPFPYFNDGPLHYPMFIFQCISIVISGWINGGMDVTITGFMLIVGVQFDILKYQIDYFISQQQEEKLKKCYIYHTKIFELTKQIQRVFSIGLLAQFASSIVCICNTGFHFMLITWKSVQFINLIFYFTAMLVQLWMYCWFGNEIILKSIQVGDACYNSKWYELDSKLIKNYVFLIMERCKRPIAISVYGLATLSLTSYVSILNWSYSYYALLRRLYAKTTD
HphaOR39	MVSIVLESFKLNLLLLRLAGLFPPTIDNYFYKLYSWFNYIVFIGILPVLAILHYIFNHTALEDIINSAFLILQLGNFIFKLSSLILKPELLKSVVYMLDSEIFTSYRHKQKYIMDDCVKKCKLLVYTLFVCVLTSLVLFYYWIRSLLTNPIKDFPLNFWTPFNSISDTQLYTYLLISVNYGAITNLCLDTLMALLLYHGTVQIKILKDNFRNLHIYALDDYPEDDQPDNYTFNCLVFNNIRKCIKHHEAISTFIKNHDKAFSGTMFSQLMTSIMVICLNCYKLIYNNCEIFELCFTIIYLYLMLCEIFLYCLFGTIIYIESDTLTTAIYESKWYEFDVKNQKIICIFMEMTNNPIKITAGIILDVSLITFVTILKKAYSLLAVLNSLK
HphaOR41	MDSTYFQLHLQVLRIFGINAVPIKNPTKRTLYYLYACIFLTFQFSYTCLELIQVISLFPNVINMCYSMCFLFSRILGLIKSGFVWKQRRIIWRLFKRMEHGNFLPNLKTATPSEGEFIKSALKFGNLQGVCFYSLTLIIIFLLSLAMTYSSESVGEYFDEQINSTVILKQKMLPFKIYIPVDYQSSPTYEFFFLTQVLWSIGCGMQIGAVDALLYGSMLFFKAQFLILKQRIRNLPDKPDEIKQFIRDCIGHHQELLDLCKDAEDVFRYLLLSQFLASLLILCMSLFQLSLNLESVLETVSMAIYLALMMYQIFFYCWHGNELRLVSDMTEDIYHANWIGGNFDLQRSLLVIMLRTQRPSQLTAGKFVFLSIQTFITVVKGSFSYFTVLRQMNN
HphaOR43	MSNIFRNYFDSNRHLLRISGVWIYDQPAPKLTRILQYSYNISLIIYIFVVYLPFELLFVIWALNDLDLFLRSLRDIGNHITCVYKFVNYYLYRRKLIGLVDLLENYSCNYENFGDYQPDEIVDRRKDEAKRWSNYFWNLVNAICITMFTTGLFVFFFFGDQQWAVEDGKRVYRQQYPVNIVSPFGKDTRQQYLTTFLFTVIALTLYAWMIIALDSLFITLMSCISAHLEVLQGAFRTLRTRUMNVCIKHLQTIFSVSEDLEAIYNVQTLFQTLISLGEMCFSLYLLSQVLDANTGNELFYLLSVAFELLLYCWFGNGITEASTNLSFAIYDSDWHPINSAFKKQIIITLSRLKKPIYITIGKVTPLTFSTFLTMARGAYSFFTFLKQRGIGN
HphaOR45	MDEYQEVIDISLKNLNLLGLHPLKPTGKFLTFYQLSSFLIIWILTVAKLKYEEFGWRTFGSALEVTFMLLQSTTKVLSLVIGKKQARHLLEQMKYFLPPTNKNPAIQQENERILNLIKTIVKIFLRFSYLTLTSFVLRPVLLKILPMECLVPPFIPYWLFAIYDASCITVCAFSVLWVDAFFSLILLLLYFQFRILNLRIAAIDFASVHDEKSAKIVEKDIKEIVDQHNFLYDYLDSFNRFASIMALVQCILTIFSVCFELFLIEKNITQISLLINNIMYLGTMSSELLITFGVPAVIVTNEATNVIWNLYNTTWTDCTYLPLRQYLIIMMQRAQKEALVSAGKMVILNLEVCTDVNIFRLFII
HphaOR47	MDNYMAVLNPSLYPFSAIGINPIKPLRRLQVLCLMFLLLTINILTWAQLWYKEITIYVITDILETESVLLYSFTKCFTLITFRRYAVELIASMHRFLPLTNSDQTIQQSNHRLVNIFKYVIKFYLVLAYSTVFSVAVRPVYKELPLKCLIPSFISFEIFAFVNWMAMIGGTLIIIGADTFIMTLLLLLLAFQFKLLCERFQQLYLAKIVDEKSARVVEKELKLIVEHHNFLLNYLSLLNKFIQFPALMQCFLTVLSVCFQLFMISQKQENFDGIANISQSIGYISYLATVSFELLMGYGVPAVYVGEYVSSPFKIMF
HphaOR49	MSEYREVIEISLLSFELIGVHPLKQLNKVKMIIFVIMFSIIGFLVILNTIVQELNLQMFTKLMETVVLCSSHFPKLFVLIVNKDDGKFLIEKLENFWALDNETTKIYGEKIQFCKIIAGNFYKFSIAATTVYLILPLFVNELPLFLYNPELIPYPVLYIFNIFIMASFCVFECGFITFTFSTVAMLTLQFQMLNDKLELLEYDSECYKKIKLYVRHHNFLLKYLETFNNFYQVCILVDLGIIMGCVLSEILNLLKEPIGTTTIKIILVIVGFTFQLVFLTCWPASQLSQETSRTVDAIYNSEWYNCPDLLIRKQLIIMMEMANRETVITAGKVIPITMGTCTQVFPVI
HphaOR50a	NYRELIKISLLSFEFFGVNPLKKLDRIKIITISIMFGIVGFLIVLNSIFHQLNLHTFILVETFVNCSTVPLILVVLILNNEVKFLVEKLENFCPLKDDTILMRKKLILTEYLCIKVYYIYSIITTIVFLISVLFLNELPLFFFCFYVVLFNAFVAFPFSIIKMLTVQFRIMNNKLNLMEYDFQCDKKIKLYAKHYNFLLKFLKTNNNFYQVIVL
HphaOR51	HQEYREVIEISFLTFGLVGVHPLKQLNKVKIITLVIMFGIIGFLVIFNTILQEFNLEMLTKLMETVVICSLVKNNLPFHRQTRNFWALDNETTHIYEEKIRFCKKMGDSFFKFCVISTVVYVISPLVVNELPLFLYNPEFIPYPVLYIFIISYLALCCLVQSGFIIFAFSTIKMLTLQFQMLNDKLELLEYDSQCYKKIKLYVKHHNFLLKYLETFNNFYQVCILVDLGTIMGCMLPEILQLLKGPSGTATIKKIFIIVGVTFQLIFLICWPVSQLSQETSRTVDAIYKSQWYNCTDLSIKKQLIIMMEIAKRETVVTAGKVFPITMATCTQVF
HphaOR52	MPSKLLVLILNKQEARFLIENLDSFWSFKNETSKIYEEEIKFNRKIIKIYYIYSIITAIVFLISALFANELPLFCYNPAFMPFVWLYIFNFLIVALSCVIQSAFVAFSFSTIKMLAVQFQMLNDKLNLLEYDSRCYKKIKLYVKHQNFLLKYSKVFNNFYQVIVLFELSILMGSLLSELLQMLKEPFSDVTIKINLCIIIIVGEIIFLFCWPASQLSQETSKTVDAIYNSKWYNCSDLLIRKQLIIMMEMAQKETVITAGKVIPITMATCTQVFLIV
HphaOR5a	MVVPFDMKSHLNIVLFYLKMIGLWPNTDRYQPYSFYKFLIIFYLIVACFLFILPQVIYLTLILNDLETLAASIYVVMSDFNGAIKAYLFMINLPLIKSIVGRLDEEMFQPKNEHQKLVMMELFRPWSIMWTTLLSFGHMTVFLWGFMAFINYKLPFLLWLPFDQHRFFWPLFIHQALSIYYLAMVNINIDGLFSAIMVYIASECEFLCDNLRNIHDFTRERLEKDSNNRVLEDDVVINEYNNSLKMIIEHHRAILKLVDDSNIIFTYIVAFQLCTSILAICMTMFQLSLMEQFSGDFCNLLFYQGCMFLEILLYCWCGNEAMLSGCKIPVAAFESNWIPATLEFKKNLLFFIVKTQKPINLYAIRFFVLSLTTFISILRMSWSYFALLRQVNNRNE
HphaOR5b	MGLWPDSGTYQPYTFYKLLIIFYVIVAGFLFIRPQVIYLTLTINNLEMLILLMSSINATIKLCLFMANLLIKSIMGRLDEEMYQPKNDHQIMMELFRPWWIFUITLFNFANMGVSLYVCSGFINYELPYLVSINIFWILFVLUFLSVYYLAMINIDIDGLFAAIMVDIASEYEFLCDNLRNIHDFTRERLEKESNNRTLEDNVVIGEYNNS
HphaOR64	MTDCRKIVDTSAIIFDILGVNPLKTTNKIEITVITYVLMYYLLIWHIILQEFNVKLLTDMMETITVIYVPVVKLFTLILNKDKAKELIEDVEKFGEFQQETDRIYQKLEFIAKIIKIFTQLIVVIDIAFAILRPLLSNDVPLVCHIPKSIPYFLFYFHNSLVFAISSTLEARFNIFIFSLTKILTLQFRIFN
HphaOR66	MEQEKFIRSIARVLDALGFKPDGNLKYLRIFLLFTPLIVTLNLAIYLIIDGNITYDEFTNTVETIFSFLHASVKYIVLIVNYQRFQLLIIRTKLMFKVDDFDENVNHLYKTEITKIIKIGKTYAILLGVILCIASLRPIFANELPFLFYVPEWVPTWVSRTFSSTALLIGAIVVATFDILSFTLMSLLMLKMRILNENITNLGIGEDRNEAIVSYRLKQWIKAHIDFYSYFKLLNSTVRWAVLIQVIIFIVSMSFELHLAVTRTDDFTNRFKSFAYIFGVLAQLFVIYCRPA
HphaOR67b	MVIVLFLAIYLQINGNVGFEEFTNCVEAVITFLHAISKYLIFIANYRHFKLLVQKLIDLFTVSEFDENPNELYNNGITRVVYFVKTLIPLQFLVIIVLGILRPILFNQPTFAFYIPNWISGKLSTVYNIVTVLIVGVIILIFDTFTFTQISULTLQMKVLNKKITNLEIGTISLTGLKNWVKVHNNFYSYFKSFNSVAKCAIFIQTILFVIPMPFDCILPLMEPFFFIHRYMQGIILQLFMFYCWPASKVTEEASNTPFEIYDPPWYNSSLSAQKCLLTRLQRAVIPVGNAVVANFQLFTNVC
HphaOR68a	MNDLDESLRLYKTEIRRIKIFVKSLIILSSLSLIVFTIGTTLFNKLAFVVUIPKWAPRGVFLIFCNFVLLLNSSIIUIFDLLSFILIFLLTUFMKILNKKITNLGIGEDFSDGLVACEIKQWVUAHINFYNFFFGYFKILDSTIRFAVLTQVIIFIISISFQLNIMVNRNDDFSKRLNSLLYIQWLILELELFILYCYPASKLTEETTNTLFFFYDTLUYNAPLSIQKLLIIMTRLQRETVIRVGKIVVASMEFTNAFKAYSYFTTLQTIQQVPIWKIIQKK
HphaOR68b	KSYIKFVAVVVGTTGPILFNKLTUIFYLPEWVPTWVSLTFCNIAVALLVSIMVTFDVLSFILISLLTLYMKILNQKIANLGIGEGFNDGYFFFSYFKMLHSTIRFGLLTIFIISMPFELHLVVNRTDDFSRTKFFVISKGLFSLFILYCWPSSKLTEEATNTLFLFUDTSWYHASLSIQKGPLIIMTRLQRETVIRVGKIVVANMKLFTNAFKASYSYFTTLQTIQQVYGK
HphaOR7	MAVSPNMKSHLKIVLLCLKIMGLWPDSDTYKPYTFYKFLIIFULSPQVIYLTLAINDLKMLISGRYVFMSSIKAIIKLCLFMANLPLIKSIMGRLDKEMYQPKNDHQKLVMMELLUSWWIMWVTLFSFANMAIWTUVYSEFNNHELPYLVWLPFDQHQFFSILFFHQVLSIYYLAMVNINITGLFSAIMVYIASECEFLCDNLQNIHDVTRERLEKESNNDVVINEYNNSLKMIIGHFKQFNSRLADDTNIIFTYSTTSELCTSVVTICMTMFQLSLKESFSGDVCGLLFNQACLFLKTLLYCWSGNEAMLCKFKLYAIGFFELSPTTFSNILQMSWSYYSRLRQVNDRNK
HphaOR70	IFIKYTILIINCQKLFLLMEKIKDMFVMNDLDENLYRLYKTEIRRVLIIAKSYIILATVALLIILTEPILFNKLPFVFYVPKWVPTWFSFIFISLLTLFMKILNNKIANLGIREDINDVLVACQIKQWVKAHINFYNYFKILNSTLPFALLTQVIIFIIUVSFMVNRTDDFSRRLNSLFYIQGLIFELFILFCCPASKLLFYYY
HphaOR78	KYFILAVNHRRIHLLLKEITNLLTPSSLDDNFRELYKTTITRIELFTKLYIGLLTAALLFYLRNPVIFKEPIFVLYIPEWVPMEIVLIFSSLIMILMTFSTLCFDLLLLNSILLLTLQIRILNEKVSLLGIGDNDDKMVEFELKIWIEAHIHFDKCFKLLSSIIGWTVLLESITCIVSVSFELHLTINRANNLSNLIQSLIYIVAVVAEIFLIYCLPTSILTEEASFTRFYFYDALWFNSSIKLREDLIMIMTRLQKESVVSLADVLVVDFRTCTNVFKISLSYFMALQTMQDIYFEK
HphaOR8	MVVPFDMKSHLKIVLFYLKMVGLWPDTDTYPYTFYKFLIIFYLIVVCFLFILPQVINLTLIFNDLETLASSVYVVMSDFNATIKVCFFMANLPLTKSIMGRLDQEMYQPKNDHQKFVMMKLFRQWSIKWIILFSFGHMVAFLMGFTAFIYYKLPFLVWLPFDQHRFFWILFFHQFLSIYYVAMVNINIDGLFSAI
HphaOR83	KYLLLIIKRKEIIYLLNKTKNFSTFDGFNENFQRSCRKELRFIRLVVGVFASSVLLGVVFFILKPFVSDEVSFLCYKPQWVPIKVFNVINSLTIIPIGLVLLTFDLFTFTLISLLRVQMGILNHKISTLSIGDDHNDGGDDNVLSRMKVLVDFHNFLYRYFISINGVFGLATLLQLFIFIWTMCFELYIASRTEDLANICNVLIHFYVISFETVICYCWPASRLTEEFSNTSFCLYDTNWYNCSSISIRKSLLIMMTRCQSATVMCYRCMFIIDMELCTNAFNTAFSYFTVLKTMSQKFATN
HphaOR85	MLVLNRGTIVDLMDKTQSFLSIDDLDENFQRSYKREIRFIKFVNGAFSITSLFSLLVIVMKVFFTDELTFACYTPEWVPENVFFMINGLLIIPIAIIVITFDLFTYSLISIVRLQMKILNKKISTFGIGDDGNEKIVLSRMKAWIDFHNFLYNYFMSINEVFGLATLIQLLIFIWAMCFELYIASRTEKIETIFKNFAYIYIISFEILICYFWPASKLTEEFSNTSFCLYDTKWYNSSIPMRKSVLLMMTRCQEAVVMCYRCMFTIDMELCSRAFNTAFSYFTVLKTMSQKFTD
HphaOR86	MAQKDTLWLIKTSLTFIGISANNRLNPVIILITFFLPIVMGYLAIYQLINHEGVSFRILTATLETVMTNIHFTTKYVILIFNHKKIKYLIGETANFQSIDDLDPDTRKSITKQIDFIKLANNALVASSVVGVISFAFKVVIINEIPFVCYIPNWIPTDIFNTLNSLAIIPFALVIISSDLFVFTLISLLTIQMSILNKKIKTLAIGDDDDKTVLSRLKIWIDSHNFFHNYFNVMNEVFGLMILIQSFIFILTMCFELYLINHTQNFMDVLKAVCYIYTISFEMIVCYCRPASELTQEFSNTSFYLYDTEWYNCRSISIRKSLSIIMMRSQIDTVICYRRMFIINMERCKNVGKIAIRIDGGF
HphaOR90	MDCHQPIVELYLKTFNILGMNPTKQLNLFKIITSVFLLLFTLCLTFYQLYHDDGITFQSFAANIQTATSIIHTLMKMTVMIVNRDEMRLLLENCRNLLTIEKFDDQFKRSYRKQLDSVSFLFKSITIFCSLFTFLQALRPILLNELAMTCYIPKSLPFQLFASINVYVLIVDVSYSCTCDLFIYSMITIIRLQYEILNKTITVMGIGKEDDFLVEQRLKQWIKDHNFVRRHLRLLLKFAEWELFFFSLIFIIIVCFNLFIFSSVRDYLTKIQAILYIAALAIELIVCYSKPATYLTKEASKTIFYFYDTEWYNCTSKSIKSDLIIIMSRLQEEVIVSFGQMLSINYTTATQVRKFGFFIL
HphaOR91	MPHREIIGFFVKNLEILGANPLKKRKISKNLIIMFPAIATWVLGVYQFFNEELTFDTVVNGVETMLTTTHFILKYVALVLNHHKSQILLEETGRFASISDEFSHDFRESYRNSIRIVKFVRNYYIAVGCTASIIVPLIPILLNDLVLTCYIPKWINRTVFIYFNCFTYCLTILIVISYDLFAFAILSLIRLQFKIHNKRVALFNIESNDNKVVLLKMEDWIKHHRFLYK
HphaOR92c	YFQVITKVTGIVLNRKGLRVFLNNMDNYWPIDNPKYSEEFKRECSNTIKLHLKIVKAYQVYMVFLFTSVISMEIYDGNLPFAIYQPKILPAIYYKILINIYFFICLPTSVASDFLMSTMFRMLGLQFQLFNESIRINIDECIDNNLNEEETNEMIKSHVHHHNFILDQFAMINKILGSTLLVYLWNEVIIMCFYFFTTTVVDNVEGARYIMYVFVVVSQMAIFVAQPAEYLTNQATNLNQSIYDSKWYELNHFSVRKSLTIMMSRTQVDIHILAGKLMDVNLATCTVVRISNSFKYYQ
HphaORco	MMKFKVTGLVADLMPNIRLIQASGHFMLNYHADNSGALHTLRLGYCCLNLVCLLFQYVCNFMNLVKQRYDVNDLATNTITVLFFTHCLTKYLYFALRSKLFYRTFGMWNQANSHPLFAESNNRYHALSLKKMRRLFFMIVLTSLSSAIAWTTITFVGDSNHTIKDPENSNLTITEELPRLLVRAWYPWDTFSGFSHWATVLFQVYYVLFSIFHANLMDSLFCSWLIFACEQLQHLKEIMRPLMDLSASLDTYVPKSADLFRAPSATSTDNLIENGQ
GR	AA sequence
HphaGR1	RKTNIVNVTGTPSSIQYGENEGPDPQLLDQYDNFYQTTKSLLVLFQIMGVVPIERGFGKTTFRWLSPASIWSYCIYIAETIFVSIVLKERLFLILQRGKRFDEYIYGIIFLSILIPHFLLPVSAWTNAGEVAKFKNMWTRFQLKYYQVTGIQIIFENLTAITYSLCTISWLAGIGIMLAQYYLQPDMLLWHTFSYYHILAMLNCLCSLWFINCTAKGRVAGWMAQNLHNALKSPDPAGLLAAYRDLWVDLSHMMQQLGKAYSGLYTIYCLLILLTTIVATYGSLTEILDHGLSMKEAGLFIIAFYCMTLLYIICNEAHHASRKMGPEFRERLLRVNLGAVNERTRQEVHMFLTAIDKNPPIMNLNQYANINRKLISATITSMATYLVMLMQFRLTLMRN…
HphaGR10	MSQHLQNTKSLTGEKISAFSSMKYPLIFAQYCGFFPVQGLHGDTYQSLKFSWYSVQMLYCSTILSLVFILILAVIRKLIVDNSHLLEFSFLVFTTSGALDYVFFVQLARDWPQLMHNWRNVEIQMKHHGIQMNLKLELKLITFSFLSVAIIEHLLVQITRLFTVFKCTRTITDGLEYFFVNITLPIIFSVIDYSLWIGCLFQFVLLLLTFSWNFIDIFIILISRCLAMRLQQLNNKIKAAIKAKAVDVIVWKTLREEHYRLYELCSLINRKISNLILLSYFSNLYFTLLQLFSTLGSRRVGLEKVYFLVSFSLLIIRLVCVCLFAASVHEENRKILPLLSTIKSTHHNFEVKRFIDQANHIVIVLSGRGFFKITKGVILNIAGAIVTYLLVLIQFNGPL…
HphaGR100	IHIILSIVFLLLIRINEAIVGIISFGWTIFHNDLMYFVYGCNLVIGTVLITNFILLIKFRIKYFNKLLVKNVKLYKPMRYLRRLMKLCDSIDLISDGFGVQILAILITARIFATYIILLILILVSESGIEYQMLAVLHAIYSSMFLVCVWIITHVCTTVTRSIKNTSTIYQLLLDIPFTPTTNYQSDLRKELELLIDRIAQRQISFNTAGYFTIDYRTFSNLINIVFAYVIVLYQIQKHM
HphaGR101a	MILSILFLFPPIIYEWITGPLCFGWEDYRYNTFLFFTYRLVKRTTLIMNFILLIKYRIKYFNKTVKLYKPMRYLRRLITIHGKLCDFIDFISEGFSVQILAILIVGRVSTTSTVYLLLIFINPLETKFYALLFWYVIYSLRLIIWIWMSTHVCTTVTKSIKNTSTICYQLULDIPFTPTNNYESAQRQIAFNTTGYFTINFRLFSNLIKIIFANVIVLNQKQKHM
HphaGR3	KMLNSLRLINRNIKNGKTMKKCGLENSTIKCLTIVSFKILTIIVCYIAWYRVFGLKICSIFTMTLIDCYQLIFQLAIEDLLDTFKMKVLYLSKINKNSFMRSNLSVAKLQIVVKYLVKSCEYFNQLFGWIFLFLFGKHIVSILRLLNYVVEDRIIARYDEGLITLLNVTNLLEVLAELVP
HphaGR1	VISSLRIYNRLEANNRIKAIIYLQLNDVGYFSNNYHRLFMVVRLINQIFGVQMLVIFFSITVMIIHFLNLLFSLKIRERLNEDDTLINAGSIAHLLIALVFLTFGCIVCAVCNQVHNRFKTAQIYTFEALLYLPLIGKYSNKQTEENFILLHSLTMNESVKLTAAGFFILDFPLIFSMVSSISAFVILTYQF
HphaGR2	YRDKSPVIFSIYHISVLSINCFELLSMVIVSTLTSKEAKRTRAILHDFQAENLEEYLTYFSLQIFHNEITFRACNILTLNGNLVFSIVGSTTTYLVIIIQLVDIL
HphaGR7	KHIININYKLYFINIFPYFTLFLIQTQFSLFTKLIFERFQLINQQIRLLKPKKFNEILLNNQSDLLKRIELLMEIYGCLNRLGSKINCIFTIQILISLTVQF
HphaGR4	AIISVLINGEKLKLFLHDLYEMMNKFQIDCSLKKLFIITEIFIVSNLILDGAFWIATVGIYIFKYYIGRSLYFFIYTTVILLLFCIVSILKKLIKKLNSNLKTTSLNLLNFKAVSVGNHVNHTELKLENILAVYQRDLREIRRNQFVIYESISVYNKLFGYQILFATIVAIIYTLDLLMLCLTFSKNMCMDNPQQILGLITVCFLWMITIFVLISLVAYACDRTVSEYERTILICYKYLNQLPISLKRDNEFILQNELLAIIEQTNRLQLKFTAAGFFNVDVTMLGFIFGSVTSYIIVAMQFIEI
HphaGR8	AIISVLINGEKLKLFLHDLYEMMNKFQIDCSLKKLFIITEIFIVSNLILDGAFWIATVGIYIFKYYIGRSLYFFIYTTAVSVGNHVNHTELKLENILAVYQRDLREIRRNQFVIYESISVYNKLFGYQILFATIVAIIYTLDLLMLCLTFSKNMCMDNPQQILGLITVCFLWMITIFVLISLVAYACDRTVSEYERTILICYKYLNQLPISLKRDNEFILQNELLAIIEQTNRLQLKFTAAGFFNVDVTMLGFIFGSVTSYIIVAMQFIEI
HphaGR9	MIAQKLSEIDGLLGWQSDDFKPEIRLKLSFIVCVLIIVTITVTSGIITLTYSLSFYIPLTVILFNTFYLTDILKSLLERFKYINYLLPVYLQNNTERRRHNNLRNRQEQIINIEYIEKLVNIHCRLVNILKTINQYVNTGTIITLIAMFSIIINGIYSSIFDFINEDIESIPFMLADITVNLWDIFWLFSYIPTWSRLDKEISRTSTHIHELWNKYTLTDCIDSRIRQLILLSTKLNNNQPEFTVAGFFPLNESSIFMGFDTTADIQVPILKFLPVDTLFQYPLQ
HphaGR5	ITMNFVLLVGDLHTSIYIIFFDLLAGYSRLMIILLRRCCTYLFDFYYLVKQSMDLCNEANSTRLHLLSIRIDTDNEDVRNCLIASTLKLMQNKLTITAFKLFNIDNALLFSICAAVSSYLFIMLQLDIGNNDNKSKISINQTNITVN
HphaGR10	MSKEANMVFNMSVAYQMCTSVLAICMTMFRLSIVAPLTSEFFTSVFYQTALLLQILLYCWSGNEVISTSNEISLAGYEMDWIDSSIEFKKNLLFFIRGTQEPIRLYALQFFTLSLETFIKILRMSWSYFALLQQMNNANK
HphaGR101b	LFLFPLIIYEWITGPLCFGWEDYRYNVTYLFFTYNLVMGTTLIINFILLIKYRIKYFNKLLIKNVKLYKPMRYLRRLITIHGKLCDLIDLINDCFGVQILAILIVGGVLTTNTVYLLLVFINPLETKFYVLLFLYVIYSLRLIIWIWMITHVCTTSTKSMKNTSTICYQLLLDIPFTPTNNYESDLRKELELLIDRIAQREINFNTAGYFTIDYRLFFNLINLTFAYVIVLYQIEKVL
HphaGR106	MQNVNEFKIKTLLRPFLKLGVICAAVPSNFANKWYKIYTVLFIVFLITVSTWLLSFKINNLIPVLKTSSPILCVILVDIFSFSITTTTTVSIIHTVFINPETIERFGSILNEIARLIDCRDLIKKHKTIIKIHLILSLSFSFLLFTFAEIISIFLHKYSFLIGTIFKTNCILLIKYRIQYFNKLLIKNVKLNKPIRYLRRFITIQGKLCDSIDLISDGFGVQILGNFILTGVLTTNIIYIMDRLHQLLVIAHALDSVLFLVNYQLLLTEIYKNHDKELELLIDRIAQRQISFNTAGFFTIDYHLFSNLINIIFAYVIALYQIQKQMF
HphaGR107a	MERRIQFNIKTLLRPLLKLCVICAIAPSNFANKRYRIYTICFIIFQIMASIWSIIGKITIAIFDLKINNSLLCIQLLEILSFVIITIINNVSIIRTVFIKSKTIGTFMEILTEIDRLIDCRDLIKKHKTIIKIHIILSLPFLLLLFIYEAIVGILWSGWEHVCATVTRSMKNTSMICYQLLLDVPFTPLNNYQSELRQELELLIDRIAERQINFNTAGYFTIDYPIFSNFINIIFAYTIVLYQMAKQNE
HphaGR107b	MAVRVEFNIKKLLEPLIKLSLICSIAPPNFANRRYKIYTICLIIFQIIGSIWSIIGKITIAIFVLKNNNSLLCIQLLDILTFVIITIITNISIIRTVFIKSKTIGTFMEIITEIDRLIDCRDLIKKHKTIIKIHIILSLPFLFLLFTYEGIVGSLCYAWENYRYNSMFILYIYSLVIGTILMTNFILLIKYRIKYFNKLLIKNVKLNKPIRYLRRFITIHGKLSDSIDLISEGFGVQILGNLILTGVFATYTMYLMLGYMNRSDIKHYMLVILQVAYSSMFLVCLWIITYVCTTATRSMKNTSTICYQLLLDIPFTPTNNYQSDLRKELELLIDRIAERQINFNTAGYFTINYRMFSNLINIIFAYVIVLYQMAKQIE
HphaGR108	LCVICAIAPSNFANRRYRIYTICFIIFQIMASIWSINGKITIAISVLKANNSFLCTQLLDISSFIIITIITNVSIIYTVFIKSETIGKFLEIFYAIDRSIDCRDLIKKHKTIIKIHIILSLPFLFLLFIYEGIVGILWCNWTDYRYNSMYILYIYSLITGTILITNLIFLIKYRIKYFNKLLIKNVKLNKPIRYLRRFITIHGKLCDSIDLISDGFGVQILGNSILTGVFATYSTNIVVVFLNIEDFKHNSIVILNVAYSFLYLVYFWLITHVCTTVTRSMKNTSTICYQLLLDVPFTPLNSYQSDLRQELELLIDRIAQRQINFNTAGYFTINYRMFSNLINISFAYVIVLYQMQKQIVNLL
HphaGR11	NLQKSLRKIFIVAQIFGGLSVEDVAGSDWKSIRFKWRSLRVFYTISLIITGVLLTTVQIFSLVNKTADIVEINRLFLCLSGIVLGLLYLEFARNWPQLLEHWYGFEKSVNYQWNYSLNNRITRIFVAFMLLTLLEFTLFKISAIITALDCGKDTGVLTYFLRNLTIINDYTLIEYNPFYGVLLQFVGLNIAFSWTFIDVLIMIFCVILTEQFVQINSRIESNLMVEQVESWGILREHHNLLENLCRFFNKKLTNFVLFAFVNDLFFILLGLFRCLYPVKHTFERFYFFVAFSFIILRVVCLCLYGARINEEHKKALRILNNLPNYIYNDEIEKFIRQVGCSDVGFTGRNFFSINRGLIPSIAGAIFTYELVLIQFNESLSKDVVQDKNVC
HphaGR111a	MEDRVKIKNLLKPLLKLCVFCSIAPSNFTNRRYKIYTICLIIFQIISSTWSVIDKINIAIFVLKINNSMLYILLLDICSFIIITITTNVSIIYTVFIKSKTITKFMEILSEIDRLIDCRDLIKKHKTIIKIHIILSLSFLCLFFISETTTCIVCFGWKNFSNHAIYFLYIYSLIIGTSLITNFILLVKYRIKYFNKSLIKNVKLNKPIRYLRRFITIHGKLCDLIDLISESFGVQILGNVILTGVFATYIIYAILVYMNETGIEYHVLVIIQAVFTSIFLVCVWMITYVCTTVTRSMKNTSTICYQLLLDIPFIPTTNYQSDLRQQLELLIDRIAERQINFNTAGYFTIDYRMFSNLINMIFAYVIVLYQLQKQIE
HphaGR111b	RNQIKALLKPLLKLCIICSITPSNFTNKQYKIYTIFFIIFQITTSTWTLNCKITVMISILEVUHSMFRLLVADIFLFILNDSUIHRFVEILNEIDRLIDCRDLIKKHKTIIKIHIILSIIFVFMFYIYEGIVTVRYYERSTPVCSINYPFFQYSVVVGSVLKTNFVLLIKFHINYFNKLLIKNVKLHKPIKYLKSLKLCDSIDMISEGFGVQILGSLIVAGVFSTYIIYIMLVLINLTNYPVFLILYTICASMFLLITHLCVKVIRSMKNTSTIFYQLLLNLPFTPTNNYESDLRKELELLIDCIAERQINFNTAGYFTIDFRTFCNLLNITFAYIIVLYQIQKQL
HphaGR123	MALKLYKPIDIVLKIFALNPNKPSICYSILLNFTIILGFYWADFFSFNIMVKFVLDVFRLINSILLILSNFLSIATVNYLHKDDLKELNRLLELFDDDLFAKSKKRISIKTNEKLTYFGLIGLASISNAFLIYFVLNDLGYVLLKRLLPIMFSQFLLTIVLISFISLIINIGKRCDMINKHFRKVISSLRIYNRLEANNRIKAIIYLQLNDVGYFSNNYHRLFMVVRLINQIFGVQMLVIFFSITVMIIHFLNLLFSLKIRERLNEDDTLINAGSIAHLLIALTFGCIVCAVCNQVHNRFKTAQIYTFEALLYLPLIGKYSNKQTEENFILLHSLTMNESVKLTAAGFFILDFPLIFSMVSSISAFVILTYQF
HphaGR124	LQKIDRFLNVHSENNTIHLLLKHKRLIIIAHIVFIISVLCNTYTYLYVLMDKLQIFQQIFDLLYHYKMLIFTIKLHIYCNLICERYTILNNRFESIVINIISKNDTNNDAVVDYMKYHSILCLMLRKCIKIYGMQMYLLYQIIVYSIVQFTYISWLGLFQYKHFDYEQIISKLFWTSYFLMIGVIVSYAGG
HphaGR127	MKQFHYKISKFLCLLPEIQTNRIFYYKCRCFVLISILIIVYLLNLYFRTKNLYNYLSKSEVVLVNTIYISVTLTNITSISRTLFINYKNWLLLFESDKNSNQNYRLYYSLMILLLFQIIGEMIVYEKIDPNLPPYLIPSIIHSILILITIININYYANCLCNNLVCFKEKFRVNNRFIKFRLRDIDRDLIDFLKIYRQIKCFDKIYGLQILNIIGIGLVYINENLNTAIWEAFFFNHGQLNIALIKTIKCCLIIFMICSIIQPCFKTTIEIKRLQVIGRKLLLTIPNTERDFDIVLLKIKLSYFIRLLEQHRPYFTAAGFFEIDYKILIYIFNGAVMFVIALMQLTDHSIAVV
HphaGR129	MARQQIDYQVFNNIQPVIILARFLGLCPINYKQFGNKFVIYKSRNWTIFGYIQIIIITSLTIWGIFNDLTNNPKRSIKMSNLLNSVVNILDIIGIIIVMLVNVVLAPFQLKFFFDMFDKITNIDKEMAANKSGNSRKSCILTIITITTLYIALAIYDMIGWLDFNYDNLNKLTFYCRYYITAYILGLMGIQQEVYIWYLMNLLKTRMKLLNNWLELKRIQLEKAEDLRFITFVKSKKPWKFSSLTKPDVLKLSRIHQSLCELLNCLNNLRGIPTLTIVSTCFLSLIITPYFLLMELNEGNFKFTLLQLVWFFAYIIRLMAIIEPCHCCIREVYIGN
HphaGR131	MKTDQETFVSLKAFRTIEPVIVLTRIFGMCPITYRPCNSGFIITKSRNFCIYSYILGFTLTICTIIGIIRDVSVDPKKSFRMDNSTGRYITCVDLGFIIVLAIIGILLTPIKFKYLLKIFNEIYKIDEILNLRTTNRSRKHSIVVIFLVLVPFIILIISDICLWIFQNYCSNETPVKFLLNYLPFYITYLILIGQHLFLWCLFDLIRKRFCNFGEIIASKIILLERLSKSQEILNSSKLSNPFITTKQIKDMRKVHGLLCDSVDELSNFTGFNILLIASSCLMHLVITPYFLFLNLTIREISMPITITVQICWLITHICRIYFLVEPCHGALEENQKNLNMVYRLLNFNLSDSVRSEILVLTEQITNRKANFSCCGLFNIDKSILTNMGAAVTTYLVIL…
HphaGR133	MTSTNPVRIYGGVRTYVRVCDMGDIMVSCYLIMATTPSRLKYFFRSLECCREFDQILIDNGRFHRERCVSIKFMCRFLGQAFLNIFYEILIFMIKHSSMIQVLLLRNLTYYSMYFLMFVQQLLYWQMNRLVYQRLGRMNKQLIKYRNLRNPRNSEFNQATIVQFMKLYDLLHEAVLANNDFCAISTLVSVFFTLTSCLLHLVVTPYFLLARITGGANIEFILLSAIWLWSHISRVLVIVESCQNCLAQHKKMVGLIHQLLIKDFPEDVKDYVSV
HphaGR136	ENHEKRISQNLLDSLKWLFYQNQLLGLVVFNFKENELKQSKPRCIYNILAIIIYLLLRFFTVYCLINSSILNVLSATFMIETIVQSVYILTVWIWSIRNCKNFMEILSNLIDFDVKLMENRIFIDYQQQKRQTIFQMIIRHLIIETSIFVSLMLFLQINDRITFPEIVTCFTLMINQAVCHQCIELAKMIRLRYNILNINIEKIIDYFKRRTVNFIEIGLMNKGIDRLYSRQLYNLCYICTMHHHLTKLIKLYNETFGVILSLMFGVSFVSTVISLFYYSGGLQANQIHWIMIFLPCVTTWIYVVDTVYICNTCYTTIEEANKSGELIHQIDTNDPEIRDEIEMFSLQIINEQVEFNAAGFFPIDYTLVFSIIGGVTTYIIILIQLSATVV
HphaGR138	MFAWFVQTIYKKFKEPLDIYSTIFPLYYVCMKTGLAPFRLNFAENQRKYFHNCPRKLIRTFLSTVFILITTIYSLIDFKPAIKNNSDRLRYWQDVFSNIICSCSIFFGCLFANKVTEAFRIIDDVDVELKHLATWIQYKQAQIKILLNLFIFGFVIIASFTLVCVSPIIDNEGYNFYVVCKVLITIITDLLPYYINILMELQYYHYLGIIRQRFRLLNEYLEPLSKDEHNSGLDGIVTIASNIDKNNTINPIICGNLTKTLTILSDPVFIVDQIIALHIKLTKAAHLINYAFCVQQLLRIAVAFVSIVTALFWLSVEFSKSSPLTTTTSEGYDLIFTCWAFSNVLEVTLIVWITSETCDEANTCPRILHKIRNNTSNIKLQDSIEIYSLQMYHNRLSFT…
HphaGR140	MHRQVLYDFLGITQFLSFWLGIFPVYIDKKANQQKLIKTNKWCNIPTIIYAISFLIPLIIAVQIKNPITDDKVYNFNTLTKLLIFIVVATAVISIYIIYYYSYRYRYKIVFLINRLVAIERILTKFGYKFEYKFSHLLNTINSLVGMVCILIIISIEVWNIPRENLTPIPLPSLICHIFPFIIIHLCEGQFVLFNLLLYVRFKAINYLLKQLDESFINRKLSKSVNVQHSIKLYFQHALNEEELIDVCMKCHDGLSDLCLILSNIYGLLIIGGCLLQFITITFAFSYCYYNIFQRPVSSFGWFLWTLLRIYEAIRKSFSAHINSKEAFAYYTQEWLNRLLIHAPNELIKEKLRVFQLQLEHRQLKITALDLFPIDGTLVFTIISSVSTYIILIYQFQYN…
HphaGR142	MSLYESMKLTNYFSWIFGLFPISFQTKDNKQIIKINKYYNLPIFVHFVLFSLIITCNLNNKNLIRDLDNYNLNTLSAILIVLTIIASIISAFVIFYYSYKYKIIYGNILKTLIAIDEDICINCRCNNSIFHKFNYLINNYLSVIGVFYIIITISLQVWNSSHENLQVEFPIVYFYVYLNILLHHSETQFVIFTNLFYNRFKQINSLLKELNSDIVNIRIGDQERLLTVCMHCHNKLCEISTKINQLYGFIVTVNSALQFNTITVIFCYCIYNFDSKPISSIGWLLWAFLKIYEIVRKSYFSHICSNEATITLQHVDILLNYSISQDFDEKMEIFQMQLIHRKLRFSALDLFPIDGSFAFTMFSTLTIYMTIIYQFKANQASCLEN
HphaGR144	MSRKYRLFDAINPILFITIISGLSPIYLAKDQKLKQYKTMKILTIIYVFIYSYLGYLSFLEREQIKFNENYLSGVAIIGLIFQLISYILLFYLIYTINLFKINQSLIKIIEKIAGIDKIIEENFGEIINYKQHYFYEIKIITIGILILIKRTLINYLFVDKHIININYKLYFINIFPYFTLFLIQTQFSLFTKLIFERFQLINQQIRLLKPKKFNEILLNNQSDLLKRIELLMEIYGCLNRLGSKINCIFTIQILISLTVQFISGVFNVFYLYYEIVVLKNFKLALNWSISILFLIFEILHITLICHKTTKECKRVGIEIHKILLFENNVEIRRKLIIFSQQVAHRNLQFTACGLFTIDITLCFNIIGAAATYLLIMLQFQESIEAQCPQN
HphaGR146	MRKLGLLDVFSPLYQPTFLLTSTIFYIKNGTTKISTFRCLQILILLTLEIIYTILHFDSFILKLGKDFAKANTVLILFCFRFFGNLLLVFVILILNYFNKNNWLRLLQQIQTIDNELGKFHYYDQVISANYTMWKWTIFLIIVYGIVWNIIGELLVFWLFTPNFAIAEVCAVLYPLNFGTNMKIYFYISAGVLKKRFEIINRLLREKIVESQRLEKYPVDSARFNEFVRKIVNLHKTLVEIGYGINDIYSIKLLLTITMNFVLLVGDLHTSIYIIFFDLLAGYSRLTIILLRRCCTYLFDFYYLVKQSMDLCNEANSTRLHLLSIRIDSDNEDVRNCLIASTLKLMQNKLTITAFKLFNIDNALLFSICAAVSSYLFIMLQLDIGNNDNKSKISINQTN…
HphaGR148	MMNETVFSVLNPVWILNQIFGMCSYSIKEITKRKKHLFKTLYTYIYSLISIFLISYLTYSTTIFNINPRFNTIVQLADIFFNLSNNLSMISAVMTFLIKQNRLKIIVKRIHNVDNEMKKYLKWKSYQKIRIFIMTYIIITIIIWVSFFIYYVIVLCPKNAWKCFRNWLINYTSTKISQVVIISFASFISIIYHKLNIININIRELFKEYSGNNVRLLIDEQIFNKKFIEIERIYKDILIIRSDIEQLYSIALLMRIASQFVATFSALYFSVFGYIYDDEVIIPRKSSELSIPITMLLISSYELLLIITICEITYKEIHNTKKIIYRLSITRNNLTLLKKLNMFSLQLIDRNYEISVGGFFTINGSLLKTIVGAVTIYLVLFIQFDMAVNTNPN
HphaGR15	MEESIAKSYSNFIKFLLKIANRFQLIPTYHEDGNILIHTKRDRICAVLLIIILNIYQLASAYSILINDDTITTIIKIFVTMKRLTAVLIVFVLFIDNHFRNQLNWLELFKKFQKIDGYFNNNNIRYNKQIFRRHLIWFLVCLSVYISMHIYVYILWFHIVGNRAFFLMSQEIGYFCLSFIQTVAIILLNDFKLKFAYLTKLIKNNVKDTREIQLNLSIIRTKTITKYLLECIGDFNQIFGRILFLCFAKFFVNVLQFLHNIVEDFGFKKHNDSLMFVLICNIFLLLFDLVPIVLIIMKCDAVKTEYERFYKTFQNSLYYNRILNEKIEYRNFGKYLEFNSVKITAADFFVIDRSLSLSMLTAITTYFIVNLQFLFADLNK
HphaGR150	MLRIISKNFNQTRSLYGALKLLLILSKIFGIFPNQMKQSHGNHCRRFFTFDTVWSLLFTTVIMIYSFYSVHFKNDNTQNILETISDSLLVNLGLLTNIMIVLNQIVMIGKLDAVFTKLIKFDEMLKRFEPTLRITESYQELKAFLIVATITIIVPILQLISQFVLYVSEFNLITIGAEIVAYSIPTLVIFLTVGQFSVIVSLARQRFKWINSKLVKLQANYEQIKRNGVTKVDNFVGFRSNLSWEDEQILTNLETLRRYHYNLTEICGEINQVYTLSILLITIYVFLTEIITIFFFFKQQSLYRDKSPVIFSIYHISVLSINCFELLSMVIVSTLTSKEVNGRLPVLNFIFLKILILGETYTCNSARFPS
HphaGR152	MSNNILTVLYPCYLFDSIIGCAPYKFTKTKRNFYRAQPNRPIYNITTITIWLLLVLSFIYYSIFIAPIQSIRNVLIKFIFTTYLIVIIAFIVGNLFCVHFNKKRTVDLLNRLFEIDLKFANIGINSNYNSIKLLSISFSIIGASSFAIYNFYNVIKQEIYVCFKGIFICIVMYSTILHYLSLTCSFITIMQIINLLFKQLSDKIEAILLQNNDGIKLKELMILHQKLCEILKLANRNYSIRMMISFKVSFDVLILQTYTVACSIFSKSTYLHYSLSSLIWIVFITLEKFILALIGHNALYQPERLKRILSKSTMIQSKNRNITREINAFSLQIQHEDCRIQVAQCFTVDLPILIAAGGTVVTYILLLIQTNPYAEIDLSMKNIFGVA
HphaGR154	MFTINLPIWLRILYRLVGNIEFSSDNKYNFFKLLWPLPLYIYYAYVIFDVIIMQYRPNRDLFLHYLDRVVLILLMVYMSYSFLTIYERSKRQWLIGQKLSEIDGLLSWQSDDFKPEIRLKLSFIVCVLIIVTITVTSEIITLTYSLSFYIPLTVILLNTFYLTDVLKSLLERFKYINYLLTVNIQNNTERLVLTRRHNNLRNRRQEQIINIEYIEKLVNIHCRLVNILTTINQYVNTGTIITLIAMFSIIINAIYSSIFGFINEDIESIPFMLADISVNLWDVFWLFLYIPTWSRLDKEIKQTSTHIHECWNKYALNDNINSKVRELMLIAIRLFNNRPEFTLAGMFKLNES
HphaGR156	MLPIEIPIWLKLLYRLIGNTDTSSKSKFVNFYQQLWPLPAHIYYAFINFHLEDTAYQPKIDLFLCYLEKALGSLLILYMMYNFLTFYKRSKQYKLICDKLEDVNDALDWQAIKFKPTMFEKYLLIFFTIVESIGLSCDGVVSITYTLMFYLPLFVLLFNVYFIADIVEFLYDRFKRINRLLYENIEDEFVAMILRGRNRNLENFRRLEIANNIKDITKIIDHHQQLLNILKEINEFANPKILCVLLVVFFCTVHISYSGIYLYINQIIPSIPVYISSISCGIRLILTLVLYFQSWSRIGREIKQTSTHIHELWNKYVLNGGIDSKTRELILLSIRLLNNPPELTAIGMFPLD
HphaGR157	MLSIFYSLLFYIPFIIIVFNCFFLMDILDYLTDQYKDINNSLANTVESASILTKRNIENIKKLIDIHHRYVNLLREVNKRINPSTILLLITLFSVTINIVYAAIYVFINEMEPITTIILVSASLTTCTIYCLFTILTTWSRIKKEIKQTACHIHELWNKCSLNGNIDSNARELIFISVRLLNNRPKFTVAEMFPLDESSVFMVIEIHL
HphaGR160	MHWKYPKNLDDLIVPVFKIWKYSGLPQIDLESDRRFIYKSAKLSILLILILCTFLYLFFDYFIIKPNGRVTETVATYMYILEIFKNILIILLFYKKRGNILKLIRQFVKTESNLYRLIKQQFNYQKIVKKALIFLTTKYLSLIIIFLSESLVEAGAIKYNSIYYSLLTIIEFHGQVLVFILLKILLEFYQKFSLYLENQSHTTNRKLLLIYKELKQNSLKLVQTFETFILIKCCNDLISSTGGLYFILDNYNRPGIGLMRVLYNSLFTLDILLYNFLLLDDITALLNHDARIINQITDVFNISSNYKQLELFELNVKINPLRFSIYGMFRLNRSFLYSMMATIVTQVVYLLQFKQNERTVP
HphaGR162	MSWKNPKHLRDLISPIFKTWKYTGLPIFQLKLEFPIRFVYKSALFSFLIIIIFVILTFLFYYLDVLNWNGSLLELVTSNMYIIVTFQSVCVILIVYCRRYKILKLIDDFEENEIGIYRLVKRRFNYKKIVKQTIIFLMIKYLTIVILICFDKSTRITYPLIIINNVMFYYMTLFEFNVQLLMFVLCRISFEFYEKLSKYLQNTITITNKQLLLMYKQLKRNSMNLCNVFQTFILAKCFGDLFTCVAGLYFNLQAFS
HphaGR163	MWKNPRNINDLVLPIFRIWKFTGLPIVELKSSGKFVYKSGLSSYLFVIIFGIITCLYSYWGLIKTTGSLTKRIGMNLYVIKIFESICICLILTISSNLNKILNLISDYGETEMHIQQIIKRKIDYKGIVIKTIIFILIKYFAIIFSIISGAILQKKSLQYNIIFYSITLIEFHIQALLFILCIILLEFYQNFSTYLENPSLSIKNKKLVQIYLVLKQNSLKLLRSFEIFLLMKCFNDLNTSSCGLYFILQHYNRSSSNLVYT
HphaGR165	MNPNTRRVFVAPTIKTNPKQICVCKMFSTMLILCRLVGFFPITWKHQENGKCVYQKSTFWICYSIVFIILSGLQIGYTVDFLHLFEIKSLPILLNHITDAIYSSYIILLTILNFVSFPRWIKTLNQLVDVIKEGIFCQSAMKTVIFIQYGLVVILIIVITVQMGTLTYLHISEIYVSNFTYSIFLNKLLQSISFVFYVCFITMISAFIGILACFEKLTINCLKYQRTHPIKGINETNNKHSFMGIVSYKACKEDHLCSVDLSKLSSVEIIEFLRILHEEISLMTYEFNNCLNPQFLCHMVVELTILIIQWYAVIVYMAFKFNAPTASTIHIINCLLVCLHTAGIFVFLKTAQSLKNMVQGLNSFLLEYATRLLIPEEHQQIRFFIEKLKQHRPLTASGV…
HphaGR2	MEIADLANLYGNEFHVNKISKWLRGSPRAQQIANRMQLDETNGHVIDIHDQFYRDHKLLLALFRIMAVMPIQRGEIGKITFSWTSGPMIYAYIFYVITTGLVIFIGSERIEILLYKSKRFDEYIYSILFIIYLVPHFFIPFVGWGVAFEVCDYKNSWGRFQLSYYKITGKNLKFPHLSTLIVIISSGCLILAAVFLLTLSALLDGFYLYHTTGYLHIITMINMNCALWYINCRAIGNASTALADVFQKDISESCSAYLIAHYRRLWLQLSEMVQKLGNAYSRTYSTYTIFMMTNITVAVYGFTSEIVDHGIRLTFKEIGLLVDATYCLALLYIYCDCSHKASVNIADRVQTSLMSVQLSHVDQQTAKEIDLFLTAIQMNPPKVSLRGYTVVNRELLSSS…
HphaGR201	MELSKSTWDTFIIIFIVIIFIILQIILIVLTQNPYLLILMMQRQYQITNMFLMIVTNRCLMRRFIWLNKKFSTCSHYNFRKIFNECEQDFYDLCTIIKHYNSFFGWTIMIIILHFSLITLNLTEQLIQGDYSFKSMVNNVNSLSLIITIVSLISIILIFNNSEFQLICITVLISCDCVTREIKNTQHVCHKIYYKLWDNKRAKIEKEELWEFLKFLYQRYPKFMAGDTFEIDRNLWLNILDIIVTYLIVTLYK
HphaGR203a	MSMKFINFVIKIGRILCILPIKTKNRPIQFIQMVYTLILIGSSMYQSYLVCYLRLGRLPEVQKFQRIATETFYNVFLIRTTLTTVLFRQSIYNNLIKNLQMTDYRYDQRLTTGNNRRLFAVNFAFFIVEIAFLAATLSLFNASSCRFCSRNIHLLCSFHRHQYVILIVYFMVILNIETENRYKFLNKKIAISNDNGGEFVRKLERHYVLLRNQIETFNEIYGWPILLLIFYLNFSILSYFNSIMIRQKSASIWLIVRSSIDTTTFLLIIVTIDRVMKQIRKFVQLTENRLFSIIKNGNNDNKRKLWGQSFEFIKIELPYYTAAGYFRIDRSNLLNILSVIFIYVIVTSQLHSIYLN
HphaGR203b	MSLESLKLTLKYGKFLLLTPKYPTKQYEIETKIKTSKIKKFLIIILCLILGIGVCVSCYYRLTIYKHFSEIKLVLCILLEIFLYCFNFHTIIGCCFLKKQNWYKLIGKLIELNRHFNTKQLKQSNNSNLLNIIFVIVLIYNVYIWRQVLGPDFYKQFLLRMFQSFCVYYSILPIYIILKMITNCYQSITQQLLQQFDNTNINININKNDNFVGLIKTIERYYYMLKETIDLFNDIFGWPIVLNIFYTGLILLNYVDDIFKNSYNYDDSQILNVTISNVAFVLINLMSIMTIILQCGSILKEINRITSICYKLRKNFQNVLSNQRQILNQFIQFQLDHKPEFSAAGFMAITKTTIFQILGTTTTYLIVIVQFDASSDS
HphaGR205	MTTNLIDFHLGLGKILGYAPVLKKPKNQSLTIRQYYAIILSILLTVGVILTHHYRDYDDFGPMKFIIAILMEMVAYGFNMNTILCAALTKRQNWKNLFDLLEKTGKRFKSKFPILEFIITQLCLLLLIFTDNFIWVIATDFNYLYHYSISWYQFYCIVNYSILMLMIVRSINERFKHFNRLILKELIALNQNGIAIISKNTTLELMVKIEHYYRSLDDLMANFNSIFGWPILLIVIFTSTRLIDDLDDIFKNSYHYNVTYIGYIAISNLITASISFITTAILILQCDSVLGQANKTIGLLYNLRRQFNDLLSKEREEINRFIEYFVTHFPEFSAADFIDIHKTIIFYILGTSTTYLIVVIQFNSMSTI
HphaGR209	MADLNSLKLMVKIGNFFAITPQLNNNNNNNCYNYLSKIYSILLLLLITTLQYILIKFKQNNNYYKRMEDIKILINSINELIIYYFYLQTIIRANFTQNYRKWHELFKKLTTIDKLFNNNKNLNNYKKLILIILMHLLFFSIIIYNIYSKLIIMIITKDFYNYFFKQYLLFLIQFYCQFFYIFLIISILYFVLKNYKKFNKLIEQEIDLINLNYNNNNNGKFNYQLSNQFLKTIEKFNCFITDIVDLFNQIFGKPILLLILSSGILLLNYMDDLLKLSLFLTINNKMDDDNNDNNDNIASNTILLIVTSVATFVIILLCNGILDEYQLNGALITKLQSFYNNNDNKCDNNTIWNDLQQIGEQFRCNTIEFTADRYFIVDKTTMIDFLETIITYLIVILTF…
HphaGR20a	MEECGMELYSNFREFLLNFINRFNLIPNYSKIRNNLIRTKRDRIRAVLFFIILLILQFVSLYSAIVNIYGLTIIIQVFQILRQLLVILIVFALFIQNHFNNQQAWLKLFQNLQKIDNYIKNNNDNYNKRIFRRHLIWFSICLFVTVLMHVYVYVLWLYLSGSVTFTVLGQEVSYYLLSIFQMGAIFLLNDFKSKFLYLNELFDKNKQETREIQLNLLIIRIKTITKHLVDSVENFNRIFGWILLFSFTKLILNNLQFLQLAIEDFGLYKYDTNTEMIATISNIFLVLFDLVPIVLIIMKSDAVKNEYENLYQTFRNSLYSNSILNKKVHCRNFGKFLKHNPVKITAADFFIIDRSLLLSMLTTITTYFIVNLQFAFADFDH
HphaGR20b	MHKSRVKSHSNFKEFSLNLANRFNLIPTFCKTRNILIRTKRDRIRAVLLFTILLILQFVSIYFAVDNIFRLTIIIQVFKILRQLLVILILFVVFILNHFYNQLVWLKLFKNLYSIDSYINTNNYNYKPIFRRQLIWFSICLLIDILMHIYVYVLWFYFTGSKVLTAFSQETSYCLLSIFQMVAIILLNDFKSTFLYLNELFDENKQETREIQLNSLIIRMNTITKYLMESIENFNRIFGWILLFGFTKFILNILQFLQYSIQDFSQSKYDKDSRIYALISNIFIASFDLVPIVFIIMKSDAVKTEYENFYQIFRSSVYDNPILDKKIEYKIFGKFLKHNPVKITAAHFFIIDRSLLLKLLTTIVYLQFVFTDLSN
HphaGR210	MIATRVKTSLTFKNFLLNLGSCLGLIPSYCTNRHDLINSKRDKIRAVLFFVSSVILQIVSMYYRNISFANSIIIKIFENGAQLLVTLISYLLFIQNNFDNREIWLELFQNFSKIDIYISNNDDNKAFWKNMVKWLIYILTNISVNIYVFMNWFIILKYNSFCFLINIVAYSFHLNFDAITISILKDFKFGFDYLTQLTEKNSKSTGEIQLNLLFVKLNLITKYLLKNIKIFNQIFGWILLLSIAKCIVIVLKFSHNTVEDFTMHQYDENLKIFVSIGNILVVLGHIIPIVLVIVKCDSVINAYENFYLTLINSIYDNPILGTKIEYCNFVNYLSHNPVKITAANFFVINRCLLLTLSATTLTYFIVNLQFAFTNCAN
HphaGR24	MEEYRVKSFSNFRDFLLKFASRFNLIPSYCKNRNILIHTKSDKNRAVLLFIIFIVFQLFSLYLIHLNVHAFTIITEIFQFLRALLFILIIFVLFIQNNFQNRQVWLELFENLQKIDGFFKNNNYYNKQIFRRHLIKFFICLLVDALMHIYVNFFWFYIGRSNPLMITVFSQEICDLLFSILQMEAVILLNDFKLKFIYLRKLMKHNAKNTNELQLNSLIIRINRITKHLLASIENFNQIFGLLQLLGLGKLIINILQFLHYIVEDFGFNKYDKVFGILISVSNIFIGLFDIAIILIIMKSDAVKNKYDNFRQTFLYYLYNVPVINRKAEYKNFGKYLKLNPVEVTAANLFIIDRSLLLKLLTTITTYFILNLQFALANFKN
HphaGR28	MEESRSNFREFFLKIANRFSLIPTYCQDQKILIHTKNDKIRAVLLFIIFVFLHSISFYMLHLNLYRFTTIIKIFNILRKLFLFVIIFVIFIQNNFQNQQVWLQLFQNIQKIDGYSNTNNNYNNKIFKDQLIKFSIYFLVNALMHVYVYFVWFYFGGLTILIAFNQEITFYLFSILQMVAIILLNDFKLTFIYLSKLIKNNEKNTSEIQLNSLIIRMNRITKYLLESIENFNQIFGLLLLFDLGKSCLNILHFLHYMVEDFGFNKYDPVFRIFPLLCNIFYLLINIVPLIFIIMKCDDVKTEYENFYRNFHNSLNNNSILNKKIEFKMFKKYLKLNPVKLTAADSFIVDRSLLLSMLTTIATYFIVNLQFVFADFNN
HphaGR3	GTVYETLKPVYALLRIVGIFPITTVDERVFKATPQWLAYSVFLFLLIAGYIGYIKWDKVEIVRSAEGRFEEAVIDYLFTVYLLPIIINPIIWYESRKMAQVCNDWIVFEKVYHQIAKKPLPLVLGNKSLIIAITLPIIACGTMVLTHITMVHFRMLQVIPFCYINMITYLVGGVWFVHCDVVGKIATVIAEDFEKALKHIGPSSQVADYRSLWMMLSKLIRDVGNAYGYTLVFLCLYLFLIITLTVYGLLSQIQEGFGIKDIGLTITAGFAVAILYFVCDEAHYASNCVRVQFQKKLLLVELTWMNEDAQQEISMFLRATEMSPTDMSLVGFFDVNRNLFKSLLATMVTYLVVLLQFQISIPDDVGPEMNSTTTEPPKQS
HphaGR30a	METWNLNFIEFSLNLANRFYLILTYCENRNILIRTKCKKIRTVSFGILLIHHFISLYCRDMFFKMSSIIEMFDYSRQLYFVLIVHLLFIUNNFQNQQVULILFKNLKTTDNYINNNNYYFNKKQFRRDUIELSIVSIINFLIHIYKYVIDLMSIYLIKFIENNLKDTKEIKWAFWIIQMNTISKYLLESIKNFNQIFSULLLLTIAKFTTNILRLLHHIVEDFSLNKSDKNMEIFTLLTTI
HphaGR30b	MNRSYSNFRDFSLSFANRLNLIPTYCKNRNIFIHTKHDRIRAVFLFIISLILQFVSLYYRDDFFEMSNITKLLEICLQLIIILFIYFLFIQNNFQNQQVWLKLFNNLKTIDNYINISNQKFRRDLIKLSIFLIINFLMHVYTYFCWFKIYNVSALSQLFSEVLYCLNLSLQIVAITLLNDFKLKFIYLRKLIENNVKDPREIKWALLIIRMNTISKYLLENIANFNQIFGWLLFLTIAKCTTNILQSLQYIVEDFGLNKYDKNMEIFLLICNIFILSFDLIPILFVIIKCDTVKKEYKKLYQTFQDSLYDNPILNKKIEYKYFGKYLKRNPVKFTAANFFVIDRSLFLSFLTTITTYFIVNVQFAYADFDN
HphaGR34	MRLHLYFRDFLLKFANRFNLVPTYCKNRNFLIHTNRDKISAVLLLTILLIFNFVSLYYKGLHFEFSSIITFYDNSRQLFMVLIICLILIQNNFQNQRVWLKLFKNLKIIDNYVNNNNNDYNKRIFGKYLIKFWIFVIINISMHIFIYINWFNLYKFQMFALLSHEVYYYLDSILQMVIITLLDDFKLKFIYLTELFKNNIQDPNEIQLNSLIIRMTTIIKYLLKICANFNQIFGWILLLSFGKFILNVLQFLHNIVEDFGFNRYEKNFLLEICICNIFTVLFNLVPIVIIIMKSDALKIEYENFYKIFQNSLYNNSILNKKIEYRQFRKFLKHHPIKITAANFFVIDRSLLLKLLTTITTYVIVNLQFAVTDFNN
HphaGR35a	MFQRKVEYIEFSLRLANFFYLIPLNNVRKISVINRDCYRRRVIIISIILTTIGLVSMVYRCLFFKLSWISKFLELLNYAIAILFIYLMFIRSNFSAEQLWGNMLNNLRIVNNYTEIDGNCGLLKKTSTIIFLIVVCLKLLTSIVSYITWYQLFGVEVCSAIIVELISYFQLIIEFAIFDLLIGYKKKFSYLIDNRFSFMCLNLSTWKLQNVSKYLVKSCNDFNQIFGWTLFFMYAKTIINILRMLTFIVEDFIYQKYDEDKLIVLMAPTVLIIMQSDFVMNEYGKFCSIVGDVVFETVTPDKKRDFESLWKYLERNPIRFTAANFFVINRALLLTILTASTTYFIVILQFLF
HphaGR35b	MREFSLNLANRLSLIPIYCKNRNILTNTKRNKIYVVLLFIVLSILQLVSLYYRDVFFRSSIIIDFLDNWRQLFMVLIIYLILIQNNFQNQQVWLKLFRNLQAIDNYTDNNTNNGYNKKFRRDLIKFWIFFIINISVHVFGYGSLFTVFQFKIFVLLTYEICYYFNLILQITIITLLDDFKLKFVYLSELLSNNIKDTRDVQLNLLIIRMNIITEYLLKSIGNFNQLFGWILLFDCGNFILNILQFLHFIVEDFGLSRNNENFFIENMSFTPIVFIIMKADAVKKEHENFRRTFQDALYNNPILDKKIEYKNFGKYLKHNPVKITAANFFIIDRSLLLKLLTTITTYFIVNLQFAFANFKN
HphaGR35c	MLHQRNVDYIEFSLRLANFFYLTPLCNVTNIRKESYQRRVIFLFVTILILDIFTVIYRNINIERTLIATILENTNEGFTFLIIYMLFIRNNFTAEQLWTKMLNSLRLINRNIKNGKTMKKCGLENSTIKCLTIVSFKILTIIVCYIAWYRVFGLKICSIFTMTLIDCYQLIFQLAIEDLLDTFKMKVLYLSKINKNSFMRSNLSVAKLQIVVKYLVKSCEYFNQLFGWIFLFLFGKHIVSILRLLNYVVEDRIIARYDEGLITLLNVTNLLEVPLVFIIMKSDFVMNEYEKFSRILHDAVLETTSPEKRREFKALSKYLEKNPIRFTAANFFVINRVLLLTILTTSTTYFIVILQFIL
HphaGR36	MQDARVKSYSNFRQFSLKFANYFSLIPTYCANRYVLIHIRRDKIRAVLLFIILSILQLVSLYTRHAFFDSSTIMSVLDNSRQLLMTLIVYLLLIPNNFQNQQIWLKLFKNLNRIDNYINNNNKIFTRDLIKFWFFIIINISRHLYWYMSWIKVSNFKGLPLLSYGICYYFHVVYMMAAIILLNDFKLKFVYLRKLIKNNVKTTSEIQLHLSIIRLNTITKYLLECVKNFNQIFGWVLLMSFAKFVVNALMFLHHTVETAIQLTIDTDFKILMHIGDLITILIPIVLIIMKSDAVKNEYENFYQTFQHSIQNPILNKKIDYKNFGKRLKHNPVKITAANFFIIDRSLLLSMLTTITTYFIVNLQFVFANFNN
HphaGR4	MVVSRFENNLHKSIRYVLIIAQLFGLFPVQNVLTTDISLLSFSWWSLRVISSILTAFGAYFIVIAHFIYMVLKQGHDQDCIDQIFFYLLNATSCVLLIRTAKEWPIIMGKIKQVDDDLSFYGWPKNLDRHLKILSITLLSLQLIEYFTIQLNRFLISLNSQNSFSDGLDYYFANMSFPYVFSVINYSTKWEGFIIQIISTRMAFTWTFLDLFIVILSCNLASRFRQINNRIQFLNNRKLASEVLWKFVRNDYNRLCNLCYFLDDKISLLILISFMNNFYFLVFQSLNLTEIENLTNSEIIHYILSTILIGLRLILVCLYGGWLHEETKKPLFLLSIVPSYVYNREIDRFLERVRYDTVGFTGKQLFMISKHLLLTITSSIVIYEVVAIQF
HphaGR42	MKKSCSNFREFLLNLANHFGLIPTNSNNQDVLIFMKRDRIRAVLLFIILTILQLISLFYVYIIIENTAIIKFLDNLRQLLMIVIVYLLFVQNHFHNYEIWLKLFKNLQILDRYNNENRKFRKDLNKRSICLVINILMHIYVYRNWTCIFKFNTIAFLVYEICYYLHLTFQMVAITLLGDFKSKFTYLIALFNKDIKDTREIQLDLLIIRINTIMRHLLDCIKNFNRIFGWLFLISFAKFIVNILQFLHHIVEDFGLNKYNKNFEIIVSIGNIFIVSFDLVPIILIIMNSHAVRNEYENFYQTFQNYRYTNPVLIEKIQYKNFGKYLKLNPVKITAANFFIIDRSLLLKLLRTITTYLIVNLQFAFADFNN
HphaGR44	SNKDRYELIKYVIURLTNFVMHIYAFRSWFQIMKFEVFSLLCYEFCFYLHLFFQIISIILLIDFKLKFGYLIQIFENNINDIINLQLNLIIKRLATIIELLIKSDGNFNKIFGWLLLFGFAKFILNALQFLYYIVEDFSLNKYDTNFQILILISNIFVVILNITPIIITVVKCETVMKTLTFCNSLYNNPTLNNKIEYKNFGEY
HphaGR45	MEEPRVKSCSNFRQFSLYFVNHLSLIPTYCTNRNTLIYPKRDKIRAVLIFTVFLIFQSISMFCICMLSEETKIANILNISRQLLVFVILYQLFIKNNFDNQQSWLNLFSNLNKIDNLINNNNKDRYELIKYVIWLLSNIVMHIYVFRNWFQIMKFKVFSLLCYEICFYLHFFIQMISIILLTDFKLKFAYLIQIFENNINDTVDLQLNLIIKRLTTITELLIKSVGNFNKIFGWLLLLGFAKFILNALQFLHHIVEDFSLNKYDTNFQILILISNIFVVILDITPIIITVVKCDTVMKTYKNFCLTFCNSLYNNPTLNNKIEYKNFGEFLKQNSVIITAADFFVIDRSVLLSLLTTITAYFIVDLQFVFN
HphaGR47	LSLIPTYCTNGNCLIYPKRDQIRAVLIFTIFLIFQFISMFYIFAITKETMIIHILEIPRQVLVVLIVYQLFIKNNFENQQSWLKLFNNLNKIDNLLNNNNNKDKYELIKYVLWFFTNIAMHIYVFKNWLQIMKFKVFSTLCYEICFYLHLIFQMISIILLNDFKSKFIYLIQMFKSNRNATRDIQLDLLIIRLNTITKLLIKSIASFNKIFGWLLLFGFAKFIVNALQFLDHIVEDFSLNRYDKRLQILLLIANIFLIPIIITVIKCDTVMETYEHFCVTFYDSLYNNPIINRKIEYKNFGEYLKYSSVKITAANFFIIDKSVLLSILTTITTYFIVDLQFIFK
HphaGR5	MKNYRLQQSKQLTHYCLRYLLIFAQILGTFPVSNIHKIDPNQIYFKWRTFKVFYTILLAVIYLSFSCLSLYRATTRGIFISQMISPLYYFHAFITAVSFLQLSMKWPRFIKNLTRLELQILTKYQCNLNLNRKINAIALLLVLTALFEHELAALNHRYSKRCQNAHLGWDSFLQEQFSSSKYHFYIDAMFNIISWYAAFIWNFGDIFIVLISILITTRFKQIIGKIRNYCASVEHVEDPEEPAVNFIKVYHKRNIKCETIFWREIREDYNKLSQIVRHLDQLLSNLVIFSYALNLTFILIQLFNSLRQMQTVIEGIYFYYSFGLMIGRIAVVSIYGASINEASKESLPLLHSLPTNLYNEEMQRLITQIYLDTVALTGYNFFRITKGLILSVAAAIITY…
HphaGR51	MKIPYANLREFLSNLLNYCGLIPTYCKNRNILTHTKRDKIRAVVLFSALLIFQPISLYYRRSTVDKSMILKFLDGWRQLLMIPIVYLLFIQNNFHKQKIWLKLFNNIGSIDMLNINKDKNFIENFVKLGIFVLMDFFMRIYICTNWFNIYKFKVFALFSYEICYYFYLFFQIFAIILLNFFKVNFIYLTELFKNNINDPRQIQLDLLIIRINTITKYLVDSIGYFNQIFGSLLLLGFAKFILSALKFLQHIVENSTQPNPFDNHQIFESIRNIFSLLFDLMPAVYVILSCDAVKKEYEKFNRTFQNSLCNNLILNKKIEYKNFGKYLKNNPVRITAANFFIIDRSLLLNILTTITTYFIVNLQFAFADLNN
HphaGR59	MIFQHTKRYLGPIEIGYKIGGFLAMVPTCNLRNSQANHRIRDKFICVTITVLSIISLIYSLLIYWLFNSERNTERIIIAMKNIILLTIITNIVFCNNLLNGERWMKLLTNFNKINREFSSIDHHYKSRFLLKFYFQLIGYNLFYIFFSIFAYTYNYYLSGPIIFHTVLIYDFWLLYSLYFEFLFIHILIAFNYLFIDYNKLLRRTISINIDSISVQNRAVLTVYYQLIETTDVFNKIFGLPFFFIVAKNIFQIFDYIDDFFSLEFHNMIFIIDTPSAITSLIMMSVMVLLCDNAVNESQKASSFCAKLQEDLQMEFRKRQEFYKLRKFFRRFPPKFTADGFFNIRRNLFLKIFASLSAYFLVLFQFKKFVVTKY
HphaGR6	MEFSNKQFFHNNIKFVLVFAQIFGLLPVEGITQTPDKLKFKWLSKRVIFSLIIMFGTFCLSCISFYWMIYFGATLHNFSAFFFNIFSFSSEFAFLQLARRWPKFIRYWTKVETSINSCDYNRRVTRKILILSAAIAAANFCEHILSAIATYPKSTDISIYERFQIYFQEYYPHVFGFLPYSLPLGIYTAIMNICQLVSWFIVHILLITVSIHLTYHLEQINRKLQNMNESNAKSIEFWIKLRKDYNNIGKLTSIVDQRLSTIILLSLSGSLFLCVSQLYWVLIIIFSRRETLEELSYFCLSFGLLLTETVFVVLSISEIYEESQKPISVLLTLPSNFNNLEVERLIARIHYDPIMLTGNHFFAITRGLLCSVSI
HphaGR61	MARCTLTFKILVRILYKFANFLAIVPSYHFEKMKILYPKRDKIWSLIVAIVLIVGYREYAARINNKVYPSIGYTLQILHDMFFVLFFISLFLKSNWSAAQSWVIMLNNLQQIDRYLCDKKNKFSIFKSFHFYLSLSFVVLLIVYAYVFIKFYIIYKPLIGSSNIILLVLFSYEILIGTLILNLIITFKLRYRKVRHYLENNLHETPQFMSIVRKFETLLKLLSASVECFNRIFGWPLTLLMSHIVVLILLVLKDLTKHTIKSIHFEIPKGPQSLVLIAIWIKLISNIILLISIIIYADLYNIEIKKLELRCFTIRTRFNQQLYRNELVNLSNLCKESYCKISAANFFDITKGTLLGILSTITTYFIVILQLPE
HphaGR63	MSYKLSKRDINSINNLYKIGTFLAVHPSYNFKKSKVVHPIRDKILAILLTVVIIISTCYSMYIRLVDGDKYQKISHVILDMLNEIFLVFVFLSIILNGNYRSSSIWVKLLNNMQLIDKRLGNVNNKAKNLYENIYTQTILLHLLYAIVNITTVYTWYNRMGMFGFKAYTIHNIICYYDFYAQLMMFNLVASFKCRYNDLNSILNHLLHKKFSSTIHQIREIHHLVRIFDETINCFNEIYGWSLVFMSGRTVVQLLTSINYSINDLKITSAVFKRDITVSNIGLASMTLFMICLITLNCSAITLKSNQLVRLCYEMQETLPVDSKEREELYRLARHFNCYIARFTAAGFFDVDKTLLFRILSNTTTYLIVLIQFHHS
HphaGR65a	MLPINDYNSLKLIYKFGYFLGLVPIRNFNRINQSINNNYNCNFYKIYGVVLIISLTIGTIYTACNHTKYFANLSQEPVAFFNRRLQECCCLSIIYCFINNSRLNQQQQRTWCKLHRNMCVLNNYFNYNTKRFNYNNAVIKLLRHANLQLFLAISLTSGVYLSLYSYYFADFGALLLHSYLLFNILQLFVLFIRFLIIDIILVIHDKLKQLNCLINLRNYHYQPVNFLNEIEKLIKLIDLITVDFNQIFGWSLLITTILEIITIVDCLNVTIRSNKTVDDYFNSTILYINILMIIVETVPHIILIMTIDKLIEENRKTHRLFKNLCEQFNHNDRHYRELTYLIQFIEDHQIRITAANFYDMDRRTLMIIFSNVTTFLIIYLQFDLQNNDSAGFI
HphaGR65b	MVYSDYNCLKFIYNFAKLIQIVPNFDFNRNCLKQLTITDKFRCFLSIKLLIISVISSIYLHNITIDNNNGNKNYIILFIIKYLTKLFNCLLIILIIIQVNFNTKQLNYWLKLHRNLIYLNNFYKQQQQQSQQARFSKKLVNFQLFLFNFLIISVIIIIIIVIIINFYNKKLLTYNINNLSIVLYLYLINLIYLSIRLFLQFFLYNLLLIILYKLKQLKDLINLQQYSNNNQFLNEIIKLSRINYLILINFNLIYGWPILLLIIITIINLIYYINLTIEHIKQMHNYMLISDILWIIITIIFCFQVPQSILIVICDRILKENQQIHKTIGKLQENFDRNTKDYRQLTDLMKILKYHQQPIMAANFFKINRNCLLYMLSTTTSYLIVILQLSDTINTF
HphaGR66a	MLSRNDYNCLKLIYKFGHFFGLVPIDNFNRIYRSINTKIRGVILLVLITLSTLYTAFIHTKNFTDFRNEPIALLIRRLEECFCLVLFYTLVNNACFDRKQREIWLKLHRKLVVLNNYFSYNNKDFDNRNGFKKVVDLFKNVNFQLFALISLSILGCSFVYYHYYEQHGLLLVHSFIMIDFLLLIVLLVRFLLTNIILVIYFKHKQLNHLINLHNFNYQPVNFLKQIQKLIKLFDSIVQDFNQIFGWPMLITIILEILNFVGCFNMIIKRNVKENDYLNSRILYVDLVLFVIETLPEIVLIVSIDRLIEENRKTHRLCRNLCEQFKRTHCYYDDLLKLIQFIDEHRLRITAANFFDMDRKTLTIILSNVTTYLIICLQFDLKTENSTTLI
HphaGR7	MCLFNKMKPNSILTVESDDYQPANFHEAFSFVIIFGQFFGIMPINGVYSKNIYNIHFEWRSLKFFYSIYNIIGALIMAIFCITKFAIDGLRLDKTGTMLFYIMNVLGALQFIRIARNWSTILKEWIFVEVSMRNYNNVNLKRQFKVLTITIMSLALIEHLLFVLNALIASKTCENYTKYPVEIYFGVIFPSVFTIIDFSPITAVLVQVANILSTVTWNFTDLFIILISSSLAGRFRQIVKRLQTNKIINENFWREIREDYNKLTRLTQTIDEHLAPLVMISFINNTFFICVQLYNSLKERVGIIETVYYFFSFGFLLGRTVAVTLYGAWIHDESRRPLQILHSVPPQHYCNETSRFIQQINSLPVGMTGLQFFLITRSFLLKMASTIVTVELMFLQFGP…
HphaGR72a	MSSIKLLKNLCKFGKILLITPQYNGVKLSNNKFNQIKNIIMLIFIISTTIFYLYQLKQRLLTLKIPLTGIVLLNIHEFLIITTNLLLTLNYLFLYREDWSKMFVNFQNLLQLIQAIERQNYLITVTTNKRAKKYKICMLFLFVLSYNSGRILDYFDIDFEINIENLIYETIGIALSFRLLYFQIILLTIIDNLNYFCNRLTNILKGTLYRMNYDLLWKLQQLSTILNETVEIINRIFGWCLLLLINLTISTILNRFSWLSFKITKNQSLMVVHLIRHLFGVTSFIPSIFLIFACDSLIKYNKTNLSLCYQFSRSFRRNNHNNNQVEIVHNLYKILKEDLQPIRAADFFIINRQVVLHILNIAATYLIVVLQFESTK
HphaGR72b	MRCLYEINQLFMKFRMLYLQFILFIIINNLNYFYNDLANILKNTLNIINDLQKLEQLSRILNETIKICVLLLIALTTATIINCFACIAFQKATNQQSLIEDAFLQVIYFIILVIPSFLFIFGCDSMIKSKEINLSLCYQFTTPFCYYRNNYNQNRAKIVDSPYKILKKDLQSIRAAGFFIINRQVILHIINAAKTHLIVILQFDNAK
HphaGR72c	MSSIKLLKNLCKFGKILLITPQYNGVKLPNNKINLIKNIVMLIFTISSMIFYFYKLNQVLIILKVPATAFVLLNIHEFLIITTNHLLTLNYYFLYQEDWLKMFVNFQNIERLIQRIDRQNNLITVTTKRAEKLKICLLFLSPMLFIIERIYDYYYTNLRENIAGNLIGEAIGIVIKIRSLYLQIILFTIIDN
HphaGR72d	MSGIKLLKNLCKFGKILLITPQYNGVKLPNNKINLIKNIVMLIFTISAIFYFYKLNQILIILKAPETAFVLLNVDTFLISVANYLLILNYFSHQEDWFKMFVNFENISRLIQRIYRQNNLITITTNRKTRKLKIFLLFVSLMPFIFEGIYDYYLIHLKVNIAGHVIGQTIGIIIRFRILYLQIILLTIIDNLNFFYNRLTNILKRTLYSMNYDLLWKLQQLSKILNETVEIINRLYGWCLLLLTAITITAILNIFSSMLFLEGTTNRNLGMVFRQIIGIIVFIPFILFIFACDSLIKYNETNLSLCRLFTRPFRHYYRNYHNNKMEILHNICKILKEDLQPIRAADFFIINRQVVLHILNIAATYLIVVLQFESTK
HphaGR72e	MSSIKLLKNLCKFGRILLITPPYNGVQLSNNKFDRIKKIVISIAIILTISFYFYKVGHVMLLIKAPPTLLVLSNIQMFLIMAINMLLTLNYYFLYQEDWSNIFVNFQNIVRLIQKIERQNLITISTNKKARKFKIYMLFLFILLDTIGRIFDYYFITTEATGDIFIHEMIRTFFKSRLLYLQLILFIIVDNLNYFYSKLTNILKGTLHKINYDLFWKLQQLSKILNETVEIINRIYGWCLLLLIILLISIILKDFNWFLFITTKNPNLETEYFIRHIIDVAFFIPTIILIFACDSMVKLNETNLSLCRQFTRSFHCYYRNSHNNNQMEMIHSLCKIFKKDLLPIQAADFLIINRQIIPRILNTTTSYLIVILQFNSTK
HphaGR72f	MSSIKLLKNLCKFGRILLITPPYNGVRLSNNKFNQIKNIIILIFTISTTVFLSYKLNQRLLISKAPLTAVVLFNLHTFLIIAINILLTLNYFLYQEDWLKLFVNFQNTARLIQRIERQNNLTTITTNKKARQLKNYLLFIFIVLSIIRRIYDYYYIDFEITLENFIDEIIEIVLKFRVLYLQIVLFIIVDNLNYFYNKLTNILKATLYAINYDLLWKLQQLSKILNEIVEIINRIYGWCLFLLIAITIPTIQHNFTLMLYKIATNQNSIMEGFISQIIGDTPFIPSFFLIFNCDSMIKYIQTNLSLCRRFARPLRCYYSNNYNNSQMEIVHNLCKILKQDLQPIQAADFFIINRQVILHILNTATTYLIVILQFEGTK
HphaGR8	MKETNKVSFHSAMQFPLVMAQIFGFFPVFGVTNYDYRALKFAWCSVKTVYSLCSLLLFMLLGILRLLWVAIIDNSLREINQLVFTICGIISSCLFIKLARQWPELVRLWHVIETYQGNKGITTNLKWRIKMITIFFLIFATSKLAKFIFNLFNIIISVEHLLVQLYNLTLCINCTRTVSEGFHQYFAHINWPHVFAVIEYSLWRAILIQLSNIQMTFIWTYIDIFIIIVSLAFTVRIVQLRRKIKNTLRHKIKSLNAWQNLREEHIYLERLCAKLNENISLIVLLCFWTNLYFTLTQLYGSVEGNNRNLLRKIYYYSSFSLVIGRTVCVCLCAATVNNESNSILPILLETPSDIYNVEIQRFIEQMSHTNLAISGKKFFTITKGIILNIAGSIVTYELV…
HphaGR80	LYLQFVLFIIVDNLNHFYDKLTNILKDTLTAINYDFIVLTKFQQLSKTLNETVEIINRIFGWCLLLLIATTVSTILYSFVTILLRIIIKHENTLIQDLLRQAIIVVVFASPTFLLIFLCDSMIKYNEINLSLSYHFTRLHSCNHRKNNNNRQEIVDDLYKILKKDLQPIRAAGFFIINRQVILHIINTATTYLIVILQFNGIK
HphaGR83	MEITGHLLRFRVLYLHFLLFIMVDNLNYLYDKLTQILKDTLHATNYDIIALTKFQKLSKTLNETVEIINRIFGWCLFLLIAITIITIVYGFVVILLGIIINGNELIGAFLHNCVIIIVFVVNQLDSICFNNLVLVDFQIPTLLLIFLCDSMIKYNEINLSLSYQFTRYNCSYRRNNHNNNQQEMVDDLYKTLKKDLQPIQAAGFFIINRQVILHIINTATTYLIVILQFNGNK
HphaGR85	MRALKKLYFFASLLLIVPFYNFKKEQLIRPIFFRYFTLFITIISLIGTGCTIKFHLYDSYLQVQTERFLNCLGQLIVLIIYILLTTGGYFWNLTNWKQFIRVLLDLDGILYDKELLQHNYNLIKLQMIVRHIFFFICILSRITLYVFFIHNETLIIGHIYYLCSFYFIYYSSIIMHGFLLMLRYYYRVLNKQLVNLKIDANFIQKLGKIEDIYRTLSSVVDLFNQLFGLVLLFLIADSLVRVLHALNVCLNLKYSTNDEEPIVFVIFHACLTLLCSLALLTIHCDSVASESEIIIDSCLKLQQNFRHFSTERLELLNFIRVVELKQPKFTAGGYFCVNRSTFLSVLSVASTYIIVILQFNGQL
HphaGR87	MSRTQSISYLKPLYCLCCSLALVPPHKLGDKTKLSTFYKSYTIFHILAIILLFWYSESRIRSSYIQEYGNITVLMRTISNSFLILISIIIRIDLIFVNGVGLKEFFNEICKISRDLNIFKHTKRAFYFDFTILQLLFMVVLSVRITSFMFFKNVKDYRYFILINYISYCEGIIMMLITHCALIIKQLFRTLNDLLEDNIQYILNGGIENRHSRQILKKIRKYYCWICEIIDIYNKIYGFVIFAVITTVIIRNIWSINRLILLSQDDFILTLYTTQGALLMASFLAQFIWSFIMIILIAHSCKGAIDEARNTLKITYKLMSCISIKKRTTIETELKDELVLLMQQTVIRPQFSANGFFDVDYTLIGFVVQALISYTIISVQFAT
HphaGR89	MNRPSISYLKPLYFLCCLFALVPPYKLGATSKLSTSYKIYAIIHILFIIAFYCFSEDRIISGPYIAPNFETAKFIRIFSSAFLLTISIAIRIDLVFINGVDLTEFFNEIWKISRDLDIRKRTKQAFYLNFIILQLFFVFIIITLILITSSVEGAKNWYYFIHMNYIYYSEGVTMMLITNCAYIIKQLFYSLNELIKNNIREFLNNGIENRQNHQILKKIRKYYCWICDIIDLYNKIYGFVIFSIIIAVIIRNISIINLTLPLMTGILTINETQRTFVAIAFFAQFSWSFIMIILIARSCKGAIDESNNTLKITYKWLSYISLKKRTPIESALKNELMLLMQQTVIRPQFSANGFFDVDYTLIGFVVQALISYTIISVELTT
HphaGR9	MKGGNRIKVLKLVEDQTNGTLHRSMKFSLLILQIFGYFPANGITNNNSKNLKFSWSSSVTIYAIITLIFSLFLLITRIYSVFFDKTNLNEFNDVVFRGSCIFSSILFIKLAREWPEFVKFWHNFEMYQGNNYGNINTNLQSNIKIIVSFFLTYATFEHLLLQTHNLYYCVKCTRTLSEAFQQYFVFIHYTHVFRFIDYSLWKGLLLLFVNTQMTFIWSFVDVFIIVISLAYTARLQVLLKKLEFLINNRVESLLLWKNLREEHNYLNLLCLKLNNTISLMVIQCFSVNLYFTLVQLYGSVELANRFLWQKIYYFVSFSFLIVRTICVCLYAATVDNENRKILPLLLTTPSDIYNVEIQRFIEQSSLTNLAISGKNFFVINKGIILNIAGSLVTYELVLI…
HphaGR92	MSRTRSISYIKPFYFLCCLFALVPPYKLGDRSKLSTSYKIYAIFHILFLIVFYYYSQVQFNSQHNPENTGIIKFLRIFSNALLLIISIVVRIDLIFVNGVGLKEFITEIWKISQDLDIHKRTKRAFYIYFTVLQVFFVFIVIVEIVLFINFDNMGAWCYFLHTNYIYYSESLTMMLVTLCAYMIQQLFSSLNGLITTNIRNVSNDTTENNQNYQILKNIRRYYCWICDIIDIYNKIYGFVIFCMIISCIIRNISLINIGLFLSQHNVEARWKLDGILMTVFFAQFSWSFIIIILIARYCKKVIDESEHTLKITYKWLSYASNKRTTPIESVLRDELILLMQQTVIRPQFSANGFFNVDYTLIGLVVQVLISYTIISVQLTT
HphaGR94	MNRRQNFSYLKPLYNLCCLFALVPPHRIGDRSKLSNSYKTYTIVHILLMIVSYIYSEKGQIRSHIVPDQLPISNFVRKSCNASILIICIINRINLIFINGVDLKEFFNEVWKISRDLDIYKRTKRGFFINFTILQFIFVIVVIAQILLFSSINRVENWVYFIENNYLLYSDGVIMMLMLHCGFIVKQLFHSLNKLLKSHTGDGENRRNFQILRNIRKYYCWICEIVDIYNKIYGFVIFSTTISCIIRNISVINAIFSFMHHDFVLKLNGTQQFLIVAVFVVQFVWSLIMVILIAHYCKAAVDESKATLKIAYKRLSSTAIKPKNPAETALKDELMLLMEQTVIRPQFS
HphaGR96	MSNNDHRYLKILLKQCQIFAIIPNFKIETPPTGRLKKLNKIYTIFCLIAMVLLFFYSNYGRNRTIYTTLTAVLIFLDRISHMSLLIFAVSNAIISVLINGEKIKLFLHDLYEMMNKFQIECSLKKLFIITEIFIVSNLILDGAFWITTVGIYIFKYYIGRSLYFFIYTTVILLLFCTVSILKKLLKKLNSNLKTTSLNLLNFKAVSVGNHVTHTELKFENILVVYQRDLREIRRNQFVIYESISVYNKLFGYQILFATIVAIIYTLDLLMLCLTFSKNMCMDDPQQILGLITICFLWMITIFVLISLVAYACDRTVKEYERTILICYKYLNQLPISLKRDNEFILQNELLAIIEQTNRLQLKFTAAGFFNVDVTMLGFIFGSVTSYIIVAMQFIEI
HphaGR98	MKVERYNNYQQDNLLVKIIFKISTIFGLSLPNLFNYNGVKIIYKVYTILFGFFLGGFAIYNIHYRYLYVFKQIEHAYYVILDILLIIVTTITNILAIIMVFKQRQNMQRIVQNLQEIERKIHQILQIRQKFNNTTLNLSFILIQIVITICISLDFIFDRINGNIIDFKFEIIEYLNVFLVSLTVFQIYYFSTVIRYDFEMIHKKLATIMNNQKNDLRIVLKLYDQLCDTIYLINKSYGLQILLLCFDIILSLIESMNLLMKYLVGTKQIIDNWSLVDLFTDTILSIIYIVFGVILAVSCNKTTNEVENISTICYKILLNFPISNQIQSDELIRNDLFLLAEHLNLKRIEFTAADFFPIDHTMLYMIFGSFTSYLVIVLQFK
IR	AA sequence
HphaIR100c	DVKVIIVENLTILHYYLEELFEVIATAPRGNYIIFVTINLFKIHDIRQILKEFWYRRQLLNVLVQIPCYQQNENIFTYDPFYKNVDNTWGILRVRKLKEYVNRTDLIHPNLNNLNGYPVKVAIFERFPTTIRIDSVLKFDPAYPKLGQNNFYGGVDGNIVTQLSKTLNFTIEITNHTEANYYGTTLKNGTTTGSLNLVVNRLVDLTGNGRFIKDLIENIEYTAPYSSDQVCIIVPKSQQIPHWMHIFNCFSFNAWIAILINVIISIIFWYFYKIIKMKRRNFSDAFIEIIRLTFQSPINLRNKRNLFICAYLMFNVIIHGIFEGNLINAFTSNRDYKDIDTLEELDKSDLKIITSLNLFGYRESKLFHNLNKKVISMNVHAIDRTAYRRDYASVERRND…
HphaIR8a.2	IAVQQGSHLQDEISKSIMILQNDRYFVDLKDKYWNNSAKGECLNTDDNEGITLESLGGVFIATLFGLALAMITLVGEVIYYRRKRKIGDSGNSNKTLVKPGDNKQPITFGTEFKPVNFRDKNLSGLADVTLFPRSRNKITRID
HphaIR9	RGLTGVIKFDHQGFRSDFVLDIIELSREGLKKIGTWNSTEGVNFTRTYGEALTQIVEIMENKTFIVTTILSAPYVMRKEASEKLTGNAQFEGYAVDLIHEISRVLGFNYTIRLAPDGRYGSKNRETGEWDG
HphaIR7	DLTVTPEREEIVDFSLPFMRLGITVIYRKLDVEDSTWKFLDPITKDVWMYMGTLTIVLAIVLYFVSRMAPGDWENPHPCDQSPRVLKNIWNIKNCLWLTSGSIMNQGCDILPKGISSRLVTSMWWFFALIVTQSYIASLAAFLTNKKSLVI
HphaIR2	GRQNKIVYGTVENSATYNFFQSSNNTIYQKMFESMTTTVGVLQQDVRTGFQDVLDTVDGSYAFLTESTTIEYEVERNCKFRMVKNPILRRTFGIAMPRNYPYRSLINDAILHLEEDGELMKMKDYWWKQRKENRPCTEQEPGPELTIEQLRGVFLILACGCIGALILGFLEFLYSVYNVSVENHISYMEALKIEGLFALKIWISQKRNKQLNNKNSGSKTSIINNKSTNSLDSNNKWGNFPDNKPELLTDL
HphaIR8a.1	VFDGVIGDLASGETDMVITALTMTADREEFVDFVPPYFERTGITIVMRKPIKKTSLFRFMTVLKLEVWLSIVGALVGTGFLIWFLDKYSPYSARNNKNAYPFPCREFTLKESFWFALTSFTPQGGGEAPKALSGRTL
HphaIR19	RNCELTQVGGMLDSKGYGIATPPDSPYRMPISAAILKLQEEGKLHILKTRWWKEKRGGGACRDDTTKTSSTANELGLANVGGVFVVLMGGMGVACVIAVCEFVWKSRKVAVEERVSSILHDT
HphaIR4	NGGATQAFFRESNFSTFQRMWTNMESSKPSVFEKSNADGVKRVRTTRNRLYAFLMESSQIEYETETKCDLKQVGNRLDSKGYGIAMQQDFPYRSMINKAILQLQESGQLANLKKKWWKEKRDEPSCSELITEPVSSSSELALALANVGGVFIVLGVGIAMAFIIAIFEFLWNVKNVSVEEHISYMDALKIELIFAMNIWVTKKKTKPQLSESSSSASGHSEDAKSMAHSILQGANSFLNLGEIKKKDNS
HphaIR10	GYRIISFMKRKTQSNTVSGPINFDTYGRRINFTLLVVQGNQDKTVAKWYPDMPQLLSFTKSDDEREQDKGKELQEKKFIVSSRLGEPYLRKVKQEDGQVLVGNGRYEGYSMDLISAIAQLLGFQFEFQLTADNAYGSFNPKTGQWNGLVRDLLERKADLAICDLT
HphaIR40a	LEIKNYDYIRRNIVYIFNWGRQPFRRYFIRNIENVMKIYVITNPRNDTFRVYYSQALSYKTHHLEMVNWWRQSVGLFYHPTLPTRYKNVYKDFNGKIFKIPVLHKPPWHFVKYSNNSMIVLGGRDDCILSLLSRKLNFRYEYIDPPERIQGSVSENGTINGVLGLVWKRDVDLFIGDVALTFERSNHVEFSFITLADSGAFVTHAPSKLNEALALLRPFHWQVWPAIAVTFIVVGPMLYAIIALPNCWRPRFHIRSHVRLLFDCTWFTTTVLLKQTGREPSSSHKARFFTIILSISATYVINDMYSANLTSLLAKPGREKAINNLNQLETAMAVRGYKLYVESHSSFYSLFENGTGIYHRLWLMMNKQQANYLLESVEQGVKMVKTIKNTAVIAGRETL…
HphaIR20	QEKGEIQILYDKWWKNSGDTCTRNENGKESKANSLGVDNIGGVFVVLLCGLALAVIIAICEFCYNSKQNAILEKRSVNAPHQSLCSEMGGEFCFALRCRGSRQRPAFRR
HphaIR16	TGSLMQQGSEIAPIAISTRMVAGMWWFFTLIMVSSYTANLASFLTTDNPEILFEDVNELVAVADSKGIKYGAKAGGATASFFLQAARETEKANPIFKAIGEYMSAHADDVMVPGNSQGVIRAERENYAFFMESTSIEYETERRCTLEEVGNPLDEKGYGIAMKKNSTFRSILSTAILKLQEGGKISDLKRKWWQEKRGGGQCPETEDNSSEALNLKNVGGVFWVTIGGACLSLVFMFVEMALHMLKRSFKTKIPWIKLIMDELTFYFKFTGMVKPVIYEHETPENCSNNSKSKSKSKSKSRKDSNDSINLQSVPYGFITGMSQERLTRTDPHY
HphaIR1	AVDLIDELSQMEGFNYTFSIRTDGKNGNLNNVTGEWDGMIGEIIDGSAHLAIGDLTINSQRESAVDFTTPFMTLGISIVFQKPQKADPSFFSFADPLAFDVWKMLAITYFGVSIIMFILGRICPGEWQNPYPCIEEP
HphaIR76b	MGLIEIVLAGLLLNSTNPNLDSLDDSNSPDSTALIISEGLSKYRLQLRQLANELKNENLIVATLSNEKLSGSRIDRNKRRYGTGIAFELLDILQKKFGFNYTVIVPRKNIWGSEDGGVLTLLKNKEADLSVAFLPVLSQYTDSISYSPSLDTGRWLVLMKRPKESATGEGLLAPFTLPVWLLILVSLFIVGPIIYCLIHLQTKLCKTNDRDFSLPACVWFVYGALLKQGSTLNPISDSARLLFATWWIFITILTAFYTANLTAFLTLSKFTLPITKATDIGKKHLPWVTTKGNALEDTGYMNNRTLGYPRHYLNFTDNYILGEYVNKRSLMFIRETPIIQHTMYDDYKRKVRAGIDEEKRCTYVITTFDVMKMPRAFAYAKNFKYKVLFDKTILHLVEA…
HphaIR11	IRELLDQKADLAIADLTITFDREEAVDFTMPFMNLGISILYRKPIKKPPNLFSFLSPLSLDVWIYMATAYLGVSVLLFILARFTPYEWQNPHPCNPNPDHLENQFTLFNCMWFAIGSLMQQGCDFLPKAVSTRMVAGMWWFFTLIMISSYTANLAAFLTVERMDSPIESADDLAKQTKIKYGALRGGSTAAFFRDSNFTTYNRMWSFMESQRPSVFTSSNVEGVERVVKGKGSYAFLMESTSIEYVIE
HphaIR56e	FIGCTFILFLTLNILNYGNLKKKFVYSLSTSTRIYLFQSINIISEPKAFKYVLGLMLIKILIISSSYSSGLASILTISRFERGIVTVQDLADSNLEWGNADKSFIFDINEVNYGPYKKIKTTFRVYSESKLAKISKTYNYAFTVERLPFGHICVGEFIKKDIINGYRIMSDDIYSDETIFVLRKHSVFLPLLNNLIVKIRESGLEAYWESQVVALHMDPVVQRVLRYSNRPHKNDNHQIVKLEWQHVQGPFGILFGGLVIASICFIGEWIIYKRNERI
HphaOR5	RNCTINMKFTQKKEMLVDGLKITKFISSGIYQYRFVKFLLILLLIIHGSSQILQAYLFLHNFNLEEFIRYGPMFFVWFYGIAAILTLLIKPKLVENLFDELYLWSIDNASKEAEIMIKKEMKFLEIFAIIYTLFTLILAFVFYLNPNDYDLCLPVKFVSDYTPNYSKLFTKVYKIATCLGIISIYHAHCYQVVYYTQHIKYQVQLFGDTLLDMMNSSKDLSEVKHLIDDEDYQCEIKQHLIFNIKRHQELLTSGHKKIKEISNLILCFSFCGLLAAASLSVRLVLNSYNPFELFLFGLGCLSGATTASAIILAGQSIENITDKLNDCVQQIDWYNMNCKNRKLYLILLICVQRKISIKFSGKCSINFELGLTVIRGIYAVLSAFISLKDKY
HphaIR14	MATGFIIMSLIIYMAARLNPDEWQNPHPCDPNPVELENVWNLKNCFWLTLGSILGQGCDILPKGISTRMVTGMWWFFSMIMSACYTANLAAFLTMERMGPTIKSAEDLASQTKIKYGCVRGGATSSFFKDSNVTTYHKMWVSMESADPSVFEKSNDDGVKRVLSSRGAYAFLMESSTIEYEMARHCELVQVGHWLDTKGYGIAMPTNAPYRTGLNQAILELQEIGKLQELKQRWWEEKNRNSDDCKVVEESGDETAELGLDHVGGVFLVLACGIGVALVIAILEFLWNVRKVAITQRTTLMEAFIKEKNFALDFRARQKAVCPPPLEPAKKKSSN
HphaIR13	KVQEISGRMFKVVSRIGPPYLMRKPLIEGRPYVGNNRFEGFAMDLIDEICKILNCTYQFEIVPDNNYGSYDPKKKSWNGLIGYLLDRKADLAICDLTTTYERRKAVDFTNPFMTLGISILYAKPNKPPPEILAFTNPLSLDIWLYMATGFIIMSLIIYMAARLNPDEWQNPHPCDPNPVELENVWNLKNCFWLTLGSILGQGCDILPKGISTRMVTGMWWFFSMIMSACYTANLAAFLTMERMGPTIKSAEDLASQTKIKYGCVRGGATSSFFKDSNVTTYHKMWVSMESADPSVFEKSNDDGVKRVLSSRGAYAFLMESSTIEYEMARHCELVQVGHWLDTKGYGIAMPTNAPYRTGLNQAILELQEIGKLQELKQRWWEEKNRNSDDCKVVEESGDE…
HphaIR3	KKKADLAIGDLTVTSDREKYVDFTLQFMTLGIKILYRKPEPAPPSLFLFVSPFAIGVWILVGVAFLFVSLAFFIMGRLSPSEWTNPYPCIEEPDYYINQFNLRNCLWFTAAGLTQQGTDIAPIGISTRTGAGVWWFFVLIMVSSYTANLAAFLTVETLVTSFNSLEELAEQTEIKYGAKRDGATANYFKVNSRSNQ
HphaIR64a.1	AYHVETSTAYPIIGELFTNQEICELEEIQLYPTQPMYTNLQKHSPFREILNYCMLEQVDKGIMHRLRNYWDTQKPICIKSMKADDINVNLHEFSCALFILACGSCLSLIFLIYEILYEHKSKPKSATIPFID
HphaIR12	SYGTLEGGSTMTFFRDSKIGIYQKMWRFMESRRPTVFVKTYEEGVQRVLEGNYAFLMESTMLDYAVQRDCNLTQIGGLLDSKGYGIATPKGSPWRDKISLAILELQEKGVIQILYDKWWKNTGDVCTRDDKSKESKANALGVENIGGVF
HphaIR100d	LIISSNLEDFTTAYRQLSHSIWTKNRLYSILILTPMNYDGIGRILRELWTQFWTIKINIVIFQKYNNIHVYRPFEIVNNSRGIVQIYNSTRFMIEKNYELKRLNNYELSIKIFKRIPTAIRHIPANMVDLPIYQHQKGGYYGLDGTILSELSKQMDFTIKIVDLAGKIFGDALSNGTITGTLNLIVKKQIDMAANGYFLNYYQTDQIEFTTPYFYEQICVLAPKSERVPQYMAIFHCFQRRTWCILLITDILSVCFWLIFVKFKHKPNHNRNIDALMVLFSVPINTKKHNLFLGSLMLFNVIIVGLFQGNLLKSFSVVRHYPDINTLQELDKSNLKISTSLNVFNNDSHSPLIRNLYRKITRNYRKSREQAAYKRNVVALERQRDAHLFRLLYKSNDGV…
HphaIR102	MLFYFILTILMKPSNCYRFLITTVSKEDLLRFSLSQCVSSASETYIDKGDVILYSIPITEHEPEISSSIYLSHLIIPDLTQNWPVFVRNNLNNVTGKNKRPCKNYIIQIRNELELNQHLQALSGDTFWNPHAKFLIISATVFNDPIRVASDLLKQLWQFRVLNGVVFLVNRFNQTLIDVYTWFPFDYPNCGRNFSKIVQIDSCSFGIITNKTNWFEFLPKRFHDCEINVRIIEAPPFIINIANNSYNNNLSNKGLEINLLDVVAEQLDLKIRYISSDINAIFGDVLPNGTITGNLQYLETSSDLAIGHYAKTYERSLKFDASIDYFQESLHWCVPHQPSNNFDNLTKVITREAWIVILVTYILISTLTWFTVTDQEPKSYSNLSMCFLNSFAILLGIAI…
HphaIR106	MQLFFKLSLFLVLFRIVSLNLQVVHQFYSRSQQSLLECVVNICDRFMPNGDKIVYSVLLTRLRKTKIDISKNLFILFELHNRSKWTIVSLDGTKEMYERHDSIEYYQNYIIQINNFKDFRLSLKFLQFENNWNPHGRFLVLITTAINNPSYWANKFIRSLTKAQVVNIVIVVAKYTDPMKYLIYSWYPFYNGSCGKNYRLGTRLIDNCYDGNFLNNIDLYENKLVPSFNQCEIKVRTIPWPPFTINIRNNSIFKGRSSYNNHGYDANILSIAAKKYNLKFRYIISKDKLNWGYINLSNPQEFLGNLKYLQTQEDDIAIGGYPKDLTTDLYLDSTVSYIQEALHFCVPNNPITNGFEVMTKMITKGAWCLLLITYLIVTILLWLSTKNTNEKPAFKGILN…
HphaIR109	MKLFLLLISEFIQNIVTNDSCLNGLIQNEFNDRDTIIVADNYRNVQLPNETLVYLIETTKFRQFLSNFRQSSTTDLIINIDGFNLDVEIFQLANIQTKTLLIINIRGEIDMDYIKNLFTSTWKLGLTRFVIVVNNGVSIRLYSRNPQYFCKVDEIIENDCKSDLFDIQRRFPNDNCNLRAVYLRGPPFVIDINKTKNPGVMVSLIRTISEKSGISINYDNNNGIFDDELVNNGSYLRLRQYFLDNRADLAIGHLFMNDTITNPYNYGATIYTDSLAIIVPMPKRLKSYRKLLKIFPKDTWMKLLQIITLTFFIYLVLSLIIGERITDFFQIFFDIIRLSLGNAVNSQPLSISLRILFFTYSLFALNIDSIYLGKLSSVLSMANYDTKMVKVTMFREKDI…
HphaIR112	MKSLCVSVVTLLIIKQNFSLKFNTTSHGNIEKCLTQISQKYFKLTTLIIKDNQSINLQINKYEINYNYLHIFNDRRIKTKFNNIVAIIDDVDQLNRIIIDLSQLEAYNSRANCVIVTNSEGAIAEFARLLWKFRLYNSVILQIAPNQTITIRQLDLIKSNCFQRITTKLVDLYYNGNFLRNYRLFSLWKDLEGVYRKCPIRVGFYYVHPWINDVKNEENPGIFVKLLNLYADNYRFRLNYLPPKPIYRDEMEISFNIDSLYEDFENDTIDVFLGVGIIILEKIFDITAIICENNVYWVAPKSPLLPTWKVILKLYPIDQSLCLGVVLLTLIVLYSYVSYRYQGGLLDISKSFLHFWAILLNTSTIRRETHITLKTLTTSFTIFSLFFYVVCQVKLFATF…
HphaIR116a	EQITYATSSLKFDQYQIIFQNKQPHIIYNYNELKQNIYNEQNLKIKCNFYIILEQNHEFLKKTITKLLKQNNLYVHGKYFIIIEELMTNHRIISMINFLFEKMDVYNVIILNNKKFLTWHPYESCNKNIQIHEIVDTNFLTIFNHHIPKKLNNCPIRVTWIQRGVSVLNPFNKTSPGAFIELLNQIGQSVNATIDYLKEDNIKIERVFVGNETLEMIEDKMDKLKVDIATTCLMNTALAGFTDSTYVLAGISGAFILPQRKALPKWKSFYVLPSEFYILSLITILLSSLIVSISTRTSIFYSIFRIYQLFLQLSINTLPKQWCLRLYFVLLLIFIMEISTIYLSHVCSVFTKVILEPKITTAQQLVDSDIPIISYVGNFTKALRACDENNKKLSQKGKL…
HphaIR116b	MSVINKVLLNIGDYEQITYATSSVIFENYKTIFQNKQPHIIYNYNKFDKSADNGQNLKIKCSYYLILDQNGEFIKKTVTKLLKQNNLYVHGKYFIIIEELPRSQEIINTINFLFEEMNIYNIILVTNNKFLTWYPYENGNKSIQFHEIIDIRSEFLLEVFKSHILKQLNGWPIRVSWTRKGIFIINPFNKTGKGASILLLNQIGECLNTTIDYMKEDNILIEKVFVGNDTFEAVENKINILKVDVATTIIQNTALIGFVHSTYILDISGIFILPQRKPLPKWKSFNVLHFDICVLTIITILLSGLILSIATKTSLFNSIFRVYQLFLQLSINTLPKKWYLRLYLILLLFFIMEISAMYFCGICSVFTKLTLEPKITTMQQLIDSDVPILTYKGNFVLAL…
HphaIR116c	SIENVLQQNYLYIYGNYFIIIEEVLDNPEIINIFKYLFKEIDVYNVILINNNKFLTWYPYENCNKNIKVHTRFINLLKIFNNHVPKELSNRPIRVSWRAGGITIKNAFSKTDPGIFVXMNQIDKCVNAKIKYMARKNFCLSKYIETNTLERKIRKLNVVTALRIVQTADYSTYIIGGNTIYAALPLRRPLPKWKELLVFPIDTLLLTITIILLSSIVTISTKTSIFYSIFRIYLLFLQLSLDQFTKKKRLLHLNLILLLIFIKEISTVYLSGLSVYTIPILELKIKSVQELIDSDIPI
HphaIR120	MKYCRFLVIFILIVIKTETKLINKQILENGRNPLTDEMREFMKFVIDENSHEKDGFLLIMINKIEPEFSDFATQELNRNNSVTILNFDIDKITKPMLNPNHFKFVLTDPEGDLSHAQSSFNKVRSSRAKIVLILTKPPLLFFLKFLMDSYMKIQCINVIIAYEIDNRIEVHTMNPYSTKNKYINLTSTKYTEQLFQEKGRNLHGYQINALLTYNDRTKVHNNQGKDFIIMQTIFSHLNGKLNVIKLNNRSIGNPWLSSMDNQTELNRIKRNILNDLKISILIKSESFTINDGIVENLNPHRQNDLAVLVPKSPKISLFKANSKLMTPGAWILYYSIVTGIFIVLVLIEKHTGCFVGYFDVYFTIHRLNVTNNLQRMPKNSFEKLLIFGLLIFFFLINTG…
HphaIR144	KFPITILDVNLENFTNFNWQQPDFYLINIGENWEIITKLSRFDSFKPTAKFIVTVSKVSHQLLKTLSKFYIFRITIVDEFNQTFTYSPFKNRDIHRPNLELIHLGRCEFRFDRELPGLWVNSQIFALIQCMPPYVICEGNQENLQGIEIYILELLRELLRFEIVYQINTTYEESFGVLQKRHVDLIVGSYRTLNPSKFKNFDFTTNHLHDRLVWVVPRAFTPYWKRLILVFNGKLWLLLLFTILLMGKICEKFYNIDFWAIIFELFRMFFNQNHRLSYLKSGSTRILAVFWTAFSMLMVISFSSKLIYAFFGDYKTTQIKTFCGIIESNLPIGVTGDVLIMFDEDDELKPIINNFQICPYGTTCLNKTVFNGNFVSCYGDRNINYRTSRAYIDKNGETM…
HphaIR145	IDLIRRFLIEYKSNNNYISCCYLINSTKSNLINWLIEYNYCPFYTVTNGEDFQRSAIKVDEIYLFFDSIDNILLMVNKLRTINVWNSDSRTQFIITETIYDRSIIFEKLQQLWYNYSLINFIIIFVNNNKLAILSYHPFNSPKIVDYTQESYNNLFPDKLNNLNGYQLRVSLYDEQPRTGRRNGKWYGKDYRMLRVIVDMLNATYRIVTPKFPSNFTEAYDNIRNNRTDFCFISRFCRDFNRQYEFSYPHEMESLVAIVPKSQQISESKSLLLMFNYRYYLLISCLIIVLTLLLRFSTNQTDSIRCLLGIWCTFLQTPNKYFDQHNSIGRFLLILWCFFGLLFTTIFQSIFVATLIHPNYYKDIDTILQLKQSKLAIYTSTVYKSYLPESINLSVNAIS…
HphaIR147	TIDDLFQQLPFWDLQSNLHLIVCQPVGDRLLYEFFDFMWSRRILNYVLVLITDKLEVITFNPFKNETIRRRKYRSCLKLFANKLRNLYGHPVKIAMHQNNFVKNINGTWVGPFPERMYLIMGLLNATVDVIETSSKTGVIDIGWSIFRNESECSFMPITTPLIELAMFDFLTLGFETIYMVVLVPAFGKEWYQSGNILKVFDQYIWMGLILSAISVGTINLIQQHFNNRIRLPYFDSIRVLLGQNLENSHQKTKILKFLLLLWMTTCFLFDNLFQGGLVSKLTKPKQIEIRTITDLKNSKLPIYRIDAVRNDTIVRLPQLESHVIGVNTQDFWAKLDSCNRSEALILVHLIAKNYASYCTKSNSPMRVMDEILWKAHGTYLFRKNSIYIDEIRRIILWL…
HphaIR150	KSTIFENYLREILKVDDIKSLIAIYNNNRLFAEYSKNLYKLQQPVFDLHLARLGEFNRNYKRGVVIEESKINVIFIGELQEFPQILHLSRQIHFWKDRDKIVVIVDNYQRSDYLQLQTNFKECFNYYIINIIFLIPSFSTDGFSYNPFLNNYTVIATTADPYPDKLLNLHGYQLKVSMFDNIMDSAFDGRNYIGRDGTASRTILERLNATFIYHQTLETETLPLVDVQLYEVGNRTVDFGFNTRYVKMMFANLVEGTYPHDSDDLVGLVPVLRSTSNASILSLLPLIGWFETLTGVVLFIGSVIILAKINKQYCDLSKLIITALIVFLGISAKSMRINNYRIVLYFYVFFSFITNTLIISKLTSVLTAPAGVEQINTVEQLAETNYKISTLARYKVMLD…
HphaIR151a	MKKSLLVLYLLIINQILCNTLSDILQKIFVKEYCLYYITDNTTNENFLQKSLTLTNLPIVSFDFETFKQTNYNSQCNGVIICTNNLNETGKLIVDNLQYYHNIKPYERIAIYYSDNNEELQEEFLIATKDYGVDIFLLQFNDNKQEIKSIYKNRKLTKSENFQWTTAIEPRNKSATIVTFPCNPFYIIEDNDKITGGVEFVMMNEFLKNYKIQYKILKKSGSNFHNFWHKSLEMVENGTANFATCSHWYISILSKNLDSTYPLEQICVTFLVPQPHLSPYFTFIFQAFQPIVWLIVIFVSIIAFLIFYVINLFYRNFGVHTRNDTLLILFDLIHSYAVGGLRLLPLSNQYILKKIFLFWLIYCVLLKIYYTAGMTSVLTRVKYLDQINTVDDMIEKQIK…
HphaIR151b	LLTITEIYAIDVILIAIDRDSYQLKISSIYDNKTVKITDIGLDNLSIIYNRPKWEPFKTNSSRQQTPFIITAFQCTPYFYVDDNNNIKGGIEFSAINEITKNWPHQYLILRMNKKSNLPSHDYWTTGRLLIENKTADLAACSQFHYAMTQLNVDTTYPLEQLCVSFLVPKPTLLPHCTFILQAFSTELWLIILAILICICIVIYLAIAIYRRDRHKRMHRDRVAIFFDILHLVFSGSTRFTPASNKHTARILFAILYGFSVIFSTYYSAGITSCLTNPKLTNRIRTVEDMAEKKITWLGGDYWTNYLQHSPAKTLNILAKFSIKSRQKAQSIVIKKLPNNFIADIDGLYEEEIRKLTNLHECFVTNYIAFGLKKHSPFTRIFNYYRSKFNENGLMLFWL…
HphaIR151c	MYSLKIVILLCSILTVTSTNSLNLSVILNIFFEEIYQQKNCLYLILNDSTIDNIVSKSLIGVNSSIITGKMELFYYLMNNSECDGYIFTTTNINKTSNWLLQDVKSSRQIKPYETVTILYDSDQNFANTNLLTITEIYAIDIILIAIDRDLYQLKISSIYNNTTVKITDIGLDNLSIIYNRPKWEPFKTNFSQQQTPFIITAFQCTPYFYVDDHNNIEGGVEFSAINEIMKNWPHQYLILTKNKTTLRSDDYWTTARLLIDNKITDLAPCSQWHYVMSQLNVDTTYPLEQVCMTFLVPKPTLLPHSTFILQAFSTELWFIILGILICICIVVDLAIAIYRKDRHKRMHRDRVAIFFDVLHLIFSGSTQFTPAPNKHTARILFVILCCFSVIFSTYYNAG…
HphaIR151d	CDGYIFTTNINKTSNWLLQDVRNSCQIKPYEIITILYVSDQNFDNTSLLTFTEIYAIDIILITIDRYLYQMKISSIYDNKTAKITDVGLDNLSIIYNRLKWESFKTNYSRQQTPFIITAFQCTPYFYVDDYNNIEGRVVFSAINEIMKNWPHQYLILTKNKTTLRSDDYWTTARLLIDNKTTSRAPCSQWQNGQLNVDTTYPLEQVCVTFLVPKPTLLPPSTFILQAFSTELULIIFGILISICIMVDLAIAIYRKDRLKRMHRDRVAIFLDVLHLITGRTQFTPAPNKHTARILFAILCCFSVIFSTYYNAGITSSLTNPKFTNRIGRVEDTVEKKISWLSDNNLMNYFQLVKTFKVQSIVTKKLCNNFITDIDGLYEDEKRKLTILRESFNTYFIAF…
HphaIR21a1	MGPFHWTVWLSLTLIYLFAILPLAFSDRHTLRHLLENPSEIENMFWYVFGTFTNCFTFTGSWSKSDKITTRILIGFYWLFTIIVTACYTGSIIAFVTLPVYPEAVDTIDQLLKGRYQIGTLNKDGWQNWFENSSDPKVQKLLRKLDLVPDVESGLKNTTKAFFWPYAFLGSREQLGYIVRTNFTTKNKRNLLHITTECLAPFSVGFAFNKDTIFSRIINIGILQIVQNGLFIKIKNDVEWLMMRSATGKLLAANSYGNLLGNWAAEDRSLTLADTQGMFLLLGAGFLFGFFALLTEWGGGCIHLCKSRKSKRICSTDSIISNYRTYQSPTPREKLDSLKYNSLLSDTTKNSSECTIDNNIDEDKQNSNQNESIDKQIDKLFDFGKLFGSDEVKSEEIGE…
HphaIR21a2	MILENVTISLSLIIIFSVLSSTIQSISIADNGNIIKRALQKSHEKSQLEKWEGKFLRRSKKFDQTSSLVELLHNIANKYLSDCPSVILYDNYTEKNDDLLLEKLLKNLPNIYLHGQITEDYRLERPELIVEQQTCHNYILFLKDVMHCKKIIGPQQQDRVIIVSRSSQWRVYEFLSNEVSQSFLNLLVISMSEKLGTSSKNELPYILYTHKLYIDALGSSTYQVLTSWRNHTFTRPDVNLFPKKILEGFAGHRFVVSLAHQPPFVIKKSGVAVCNTVKSDRANLGIAGLYITNDRLDMLDMTNFHSQDCAAFISLTSTALPR
HphaIR25a	MHRIIFIIFLIKQQINAQTTQNINVLFVNEEGNTVAEKAVEVATNYIKKNGKLGVNVDPVKVVGNRSDASGLLDALCSTYNDMLINSIYPQLVLDTTMTGLASETVKSFSAALALPTISASFGQEGDLRQWRNIDDNEKEYLIQIVPPADIIPEIIRSLVLQQNITNAAILFDNTFIMDHKYKSLLQNVATRHVITPIKEKQRIVEQLEQLRKLDIVNYFILGTFNSIQDVLDAADSVNYFNRKFSWHAITQDKGDLKCNCKNATIILAKPVIDTQYQDRLGFIKTSYQLNAEPEIAAAFYFDLALHSFLAVKEMLADGAWQRNNATNYITCDDYNGDNTPKRTGLDLMKYFNKDNTELPTYGPFKIVSNGNSFMEFTMQLSAVGVREGSSDKSVALGS…
HphaIR40a	LIDENGGDLVTAIFDIIDGLTTDQITICFDNHTNVDFIETLSRKFITNQISVELFNMTLVEIQDKYFEFIGDRVNDHKTSYSIFFCTHKLYEHILLEIKNYDYIRRNIVYIFNWGRQPFRRYFIRNIENVMKIYVITNPRNDTFRVYYSQALSYKTHHLEMVNWWRQSVGLFYHPTLPTRYKNVYKDFNEKIFKIPVLHKPPWHFVKYTNNSMTVLGGRDDCILSLLSRKLNFRYEYIDPPERIQGSVSENGTINGVLGLVWKRDVDLFIGDVALTFERSNHVEFSFITLADSGAFVTHAPSKLNEALALLRPFHWQVWPAIAVTFIVVGPMLYAIIALPNCWRPRFHIRSHVRLLFDCTWFTTTVLLKQTGREPSSSHKARFFTIILSISATYVINDM…
HphaIR41a1-1	MLLKLYSRILINLLVEKYFHDRRCLIIFTDNSSDYNFDYNGFLPAIKLYGEDPNFDLIFNYQGCQGILINTEDPSVIIERFEYEIRHNLERFNRRRYLILSNFNENYKRIYQLPELYYILDLLVVIPKLSAINLEKSLDFMENYEIMFEFQTHKYIGITNHNQSIILNYWFGNNQTFGSRTNLFPNKLRNQHGRELRMATFDYPPYSIIGHTAGEAYGSEYSIGYFFAKKHNMTPVLVLNDDYWGNIYPNGTGYGLLGNIAEDRADIGFAALYTWEFCYHHLDLTKPSVRTGITCLVPAPKLAAGWLTPLISYTFDVWISIIVIFSLSVTILTLSQQFYNNLEQDGENNGNHINILILLSNSTLLVFKQLVVQALTNYEFPKKRINKFIAFLMLIFGLI…
HphaIR41a1-2	IFSNRNDIIFEFFTHKYVGFDANNEPILINKWFGNNQSFLNEQKLYPDKLTNQFGRNFRISTILYPPFSVPVLDENDNLTEYYGSELTIAVYFAKIHNMTPIVMVDNQIGYIFSDFNGTGVQGTLLADNADIGIAALESWANLNNYLDFTVPSIRDGVTILVPTPKEMDGLLAPVYAFGTQIWLAVGFTFIISIIVLSLKLYCHNRVIMEIDNIEERKSAFQYFLQSILIIYKAFLSQYITDNEMPKKFYSKINIILLTIFGLLITSSYSSSYTSIMTIPRYEKAIDTVQDLINRRLQWAANNPGWVKPIEQYQEPEYDQLVKLFVVAPEDQLGIYGETKQFGFAMERFSTKSYVIGNFIKRDTIKYYQIMKEDIYWAYSFMMVRKNSVLLPELDRLML…
HphaIR41a1-3	EYCGSELTIAIYFAKIHNMTPIVMVETNKDLGDIFGDFNGTGAQATLLKDNADIGIDALESWSRLYNYFDFSVPLIRTGITVLTPAPKKMVGLLTPVYAFGTQIWLAVGFTFIISIIFLSLKLYCYHYNRVIMEIDDIQEQKSVFQYFIQSIFIIYKTFLSQSITDYEMPKEVYTKIIVTLLTVFGLLITSSYSSSYTSIMTIPRYEKPIDTVQDLINSRLQWAADTPRWVESFEQYQEPAYDELVKLFVVAPQDQLRIYSKMKQFGFAMERFSAKSYIIQNFMKRDPVKYYRIMKDDIYWTYTLFMVRKSSVLLPELNRFILIAHAGGLVTKLHDMAIDAFLDFYVNRFFSYPSKHLEIVKLNWSHVVGPFTILFIGCILSSIVFIIEIFLCKSRREI…
HphaIR41a1-5	MSAIFHYTTFLINLIINQYFQNYNCVFILQDLDNFRYNSNQIPAVLIQIRNQSDYGLMFKNYGCRGIIIDSKQPEMSLKEIERSLLYSQERFNNRRYLIVLNDNEDFDKIFRLKQLNFIADLLVVKIVNNRNYIKFNLNQTEEAIFEFFTHKYVGFDDNNTPILINKWFNKNQSFLNQNHLYPDKFTNQQGRKLRISTLTYPPYTVPVVDNNGGFLSFYGSELTTAIYFIKNHNMTPIGILNDDADQLWGDIFENFTGTGLRGKLLDDSADIGFASVALWESAFRYLDFSVPLIRTGVTSLVPAPKVAGGLLTPVYSFGTQIWISVGCTFIISTIVLSLELYFYNHNPEVDNESLFYSFIKSVGIVYRIFLSQSFAENKLPKVIITMLMVFGLLIISLY…
HphaIR41a2-1	MKYINILLKILIQRYFIESRCIFLFTDNFSAIEHNFSIPIVYLNNELLPEKLFRNYGCRGIIINYDNPQAIFQKFEYLIRFQSERFNTRRYVILWKSNENFIQHFFQLDEFQHICDVLLINKQIDVGNNINDKYRHFYEANNNEIYQFFTHQFGSNEKPKKIQLLDKWFSKNSSFLFNNDLFPNKLKNLFGKNYTIGSLDYRPYSVIDLDKGIIDGTEGRLIIDFCTKYNITINLKSFSDWGDVYSNWTGCNLLGSIALQETDIGYAALYSWDKFYNYMDYSKSFIRAAVTTIVPAPKPATGWLIPILPFSTQTWKALIVTFISSIIILFIILIINNSRDLWAKFEYSSMVLTTVFLLQSHLYQKRINKLFIGVILLNVVIISSSYSSGLASIMTIPRY…
HphaIR41a2-2	MLNTETLLKILINTYFFNARCLFLISDNLNIYQKNFSIPVVHFTNELLPEKIFQNYGCRDIIIDYNSQEIFQKFEYLLRFQWERYNTRRYVIFWKNTTKKSVEEFFQLNEFEHVCDVLLITKQEISGDYRNINNKRILLNRNGNRNEIYQFFTHQFDGNNKPRKIQLLDKWFSKNSSFLLHTNLFPDKLTNLQGRNLVVATMNYRPYSVVDHDKRIFDGTEARLVYEFMKKYNSTPIFLQIRESNWGDVYPNGTGDGVLGKVAVGEADIGYAALYYWEKFYSYSDFSRNFIRAGMTVIAPAPLPEAGWAIPILSFSPETWMILALSFIICTFTVFLTLHFESSGNLTKKFDYSITILTRLYLLQSLNNIPGRKVFKYLLGMILLKVLIISSSYSSGLAS…
HphaIR41a3-1	MQYINTLLEILISNYFIESRCIFFFTGSFNVNRPIFSTPIMNEILPEKVFRNYGCRDIIIDYNSQEIFQKFEYLLRFQWERYNTRRYVIFWENNTENSVHEFFQFHEFKHVCDVLLITKQEETNNRQNINNKINIFNRSIDKNEIYQFFTHQFGGNNQSRKILLLDKWFSKNSSFLFNNNLFPDKLTNLLGRNMVVSTMNYAPYSVITISDGIETRLIFEFFKKYNLKAKFLQVEDFNWGDVYPNWTGDGILGNVAMEFADIGFAGIFRWVRFYKYLDFSAQLLRVGMTVIAPAPKPAAGWSIPVLPFSIHTWIAFALAFIGCTFILFLTLNILNYGNLKKKFVYSLSTSTRIYLFQSINIILEQKAFKYVLGLMLVKILIVSSSYSSGLASILTIPRF…
HphaIR41a3-2	AGIFLWGKYYNFIDFSKHLLRVGITVVTPAPKPAAGWSIPALSFSADTWAILALTFIASIFTLFLSLSVQNYINIQKFGNLIMKFDYSSITLTRIYLLQPLVIIPKGNIYKCLTGMFLLKILIISSSYSSGLASVMTIPREEEPILSVQDLADSNLEWGGADSSYIYAIENDDHGTYKKIKTTFRVYSESKLAEISKIYNFAFIVERLPFGHTCVGEFLKRDVINDYRIMRDDIYWEETTFVLRKHSVFVPLLNDFILKIYESGIEAYWEDQVTALHMDSVIQKAIHDDIDYDIGNNEPVKLQWRHIQGPFGILFGGLLLSSLCFLGELLVYKRKKTMLK
HphaIR41a3-3	FEFFKKYNLTASFRQIEDYNWGDVYPNWTGYGILGEVAMGNADIGFAGIFFWEKFYNFTDYSKHLLRIGMAVITPAPKPATGWSIPALSFSADTWAILALTFIACIFTLFLSLSFQNFVNLKTKFDYSLITLTKAYLLQSIVIIPGGNVYKCLIGMFLLKVLIIASSYSSGLASVMTIPRYGKPILSVQDLADSNLEWGSADSAFILAIENVNYGPYKKIKTTFRVYPQSKLGELSKTYNFGFFVERLPFGHICVGEFLERDVIYGYRLMRDDIYWEETTFALRKHSVFLPLLDDLIVKIYESGIEAYWERQVTALYMDPVIQKVLRYYNIYHETNNDEPVKLKWQHVQGPFGILFVGIFLAILCFFGELIVYRCKNA
HphaIR41a3-4	FDGIETRLLFEFYKKYNLTGSFLKIADYNWGDVYPNGSGDGILGNVALGNADIGFAGIFLWGKFYKYLDFSKHLLRVGMTVIAPAPKPAAGWLVPILPFSIEIWAILLLNFIACTFTLFIILSFPSYNNLNRKFDYSLITLTRAYLQQSIKLIKGRNLHKYFLGIILVKISIITSLYCSGLSSVMTIPRYKGAISTLQDLADSNLKWGNTDISFLFAIDEVNYGPYPKIKSNFRVHTEDELGEISKTFNFAFTVERLPFGQICIGKFIKQNIINGYRIMRDDLYWDETVFVFRKHSVLMPLFDDLILRVYESGLQAYWERQVVVQHTDFLIQEILQYYNSLRKPGGREPVKLQWRHVQGPFGILFIGILLATLCFFAELVAYRRKLKKLNMLTLEELPL…
HphaIR60a	LNRKGPIFGNYTIECLEQIAINNFYYLNKYDMKTNYSLLLLTITIDSGDDLSMIEDGVLRRFHQLSKWSIESVTKRSQIEFKSTQIDDDKRQFVLDVNTNFYLISIRKPEDVDRKLTILINLSNYNQRGLFVIYSINSLSTGEVQQIVDKLLERMIFKILLLIPKNLHHFHLYSLDYRRVNGENCLDFSRILRLNRCRNGRFLNKSLDYHQSMLTTDFNNCTMNVYADQIEPFVITADEGIEIELLKLQSELLNLTFNITTGENYFWGPKTNNNDYGNYSINYVYQDFYLGIGNMAPSILYINDFEFTRQYFQENLVWIVPIADYVEKWRVLTIIFTTEVWAICGSLVVITAIFFHKFATKIDNNYYNNFNNNFFQSLQLLIGLSTPTKPKHDRTRLIY…
HphaIR68a	MMKYLISNKCICIVTDNVYGVLFQIDWFKRFNGFLSFILTRVHDSEDLLIPSANIQKSLTLANHEDCQLYIIFLANGLQALRLLRYGDRYRVINTRSKFLILFDNRLFDRNYYYLWKRIIDVLFIRQYSKRKQSSNNRAWIELTTVPFPSAISSVFVPRRLDVWTNSKFRYNVDLFQDKTKNLNNQTLRVAILPHLPGITKDQQLNSANQGRTLINYSNANYSGVEIEILTTVSNTMNFQYTIYEPDNIEMVLWGGYQGGGKYTGLVGEMVYTRADIALGDLYYTPYMLDLMDLSLPYNTECLTFLTPEALSDNSWKTLILPFKPTMWACVLICLVICSFIFHYLARFHQQMSQLAIKQQQDSTDKRIVTIFFYEIRDDMKYSKLKELYHLPKYENQPV…
HphaIR75b1	MLIQPVLLSLLTLNLKISNGNSDENSRKFSVIVDFLSLQKPSSTIRIYSFLCWNKGNFITISEISVVKPLSSKYRLSAIKTLENFKNSPKFEHHHYFLVDLNCENSQQILQKAENLKLFDAPFSWLIFNITDYQKGTPKISPRLGSKVFFINPINNSYEIKAIYKLNKTLDSFIENPIGQWTEQDGFQYFHELIISRNRTNLMGHKFVGSYVLTNLDSLNHLRDYRHRHVDSITKVNYILIHHLIDMLNATREFLLQRTWGYKNHTTGKYNGIVGDLLDDRSDIGATPMFFSIERLLLIEFIAMTTPTYMKFIFRSPPLSYVTNVFTLPFDRTVWHYCFTMVGVVLLCLYIITIWEWKEPVFRRKIEDQHNSLRPDIFEVAMMEIGAISQQGSDNEPKS…
HphaIR75b2	LNYSTQYTWGNKDENSGWNEMTGELVQEEGHIVGTTLFLIINLIDVIDYIETGTTRSKFISRKLKLSYVTNVFFDKFVWICAFFFLIIITLKLYATKWEKFNKLHKFTPIINFVEEMYGSWVEIALIIFNALYQQGTTKTPUSYPARIILIFLLSFIFLYTSYSVNFVALLQSSSKSLUTLENLLKFCLDVGVDDTVFNRINFPYCNATESVRKALHEMSPPGHKSQFYSMQEGIKRIAQGLLVFHVETGASEKCGLQEIAYLQLTDLWLAIQKNLSYKKIRLKRSVFKFEUSFINVGLVNCYPVTVALNVGFSTAIAVFLSEIYVHLR
HphaIR75b4	ANRLNLFKTRIKWLILNFNNATLAGNLNILIDSQFTIVTPIDDKLELSLIYKIRKDHNKFARNFIGVYSIDKNRFLQFNNFTFATNRTNLQGSLLRISYILTQPDSINHLRDYRDKHIDSVSKISYILLHPILDQLNVTKLYNLRRIWGNFNHTTGLFDDGMLHDLQTEKADVGGTCMIPTMERFEIMLCYSMYAPNNLRFILRAPPLSYVDNIATLPFQTNVWYACYIITVIILIVMYVIVLWEVKSKYYFEEVGDSRNLLNYDDLSLEFSDICLLQLGVVSQQGVEIEPKSYSGRIATFIILLAMMFLYTSYSANIVVLLQSTSDSIKTVDDLLESGISLGAEDVVYNHYHMSRDQHPLRRELYRKKIAPEGQRENFFKLEDGIRKMQTEFFAFHSD…
HphaIR75c	YFFEKHHWLVVTARKFQFQEVFKQVALNINSNVNLAVFNSSGWLIYDIYNQAYRHNGGLVISELGFFNSTIGYRAKLETNKFWIRRNMSGVVFKSAVVVPNSRIKLDEYLYSEERRQENSMHRFQSTTIRYCRDFFNFTLDVERTESWGYRQQNGNFDGLVGLLERKLVDFGSSPLLLKFDRLPVVDYSYGNWILRSTFIYRRPKIEVDSYEIFLRPLSDSVWICIFCVLILAILLLKIILNQETKLYNDWNDRIDNWSTLFLLILGVICQQGLICNPRLFSSRTLLISTLLFSVLIYQFYSASIVSYLLMEPPRIINNLKDLADSNLKAGIEDILIDRNYFKQTTDPIAIDLYNRKIKGQTNNDGFYQPQDGLNLVKIGGFAYHVETSTAYPIIGELF…
HphaIR75d	MKLLIILIGIIEIDCLLDLNLIRAYFGEKSTKFATIFTCSSRFERFQFSRQLFFNDNRKISIFDVDFPQIELTLQTSREHISVVADFDCPNIENLLIQCGFRKFFSVKHHWLLITSSLENYDKFENITLNIDADINLAVFNETYRNFLIIDVYNPASKHGGLLNFTKIGFYDDKIGFNARIVEDKYWTRKNMSLVRFKTMVVLPVPFHGTLREYLDSDDNRTVNTFNRFHSRLVHFCRDFYNFSMDTFLAKSWGYTKADGTFDGMVGALNHSEIDFGSSPLFVRTDRAKFIDYGRNTWILDANFIFRNPKARTSIEIFLKPLSTSIWLITGMFAVSSVLILKLVTTYERKRFKYNVETTWSLSSLYTLGAFCQQGAPTTPHLLCGRITTITILLLSVII…
HphaIR75e	FLLTATSWEFSEFSKISNEFPIDVEFIIAIINNNGSIQLFRPYKIRKINNIIWNYYGNWSVNGLFINNQTITKERMNLKQTKFVVGLTVLHNDTFQQLHDFKDVHIDSFAKLAYGCVHHIFQIHNATFTLATNPSFGYYNETTGRVNGLVRMIADGEVDIAGKNRCLYMYESRYRFIDFLHTGLIYEMRFLVHKPSTSSMKNIFVLSFTNGVWWVLLLVLLIFAIFVRIILNFETRSNRVYSASDVGLIALEALCQQGTTTEPASLSGRIIVLIFFAALMFVYVSYSANIVVLLQSTTPLDNLEELLNSRIEVAGENAEYARNYFEAPKTGILRELYTKKIYPDRYLDLEAGMRTIQERTFAYHINLYPAFVYILYNFTNYEICALQQLPGYNEVNSVY…
HphaIR75g1	MQPSILLLFILVSSTTPSPLFNLIGNYLTATKTSLCYFFTCWSKYEIAEMGRILDGFHIRYKFIVTPTTIGEELKDANITRYGYFLQFSCTNFSNILTKETKSVNFRQTRPWIIFGNTANLAYWANFFLETKLRLDSNIILIIPDNLNKYNLYEIYNLGRNLGGSTLINRIGYWNGIKLVRNRNNFYLQRRNMSGITLRATGVVLVRKHEGTFQEYMFDTRYKHHDTQSKFHYPIFLYLKDMHNFNFNLTITNKWYGNTTSGIDGGVARLLHEDLADICCTGGAQRYSRIDVLDYLAPSYHFRPCYIFRNPGSYDPLKNEFLKPFSDKLWLVLLASIGCTCVLFKSFNIIENRILGNTSRYCWSSVILLTIGTILQQSSSFYPSRIAGRFLYLSLLIMS…
HphaIR75g2	MNLILQLVLICSLLDFIDSFSAKLNIISDYFNKNNVQFCYILTCWSTYDNFEVHKELSSRNIRSTFIHPNGTNFNNNGYILDISCGNSHQILSEVHHLSFRYTQKWLIFATSQVKWRKYFEGVRLRLDSNVKLVVSQNYRHHLLDIYNLGFNLGGSLKVNVESYHNSNSFFFNHTHLFYGKRKDLTGIHLRSATILRQAPSINFTEYMTNPRYKHLDPISKFHWALFQILQEVHNFSHNVSFADKWFGNTPHGIDDGVGKLLWDNVVDISSTGALLTAAKVSVVDFLQPSYYLQFAFFFQNPTNNNPLSNQFARPFSINTWLSIGIIIIIISILFSITFKLENLIMDSRRLFSFVSILLIILSAFVQQGITIALTQFSGRLIFLSLLIFSILIYNYYTS…
HphaIR76b	MGLIEIVLAGLLLNSTNPNLDSSDDPNSTALIVSEGLSKYRLQLRQLTNELKNENLIVATLSNEKLSGSRVDRNKRRYGTGIAFELLDILQKKFGFNYTVIVPRKNIWGSGDGGVLTLLKNKEADLSAAFLPVLSQYTDSISYSPSLDTGQWLVLMKRPKESATGEGLLAPFTLPVWLLILVSLFIVGPVIYCLIHLQTKLCKTNDRDFSLSACIWFVYGALLKQGSTLNPISDSARLLFATWWIFITILTAFYTANLTAFLTLSKFTLPITKATDIGKKHLPWVTTKGNALEDTGYMNNRTLGYPRHYLNFTDNYILGEYVNKRSLMFIRETPIIQHTMYDDYKRKVRAGIDEDKRCTYVITTFDVMKMPRAFAYAKDFKYKLLFDKT
HphaIR8a	VLKEIDQNEVEHWLEHSFIDQQFQTILIDLNGENGDEIKICNGLNQNGVVVVIDLTWGGNSDAKNITNSLNLPYIAVDISISPFLRLLDLYLEIRNSTDVAVIFDHPEYVDQSLYHWIDTTLLRMVISESLDKISSKRIRNIRPIPNNFAIIATTTNISKQLETAFAQSLVTLPQRWNLLFLDFKSDEFDRNILKGSPINLLYMDPEMCCKFLKTPSCECPKSFNLQQNFLLITIEIIKQTFIDLLKDNWQFPDSLQCNGDNTIDDKFNEKFESILQQKIAENSLIYKDQDTLRLNTDGSIDIGRNNVARYNSQKGIQITTGAEIPPIKPFYRIGITHAIPWSYKETDSQGRTYWAGYCPDLTQKLSEVMHFDYEFVEPKKGAFGKKRNGVFDGVVGDL…
HphaIR93a	MPLITLLFVFVWLFVKIETEQFPSLITTNATLAVVLDKEYLTDQYESIRTAIETYLIYAKRELIKHGGVNVQYYAWSSIYVRRDFTAILSVTSCTDTWRLFRTAVRENLLHMAISESDCPRLPVKEAVTIPLIRRGEELPQILLDLRSTNAFRWKSIVLIYDETLSGDQVTRIVKSLTKESQEFKLNGVAISLMKLDTNVNIIELKQIINDSLLLLKRQHTAVGANFMAIVSYRLVQLIMEYANNLGLVNVKNQWIYIVSDTDYYTRNFEQLKTLLKEGDNVAFIYNTTATNSKCVGGLQCHTEEILNSFAKALDDAVQDEFDLANQVSDEEWEAIRPSKLERRNFLLRKVKEYSIKYGICDNCTRWLIKTGDTWGREFQPNLTIIDYGVADLIPVGNW…
SNMP	AA sequence
HphaSNMP1	FKAIVKSQTALRPGNIVRKYYLKLPIPLDFRVYFFNISNPEQVQNGEVPNLMEIGPYCYDAYKEKIDVLDNSTEDTLTYTPYETYFFNQERSGRLSQDDYVTILNPLTVGIVLSVVKTQPALLNTVNKAINSIFNNPQSIYLTVKVRDILFDGIVINCTVKDFAGRAACSQMKSQMSGLVEIAPKIYLFSIFGPKNGTLPQRVEVKRGKQKARDLGRLVSINDQPRLKIWATDECNQYHGTDGWVFPAFLQNVDQIWAYSADLCRSIYMNYTETLEMHQLTSRRYEGTLGDQSSNPEDQCYCTTPKTCLPKGVFDLTKCIGAPIYATLPHFYETDPKFLQQVNGLKPDHDQHSLFAIFEPTLGIPLEARKRMQLNLEIAPNDKISFMKSLPAALHPIFW…
HphaSNMP2	KPSENMHLIVNKKILILTSLLGVVFIISGFVLGYRVFPNLVEKKVWENVILTENTEQWTNFMKIPFPFQIKVCFFNVSNPDQILQGAKPIVKEVGPYVYDLYRWRNDIEWNDDEISFYEYTSLEFNRKASGKLSDNDLVTILNLPLNALIMTVEQMFPDALETVDSVISIMFGEYDGLFITASVRKLLFSGQIICKDGGDADFAAKIICTQFKNKAKLSRPMQIVDQHIDYAYLRYKNHTHLGRFTINTGQKVRENVWNLVKYENKEYISVWNGQKSICNKIHGSIMFPPFLTKNMTFDLFAEDICRHMPLKYNDTDTVKGIQGYRFTVPKNAFNRPTKDSPDYCYCTNRSPDLNGRRSGCLGDGILDMTTCVGAPIILSFPHLLYADPNYRSSVEGLK…
OBP	AA sequence
HphaOBP7	MKSLFVFCVFIAVAFALDEEIVKEMRAAFMENLKKCTTEENASPDDVASLEHHTVPATPEGKCVIFCLHKIYKIQDETGAIDREGSHQLMDIIKDLDADIHGKMVTVFEKCADVPSGGNPCDTAANFVNCAITEAKAVGLEEDFLP
HphaOBP4	MKVFVVAVIFAVMVSTQALTLSEEQKAKLKSYDADCSQSSNVDKELVAKARQGEFVDDAKLKAYLYCLSKHIGFQNDSGKLQQNVIHDKINAQLNDEKQTQAIIEKCIAEKASPEDTTFEAVKCVYESSGKKAALL
HphaOBP2	MRVLQFLAILLTLASIQCLSVDMLNKIKTWRGECIDETGNDRDFVVKALTEHKYPDEAKFKDFILCMTKKFGVVDDQGNLHPEVFKKVLLSEGQSDAAADDLVKKCAVVKGSAEDSAFSMFVCHQNSAPKELQI
HphaOBP3	IFKKIFRKFLSFPKFYLFLNKNQFIKTISIDLITHLERIEAMHKADWTPDKPIMCYNWCVLNMYKLISKDNQFNYDLAITTLKAQAPLKLQETALKSIENCKDAVKTTTDKCAAGFEVTKCIFMDDPEHYFLP
HphaOBP6	VHATDDSSGGDPELLKKIHDKCLKSTGTKEEDVENFKKGKAVNNENFKCYDKCIMMEAGSMTPQGDVDIPTFLKSLPDSRKGPAKNMLENCSHFTDEDLNERAYKICKCSRETDPENFFII
HphaOBP1	MIIQLELFIFIIIINKNCANDQLLSKIDEYNDFCMKQSHVNPASIEAVKNHHFDDNDAKLKEHGYCFAKKLNFLNDDGGLQVDVIRAKLTDKLKSTKIADRLVNRCVRTRETGQETAYYLLKCLHINVPRGMDFVN
HphaOBP8	GNTSCKTTVVKKSAKMGHFSQLLIVVAVIAVLGAHATDDSSGGNPELLKKIHDHCIKETHTSEEDVENFKKGAAVDNKNLKCYAKCIMMEAGSMTPQGDVDIPTFLKSLPDSRKGPAKEMLKKCSNFTDKNLCERAYKIFKCSRETDPKNFFII
HphaOBP5	MNEVLINKQLDHHNNHHEVYSFKCFLHCLFTKYGWMDELGGFLLHDIKQTLEESDIEVKSLEFILYKCTAIDSMNRCERAYKFTKCFWEIISEQQPSDDQLFYNVDEQNNGLIFK
CSP	AA sequence
HphaCSP2	MNNWLIPQLLSIILLLININENSAKVEQQYTAKYDNIDVDRILHSKRLLLAYVNCLLDKGPCSPEGRELKKYVPDALATDCVKCTEIQKKQAGKVFSFLLQNYRNEWNMLLDKYDPEGNFRTKYAIDDDYDYSDLDSAK
HphaCSP1	FELDKPTTKMKLIICFFIVVLYSIVVSSEQYTNKYDNVDIDQILRSDRLLKNYVNCLLEKGKCSPDGAELKKNLPDALKTACEKCNDKQKNASKKIINFLLENKREWWNELEKKYDPEGLYRKRYEEEAHKQGIKL
HphaCSP5	MVVTTTGWITVTTITTLFVAITTGQQKPYASRYDHLDITTILNNRRMVTYYANCLLSKGPCPPQGLELKHILPEALETNCARCTTKQKTAAYRSVKRLQKEYPKIWDQLTAVWDPDGFYIKRFEATFENGQIIDNDLQTKPSASAAPTVLSNRFGDDTAEATNDIATNLPPSTATTTRSTTSSTPTKTATSTTTNRPSTNNIVVKPTQRQPAGANSQPTVSFGGNAVVNGIVRSLTDLSVRVVQTGTKLADAVISAVIRPPVVN
HphaCSP3	MKVVACLLIVTIIGYVACRPEEKYTVKYDNVDLDEILNTERLLKNYIDCLLDDKPCPPDGAELKRILPDALQSKCEKCSEKQKEGSKKVIRHLYKNRRSDWDKLVAKYDPKGEYVKAYGDELEKL
HphaCSP4	NPSSQDNNMKLTIVICALISIVIAEKYTTKYDNVDLDEIIKSDRLMKNYVNCLLDKGNCSPDGAELKKNLPDALHTDCSKCSKTQKEGSKKIIRHLIDNKPDWWKELENKYDKDGTYRKKYQAELKN
HphaCSP6	MNNTTLFTICSLFGVWVMVTRAATPIESTTRPPVSDEQIESTLNDRRYLMRQLKCALGEAPCDPVGRRLKSLAPLVLRGNCPNCTQQELRQVQKILAFVQKNYPKEWNKVLQQYAG
Tribolium castaneum
OBP	AA sequence
TcasOBP0A	MNCFVIFALSLSATVFGQSLSEDEMRENARKLMTSCKDKVGASDADVEALKMHQMPESREGFCMLECVFDSAKIMQDGKFSKSGMIEGFKPLIGDDKAKLESLEKLSATCESELGDGEDKCETAKRLVECVIKNGKTHGFEVPPPRE
TcasOBP4A	MKLFILAGILFTGVCAVDQEFVEKFLQKMEKIGEECAEETHATSDDIADLIEQRDPKTHEGKCLIFCYHKKFNTMKEDGSLDKVGSVLALEEVRDADFELYKNILTIFVTCGDKAKIYDDPCETATALTMCGRDEAKALGLQDAIFG
TcasOBP4B	MKSTWFFLLLACSLTCALDQEFVDEFLEKMQEFGAQCAEETDATSDDIAELIARKLPPSTHEGKCMIFCMQKKFNMMKENGGIDRAGAIAALKPLQKADPELHQKVLKIFVTCGMRVKPSPDPCDTATELALCGKKEAEAIGLEDALLT
TcasOBP4C	MKYFVVFASLFLATNALSQDFIDKFVAKVKSIGETCVPETNASKDDISSLLAHKMPDSHEGKCLIFCFHKQFQIQNDDGSINREGAIKALEPLKADDAELYEKVISIFKKCESTPVDGDSCLYAASLAECAVKEGRAMGLDNLIVLEIE
TcasOBP4D	MKFLLVFLSVAILCTFAMDESFLQQTRDRVKAIVKECVTEEKATDSDFDDIMALKIPTSHEGKCVFFCSHKKFNMQHPDGSINKEGALDTFEVVKDVDAEFHDKVITVYNHCLSTPVDPDPCVYSVNLFQCFMKEAKAAGIHELIIK
TcasOBP4E	MKLLITLATLVVATYAIDKEFVQELRQKLRSHVEACAKEVNAGPDDVSAIFAHKLPATHEGKCIFFCMHKLYNAQNEDGSLNMAGALANLELIKDMDPDVYTKVSTSFKNCESAPFDSDPCLYAANLVTCIVKEGRAVGLDEVLVE
TcasOBP4F	MQLLVVVLAVCVLGANAGLDPKFLEKLTQEVQAVGTSCGEKEHATADDMIEIMEEKFPPTSHEAKCVVACFYKHYKMMKEDGTFDKDAAVKAFDEIKAQDAEIHAKILKVIDACDAKKQMSDDHCVSAASMAGCVKTEAIANGLTKEAFMAS
TcasOBP4J	MNSVLFLLVCALVACSGELDKEFLMQFLQKIKKVSEDCIAETQATKNDIKTLLEHKIPDSHEGKCMIFCFHKHFQIQNEDGSLNKVAAISLLEPIKDHSQDIYDKVVKIFNTCFDSAERDDDSCIYASNLAECAIRESKSLGLDDLLVIE
TcasOBP5A	MCPKFCILVLSIIVIVQAEDAKEKKCDIPPTAPKKIEDVINQCQDEIKLAILTEALEALNINEHTKSRAKRDTFSDDEKRIAGCLLQCVYRKMKAVNEKGFPTVEGLVALYSEGVTQKEYIIATLQAVNVCLNKAQKKHLTKPQSLEAEHGKTCDIAYDVFDCVSERIGEYCGQTP
TcasOBP5B	MIRYYIVLLLYFFAPPVLGISEEMQELVNQLHSTCVAETGVSEDLINKVNSDKVMIDDEKLKCYIKCLLTETGCISDDGVVDVEATIALLPEDMKAKTTPVIRSCGAKMGANPCESAWLTHKCYLETSPADYVLI
TcasOBP5C	MSPLLLIFISCLFPRVFGISEEMQELANTLHATCVDETGVSEDAIESARKGNFAPDDKLKCYMKCIMEQMACIDDEGIIDVEATIAVLPEEYQAKAEPIVRKCGTKIGANACDNAFLTNKCWYEEDPEDYFLV
TcasOBP5D	MYKTRVIYVLFALCLVEIFAIEMDDDMKELINNLHNTCTGETGATDDQIENARKGNFAEDDSFKCYFKCVFDQMGCMTDDGKVDSEAVIAVMPPELADKIASTVRGCTEVGANPCETAWLANKCYQKSNPDMYFVP
TcasOBP5E	MNKQIAVVTFLIAVAALTAAYEFNDPLFNQILANELVELESSAYPHHRSRRDEDAVTEKCRPFRKKKLCCAEETFDELHDKDRDFKRECFKQVVGSKDGPREFDPFRCDKVDKHRRDMTCVSQCVGQKKDVLDKDGNVKEAEFGEFVKETMAKESWFVSIQDKVVSTCLAEARNATANRDTSDTESCNPAGVKLMHCMFREIQLGCPTEQIKDQKACARARDKIKRHNEFLPPPPQFLNDE
TcasOBP5F	MLPAALFVVLATLTFATAEIVVPDDLKDYINELHDHCLKEMGLTEGDHKNYNIHVKDPKMMCYMKCLMTTSKWMNMDESIQYDFILSSVHPAVKNILLPALDKCRDIPKGTMECEKAYNFNMCLFNADPENWFFI
TcasOBP5G	MMPLKNLIILIVCPLFVFAKVDIPPDLQAEIDGYYDICYKQIGLTKDDLKAYKIGDRDPKIMCFMKCVFVEAKWMDENENLQYDYIKNTIHHSIRHITLPELENCGKKAEGDKCEKSFSFFNCMNKAEPEDWVLIQ
TcasOBP5H	MMHLKNFVVLVVCPLFVFAKVEIPPDLEAEIDEYFEQCFEPNGVTMDDIKAYKMGDKDPKIMCFMRCLFVSGKWMDENENMQYDYIKETIHHAIRHITIPELENCGKEAQTGDKCEKSFNFFMCMNRAEPEDWILDYKS
TcasOBP6A	MSFLILLICVIPAIFCRSFSHDELDTDLSFIKTCNRTSPISMRTMNEVLINKKLGHGESSAFKCFLHCLFMKYGWMDSDGGFLLHDIKQTLEESDVEIASLEFILYKCTATESNNRCERAFVFTQCFWDKMAEQQPSEDQFFYNIEDKK
TcasOBP6B	MILKASIFLILAVATFGAILEDSELMKVVENCVKKTNANESEFSSPNFLETTPSQPALCTAKCLLESLEIVNSEGNINMETLKEYAQPFESPAREAVATCGEEIKSVTTCDDMEKYRKCVEPLIKNS
TcasOBP6C	MAKKQLVLFFLAFIFLQSSWAYFFMSQKFAEVREECLSENSMTMDELHEGWKMENLPESHLCFLKCLLEKREVIDENGVPQKEKIDEILTVKQLSDEKREEISTCITNVEKIENCETMSEIMRCFPKKRRD
TcasOBP6D	MCRLFVVLSLFVASQALDVEKIRNELMADKNFVELRNKCLDKLGLKEEDLRDLKFDGDVSEDLMCFGKCIQEEDGLLDSEGNLNEEKLEKKIETMPFLSRVSDDTKNNIMECLKEIGKIETCQDFGKQRDCIHKYV
TcasOBP6E	MNPITSVILTFLFVFSFGEKESEEALQQIFTELDGPAAELRDQCLEKNSMKVTDLKTYNTSNDIPEKELCFYKCFYEGVEFIDANGNLNVNNMKEIPAISELGDEVLNEITACVEKIGKIRCCGDLRKIEQCYQNITM
TcasOBP6F	MWSFVTLLFSFLVLASAQKKGKYWTTISECLTEHSMGVEDMKKFDLPAEKMSEEMLCFNKCFYDKLLITDENGEINTDNLMSIPLVNAIDASKHDDLVTCLKKVGKIEECDGVKKIEQCFVEFI
TcasOBP6G	MATRFCFGLLILFVGTVLVFAENEHEILEVRALCMNETGVSEETARNYKPAEDPASEEILCMVKCIFEKIGCLKDDGSFCVDTMKKKNYIMDVINEENEEKIYECLRGVGKITNCRDMAAVEECFVKNDSK
TcasOBP7C	MNRYVLCVILVLQIYPKLSQTLENNNGNKLGDVLKNHTKSIYNSTKNQNEDENIMKQETHKLLSECGVESDNSYDDDDSYGTRRGNKRRGNNYDNFGNRKRPNRRYSGNESNNYNRYGNRNRGNRYSGNDDENNSNESTNRGNRRNNGNRNRYNNENYSDEEDSNESNQSNNQRRYNRTMSNTGYYYGDGGYHNECNDNHGYRNQWRPFGGNVGYDYGNMRRGYGRNLDMNLRAKRSNDNDDSQCVSQCVFGYLEVLDDNRVPSETLVIKWLQDHLSNDMKRIRALREARRCFARLSTSDTEDGCEFSQSLSKCLNLELE
TcasOBP7D	MKTVAVLLFLALAACTKQEDDDRQETIRQYRDDCIAETKVDPALIDRADNGDFTDDAKLQCFSKCFYQKAGFVSETGDLLFDVIKDKIPKEANREKALAIIDKCKELKGADSCETVYLVHKCYFLHSYGTDKKTE
TcasOBP8A	MLRLVSLLCLFLLVQGENLDMFDPAGLQACMKKLSVGETELAKALEDKSKDPPEKIMCLFKCALEDSGFLQDGVVDKSKWPMPECVQDVVKITNCNDMVALKHCFD
TcasOBP8B	MKPIFAIITLTLCTTVHALDCGIHINKNDALKATINKCLISNKTLEDLWDMAPMSSESDSSSEEVPPVDGKMLQNFRIKRASVRLTNTETNETTPEPKAVSSEAQATENCIIQCIFDNLQMTDSTGYPVHTKILDGLLKNTTNRELRDFLQDTTDECFQVMDKEDTMDPCSYSNKLVTCLAEKGRSNCADWPVGELPFKP
TcasOBP9A	MKYFPHLCLCLIFFELSEAAMSEAQLKAAVKLVRNMCQPKSKATNEDIEKMHHGDWNIDRTAMCYMHCALNSNKLITKENVFNRDYAITLAEKNLPTALKTASIEAANLCKDSAKTLDDKCVAAYEISKCLYESNPEKYFLP
TcasOBP9B	MKAILLLLVATLSFYHVYCAMSEAQMKAALKLVRNVCQPKTKATNEQIEAMHTGNWDLDKNGKCYMWCILNMYKLIGKDNSFDWEAGIATLKAQAPESVRDPAIASVNNCKDAVKTTSDKCEAAYEIAHCMYLDNPEKYFLP
TcasOBP2A	MNFFAICLCFVASTVGVSSEENDINEIRSVEENCQKQTGVSVEKVNNFELVDDPLVKENALCILKAYGIMDEDGNIYEDKLKEQITSELGEKNAEQVAKKCTIKKESPQETAHESLWCVGEQKPIPGASPDEKN
TcasOBP3A	MKKTILLCLLSQLLLLKAAELQPEDRHQIALQCIDIVGIDQKVVEDAINIEIPKNNPKYKEFLACSYKKQGYQNENGEILMENIKKFLQKFYHPSDLQELNSCSGHNGTNHAENAYQALQCIYNRLSNMTVVGN
TcasOBP4G	MKMCVIFTLLLLVVLASAEEDNVGKIESVEKKCQEKTGVSEESLQKIMRLEEVDDPLVKENALCTLKAYGVMDDDGNIFPDKFEEKLKPEIGADEAKRVAEKCAVKKDSPEETAHQTLWCATEENALTDTSQEQ
TcasOBP4H	MKISTLVAILVLAGSAVCADEDNLNTENVQSIEEDCQKETGVSDESLQELSETGDSDDPLVKKNALCILKAYGVIDDQGEISEDKLEEKLEPDRGKEEAEKVAKSCAVKKDSPEETAHEALLCMQQKSQK
TcasOBP4I	MKSFVIFVLIIVITGQINATPSLDDFKKVQKDCQKKTGVSDESINKVNNLEPVCDDLLLQENALCILKTYEVMDEEGKICPDKLMEVLEPKFGKEKAEKLIEKCTLEKDTPQLLAHATLFCLSVQKYVV
TcasOBP7A	MKQIYCLITVVVLIPTLTALENEGQNPDTANCVALGGQRIKDSEIAKMAHCILTKTNLMTDKGTFNSNLLKERLRQSVHSDELVDKVVMMCTVEKETPLKSAFSGYKCLRYLVPWFPLD
TcasOBP7B	MNIYTCLVLVVIAASAQHLTEEQKNNWRKWSNECKVLIGVSQEAINKIRNNEFDSVDDKIKKHGLCFAKKASLADSSGNIIINQIKIKLKRVIEDDEEVDRIVTKCTIRKNTPEETTFETFRCLRENSSKFVPV
TcasOBP7E	MKAFIVLVAVAVCAQALTDEQKEKIKNYHKECSAVSGVSQDVITKARKGEFIEDPKFKEHLFCFSKKAGFQNEAGDFQEEVIRKKLNAELNDLDATNKLIAKCAVKKDSPQQTAFETIKCYYENTPTHVSLA
TcasOBP7F	MKFLVVISTVLMANIVQGLTDEQKSKLEEYSKECLKESKVDESVLKEAEKGVYLDDPKLMNHVYCLVKKINSQKDKGELEVTQIKEKLMMQINDEKEVDKLIQLCLVQEKSARYSLGKCEVSS
TcasOBP7G	MRASAVFLSSFIISIQAAAFNNPEDELRRSAACLEQSKVSSESIKNLQIGNFDDDERLKEYLFCVSKNAGYQDPAGHLQHEMIRLRFKGGRYSDDTINEVLQQCGHQKDTPQETAFQFMKCAYQNAFPRNYK
TcasOBP7H	MKTIICFVFVLAGAWALTKEQIDKLEPISKECRELNGISEDTILKVRRGEAVNEPKLKNHVLCVSKKTGLASETGETNVEVLRTKLRKVSENDDEVNSIIQKCVVKKSTPEETAFEIFVCLRKVKPNFSPAN
TcasOBP7I	MNFVCVIFILVAIIGAHGLSEQQTEKLNQLSKECRALTGVSQETITNARNGNFEEDPKLKLQVLCIGKKVGIMNESSQIDENVLKAKLRKVSDNDEEVNKIYNKCAVKKPAPEETAFETIKCVMKNKPKFSPVE
TcasOBP7J	MKFLVCLLFVIVAANALTKEQKEKLDKISKECKNQSGVSQELIDKARTGELINDPKLKAQIYCVSKKAGLATEAGEINMDNLKTKLKKVAANDDEVNKIIQKCVVKKPTPEETAFEVYKCLHANKPNFSVVD
TcasOBP7K	MQKILFLGLFVSSSLSTRFFNHDEIQKLECFPDIGGGLKAELWPNVVSCVFHRKGFTDDKGEFKIDVLKQKLSKFQDDKYLVNEIAELCVDKHDFTMTAAMKSALCLNKHAPWFSPYQD
TcasOBP7L	MENRLVLLIVINTLLLAQAAAKQDFHKKCLASSGANADTIAKVRNGKFSNDPQTQKYFGCMLRSVGVVNQAGQLQVAALRKQVPKDMKRDEAMKIYMSCKDKKGANNDETAYLLYKCFWEASPRHVKIDGQ
TcasOBP7M	MKYLLFLTVITLTCGIFAFSLSNREQAIFLSTYSTCLETSKVDSERALRTASGIIDDEPKLKEFLFCINKQNGVQDDAGNFVKDAVRKRIEHPLLTDKTMEIIVNKCTRKRETGEETAYQFLKCSYFTIMNEKHQ
TcasOBP9C	MSKTVFIFVIFFYLDFYATGDESVYLSNHEACVKLSGVDETLLETIYEGDVFEDMKFKTYIHCFFKKSGFQDENGVMHFDAIKSSFHKDFSQTENIDKTITECEEKKLNGESALETAFLHFKCFMGEL
TcasOBP10A	MKIVLCLLALATVALAKKCFLAEDTDKLEVMINECKTKTGVPDDILQKARNGEKIDDPKLREHALCMMKKSEMMNDAGEMQMDKIRARIKHAVSNEAEGTRIMNECAVKKDTPLATAYEMICCLIRNKNSVDE
TcasOBP10B	MKVFVCLAVFALVAAAQAETAKEKLRKYSDECKSVSGVSEELLNKVRNHEDVHDPKLDEHGFCILKKAGFMNEAGDILADTIKTKLKENSEHPDTVDALVEKCNEKKDTPQHTASHLFTCLVDKKVHSH
TcasOBP10C	MKLFILLSLLSVCYARKEWFDKDPQDVAKWQKECFEASGVSMESMNKLPNITLSEDPKLGENAFCLLKKLGFISEDGTLLIEKLRTSLKNQWGDEIANKLVNECARQKSTPQETAHEMFLCIPAKLK
TcasOBP10D	MKIVLICVLIGLVVAKQQKQDTLDEEKEKMKKWTQECIQESGVTSEILQQLRNQKRVEDPKLKEYTFCTFKKNGFMNEDGKLQYDVIKSTLMKVSGSEEEANKVVKDCVVEKSTPQDTAFETVDCWYRYKKN
TcasOBP01	MKTVAVLLFLALAACTKQEDDDRQETIRQYRDDCIAETKVDPALIDRADNGDFTDDAKLQCFSKCFYQKAGFVSETGDLLFDVIKDKIPKEANREKALAIIDKCKELKGADSCETVYLVHKCYFLHSYGTDKKTE
TcasOBP02	MKAFIVLVAVAVCAQALTDEQKEKIKNYHKECSAVSGVSQDVITKARKGEFIEDPKFKEHLFCFSKKAGFQNEAGDFQEEVIRKKLNAELNDLDATNKLIAKCAVKKDSPQQTAFETIKCYYENTPTHVSLA
TcasOBP03	MKFLVVISTVLMANIVQGLTDEQKSKLEEYSKECLKESKVDESVLKEAEKGVYLDDPKLMNHVYCLVKKINSQKDKGELEVTQIKEKLMMQINDEKEVDKLIQLCLVQEKSARYSLGKCEVSS
TcasOBP04	MRASAVFLSSFIISIQAAAFNNPEDELRRSAACLEQSKVSSESIKNLQIGNFDDDERLKEYLFCVSKNAGYQDPAGHLQHEMIRLRFKGGRYSDDTINEVLQQCGHQKDTPQETAFQFMKCAYQNAFPRNYK
TcasOBP05	MKTIICFVFVLAGAWFCFQALTKEQIDKLEPISKECRELNGISEDTILKVRRGEAVNEPKLKNHVLCVSKKTGLASETGETNVEVLRTKLRKVSENDDEVNSIIQKCVVKKSTPEETAFEIFVCLRKVKPNFSPAN
TcasOBP06	MNFVCVIFILVAIIGAHGLSEQQTEKLNQLSKECRALTGVSQETITNARNGNFEEDPKLKLQVLCIGKKVGIMNESSQIDENVLKAKLRKVSDNDEEVNKIYNKCAVKKPAPEETAFETI KCVMKNKPKFSPVE
TcasOBP07	MKFLVCLLFVIVAANALTKEQKEKLDKISKECKNQSGVSQELIDKARTGELINDPKLKAQIYCVSKKAGLATEAGEINMDNLKTKLKKVAANDDEVNKIIQKCVVKKPTPEETAFEVYKCLHANKPNFSVVD
TcasOBP08	MENRLVLLIVINTLLLAQAAAKQDFHKKCLASSGANADTIAKVRNGKFSNDPQTQKYFGCMLRSVGVVNQAGQLQVAALRKQVPKDMKRDEAMKIYMSCKDKKGANNDETAYLLYKCFWEASPRHVKIDGQ
TcasOBP09	MKYLLFLTVITLTCGIFAFSLSNREQAIFLSTYSTCLETSKVDSERALRTASGIIDDEPKLKEFLFCINKQNGVQDDAGNFVKDAVRKRIEHPLLTDKTMEIIVNKCTRKRETGEETAYQFLKCSYFTIMNEKHQ
TcasOBP10	MNIYTCLVLVVIAASAQHLTEEQKNNWRKWSNECKVLIGVSQEAINKIRNNEFDSVDDKIKKHGLCFAKKASLADSSGNIIINQIKIKLKRVIEDDEEVDRIVTKCTIRKNTPEETTFETFRCLRENSSKFVPV
TcasOBP11	MKQIYCLITVVVLIPTLTALENEGQNPDTANCVALGGQRIKDSEIAKMAHCILTKTNLMTDKGTFNSNLLKERLRQSVHSDELVDKVVMMCTVEKETPLKSAFSGYKCLRYLVPWFPLD
TcasOBP12	MKIVLCLLALATVALAKKCFLAEDTDKLEVMINECKTKTGVPDDILQKARNGEKIDDPKLREHALCMMKKSEMMNDAGEMQMDKIRARIKHAVSNEAEGTRIMNECAVKKDTPLATAYEMICCLIRNKNSVDE
TcasOBP13	MKVFVCLAVFALVAAAQAETAKEKLRKYSDECKSVSGVSEELLNKVRNHEDVHDPKLDEHGFCILKKAGFMNEAGDILADTIKTKLKENSEHPDTVDALVEKCNEKKDTPQHTASHLFTCLVDKKVHSH
TcasOBP14	MKLFILLSLLSVCYARKWFDKDPQDVAKWQKECFEASGVSMESMNKLPNITLSEDPKLGENAFCLLKKLGFISEDGTLLIEKLRTSLKNQWGDEIANKLVNECARQKSTPQETAHEMFLCIPAKLK
TcasOBP15	MKIVLICVLIGLVVAKQQKQDTLDEEKEKMKKWTQECIQESGVTSEILQQLRNQKRVEDPKLKEYTFCTFKKNGFMNEDGKLQYDVIKSTLMKVSGSEEEANKVVKDCVVEKSTPQDTAFETVDCWYRYKKN
TcasOBP16	MIRYYIVLLLYFFAPPGISEEMQELVNQLHSTCVAETGVSEDLINKVNSDKVMIDDEKLKCYIKCLLTETGCISDDGVVDVEATIALLPEDMKAKTTPVIRSCGAKMGANPCESAWLTHKCYLETSPADYVLI
TcasOBP17	MSPLLLIFISCLFPRGISEEMQELANTLHATCVDETGVSEDAIESARKGNFAPDDKLKCYMKCIMEQMACIDDEGIIDVEATIAVLPEEYQAKAEPIVRKCGTKIGANACDNAFLTNKCWYEEDPEVSLQLN
TcasOBP18	MYKTRVIYVLFALCLVEIFVSRAIEMDDDMKELINNLHNTCTGETGATDDQIENARKGNFAEDDSFKCYFKCVFDQMGCMTDDGKVDSEAVIAVMPPELADKIASTVRGCTEVGANPCETAWLANKCYQKSNPDVSKVSSNVRSD
TcasOBP19	MSRMLPAALFVVLATLTFATAEIVVPDDLKDYINELHDHCLKEMGLTEGDHKNYNIHVKDPKMMCYMKCLMTTSKWMNMDESIQYDFILSSVHPAVKNILLPALDKCRDIPKGTMECEKAYNFNMCLFNADPENWFFI
TcasOBP20	MMPLKNLIILIVCPLFVDIPPDLQAEIDGYYDICYKQIGLTKDDLKAYKIGDRDPKIMCFMKCVFVEAKWMDENENLQYDYIKNTIHHSIRHITLPELENCGKKAEGDKCEKSFSFFNCMNKAEPEDWVLIQ
TcasOBP21	MMHLKNFVVLVVCPLFVEIPPDLEAEIDEYFEQCFEPNGVTMDDIKAYKMGDKDPKIMCFMRCLFVSGKWMDENENMQYDYIKETIHHAIRHITIPELENCGKEAQTGDKCEKSFNFFMCMNRAEPEV
TcasOBP22	MKMCVIFTLLLLVVLASAEEDNVGKIESVEKKCQEKTGVSEESLQKIMRLEEVDDPLVKENALCTLKAYGVMDDDGNIFPDKFEEKLKPEIGADEAKRVAEKCAVKKDSPEETAHQTLWC ATEENALTDTSQEQ
TcasOBP23	MKISTLVAILVLAGSAVCADEDNLNTENVQSIEEDCQKETGVSDESLQELSETGDSDDPLVKKNALCILKAYGVIDDQGEISEDKLEEKLEPDRGKEEAEKVAKSCAVKKDSPEETAHEALLCMQQKSQK
TcasOBP24	MKSFVIFVLIIVITGQINATPSLDDFKKVQKDCQKKTGVSDESINKVNNLEPVCDDLLLQENALCILKTYEVMDEEGKICPDKLMEVLEPKFGKEKAEKLIEKCTLEKDTPQLLAHATLFCLSVQKYVV
TcasOBP25	MNSVLFLLVCALLDKEFLMQFLQKIKKVSEDCIAETQATKNDIKTLLEHKIPDSHEGKCMIFCFHKHFQIQNEDGSLNKVAAISLLEPIKDHSQDIYDKVVKIFNTCFDSAERDDDSCIYASNLAECAIRESKSVSVQ
TcasOBP26	MKLFILAGILFTGVCAVDQEFVEKFLQKMEKIGEECAEETHATSDDIADLIEQRDPKTHEGKCLIFCYHKKFNTMKEDGSLDKVGSVLALEEVRDADFELYKNILTIFVTCGDKAKIYDDPCETATALTMCGRDEAKAVSWAYFA
TcasOBP27	MKSTWFFLLLACSLTCAFLEKMQEFGAQCAEETDATSDDIAELIARKLPPSTHEGKCMIFCMQKKFNMMKENGGIDRAGAIAALKPLQKADPELHQKVLKIFVTCGMRVKPSPDPCDTATELALCGKKEAEAVFCRLGWKTLS
TcasOBP28	MKYFVVFASLFLATNALSQDFIDKFVAKVKSIGETCVPETNASKDDISSLLAHKMPDSHEGKCLIFCFHKQFQIQNDDGSINREGAIKALEPLKADDAELYEKVISIFKKCESTPVDGDSCLYAASLAECAVKEGRAVSFWKNTNFKLI
TcasOBP29	MKFLLVFLSVAILCTFAMDESFLQQTRDRVKAIVKECVTEEKATDSDFDDIMALKIPTSHEGKCVFFCSHKKFNMQHPDGSINKEGALDTFEVVKDVDAEFHDKVITVYNHCLSTPVDPDPCVYSVNLFQCFMKEAKAVRK
TcasOBP30	MKLLITLATLVVATYAIDKEFVQELRQKLRSHVEACAKEVNAGPDDVSAIFAHKLPATHEGKCIFFCMHKLYNAQNEDGSLNMAGALANLELIKDMDPDVYTKVSTSFKNCESAPFDSDPCLYAANLVTCIVKEGRAVSNNFSGFFF
TcasOBP31	MQLLVVVLAVCVLGANAGVSIILDPKFLEKLTQEVQAVGTSCGEKEHATADDMIEIMEEKFPPTSHEAKCVVACFYKHYKMMKEDGTFDKDAAVKAFDEIKAQDAEIHAKILKVIDACDAKKQMSDDHCVSAASMAGCVKTEAIAV
TcasOBP32	MLILIAVNCHKCIIVSALSLSATVFGQSLSEDEMRENARKLMTSCKDKVGASDADVEALKMHQMPESREGFCMLECVFDSAKIMQDGKFSKSGMIEGFKPLIGDDKAKLESLEKLSATCESELGDGEDKCETAKRLVECVIKNGKTHGFEVPPPRE
TcasOBP33	MNFFAICLCFVASTVGVSSEENDINEIRSVEENCQKQTGVSVEKVNNFELVDDPLVKENALCILKAYGIMDEDGNIYEDKLKEQITSELGEKNAEQVAKKCTIKKESPQETAHESLWCVGEQKPIPGASPDEKN
TcasOBP34	MSKTVFIFVIFFYLDFYATGDESVYLSNHEACVKLSGVDETLLETIYEGDVFEDMKFKTYIHCFFKKSGFQDENGVMHFDAIKSSFHKDFSQTENIDKTITECEEKKLNGESALETAFLHFKCFMGEL
TcasOBP35	MKAILLLLVATLSFYHMSEAQMKAALKLVRNVCQPKTKATNEQIEAMHTGNWDLDKNGKCYMWCILNMYKLIGKDNSFDWEAGIATLKAQAPESVRDPAIASVNNCKDAVKTTSDKCEAAYEIAHCMYLDNPEKYFLP
TcasOBP36	MKYFPHLCLCLIFFELSEAAMSEAQLKAAVKLVRNMCQPKSKATNEDIEKMHHGDWNIDRTAMCYMHCALNSNKLITKENVFNRDYAITLAEKNLPTALKTASIEAANLCKDSAKTLDDKCVAAYEISKCLYESNPEKYFLP
TcasOBP37	MILKASIFLILAVATFGAILEDSELMKVVENCVKKTNANESEFSSPNFLETTPSQPALCTAKCLLESLEIVNSEGNINMETLKEYAQPFESPAREAVATCGEEIKSVTTCDDMEKYRKCVEPLIKNS
TcasOBP38	MAKKQLVLFFLAFIFLQKFAEVREECLSENSMTMDELHEGWKMENLPESHLCFLKCLLEKREVIDENGVPQKEKIDEILTVKQLSDEKREEISTCITNVEKIENCETMSEIMRCFPKKRRD
TcasOBP39	MAKMCRLFVVLSLFVASQALDLMADKNFVELRNKCLDKLGLKEEDLRDLKFDGDVSEDLMCFGKCIQEEDGLLDSEGNLNEEKLEKKIETMPFLSRVSDDTKNNIMECLKEIGKIETCQDFGKQRDCIHKYV
TcasOBP40	MNPITSVILTFLFVFSFGEKESEEAQIFTELDGPAAELRDQCLEKNSMKVTDLKTYNTSNDIPEKELCFYKCFYEGVEFIDANGNLNVNNMKEIPAISELGDEVLNEITACVEKIGKIRCCGDLRKIEQCYQNITM
TcasOBP41	MWSFVTLLFSFLVLASAQGKYWTTISECLTEHSMGVEDMKKFDLPAEKMSEEMLCFNKCFYDKLLITDENGEINTDNLMSIPLVNAIDASKHDDLVTCLKKVGKIEECDGVKKIEQCFVEFI
TcasOBP42	MATRFCFGLLILFVGTVLVHEILEVRALCMNETGVSEETARNYKPAEDPASEEILCMVKCIFEKIGCLKDDGSFCVDTMKKKNYIMDVINEENEEKIYECLRGVGKITNCRDMAAVEECFVKNDSK
TcasOBP43	MSFLILLICVIPAIFCRSFSHDELDTDLSFIKTCNRTSPISMSKFGLFLTEFNLTEPGTMNECFLHCLFMKYGWMDSDGGFLLHDIKQTLEESDVEIASLEFILYKCTATESNNRCERAFVFTQCFWDKMAEQQPSEDQFFYNIEDKK
TcasOBP44	MKKTILLCLLSQLLLLKAAELQPEDRHQIALQCIDIVGIDQKVVEDAINIEIPKNNPKYKEFLACSYKKQGYQNENGEILMENIKKFLQKFYHPSDLQELNSCSGHNGTNHAENAYQALQCIYNRLSNMTVVGN
TcasOBP45	MKPIFAIITLTLCTTVHSAIRPWRTCGTWPPCPPNGKMLQNFRIKRASVRLTNTETNETTPEPKAVSSEAQATENCIIQCIFDNLQMTDSTGYPVHTKILDGLLKNTTNRELRDFLQDTTDECFQVMDKEDTMDPCSYSNKLVTCLAEKGRSNCADWPVGELPFKP
TcasOBP46	MLWRRGRFLYGENLDMFDPAGLQACMKKLSVGETELAKALEDKSKDPPEKIMCLFKCALEDSGFLQDGVVDKSKWPMPECVQDVVKITNCNDMVALKHCFD
CSP	AA sequence
TcasCSP2A	MHCLLQFCLLAAIFTCVKPQLTRISDEAIESTLNDRRYLLRQLKCATGEAPCDPVGRRLKSLAPLVLRGSCPQCTPQEMKQIQKVLAFVQKNYPKEWNKILHQYAG
TcasCSP3A	MKIIILAVLIATAVAATYDVYPTKYDNVDIDAILHNKRLFDNYLQCLLKKGKCNEEAAILRDVIPDALITGCRKCNDHQKVSVEKVIRFLIKERNSDWQQLISVYDPKGEYQTQYAHYLEKI
TcasCSP7A	MKFFIAFLMLLGAVWCEQYTTKYDNINVDEILASERLLKNYFNCIMDRGACTPDADELKRVLPDALKSDCAKCSEKQKEMTKKVIHFLSHNKQQMWKELTAKYDPDGIYFEKYKDKFDS
TcCSP7B	MRFFVIFFVACVSVALARPEDQYTIKYDNVNLKEILQSDRLTENYVNCLLEKKPCTPDGEELKRVLPDALKTSCAKCTDKQKQGAKTVIQHLYKNKQDWWKQLEAKYDPEHTYVKAHEDELKAL
TcasCSP7C	MPLVKSLVVVVLLIGVVYQVQGQLGLAGNNYIEKQLLCALDKAPCDALGNQIKGALPEIIGKNCERCDSRQVANARRIARYVQTKHPDVWNALVKKYSV
TcasCSP7D	MKLISAVILCAFLVAVSAAENKYTNKYDNVDVDKILNNDRVLTNYIKCLMDEGPCTSEGRELKKTLPDALSSGCTKCNQKQKETAEKVIRHLTQKRARDWERLSKKYDPQGQYKKRYEEHVATSRAA
TcasCSP7E	MIPLIAIAGILAVSAAPAEFYESRYDHLDVESILNNRRMVNYYAACLLSKGPCPPQGVDLKRVLPEALQTNCAKCTEKQRTAAYRSIKRLKKEYPKIWEQLRAVWDPDDVFIRKFETSFESGKPSGVISTNTSPPSPILSNRFGENEEADAASNVISSTPLPPTTSTTTRTTLTTKFTTKPSTKPTNKPVVVTKPPQAPPFATVGANLQATVSFGTNLVGGIVRSLGTLGSRVVESGTKLANMVISAAIRP
TcasCSP7F	MKTFVILFFGVFFIIFSDFVNGKTLHRSTRDDKYTTRYDNVDVDRILHSKRLLLNYINCLLEKGPCSPEGRELKKILPDALVTNCSKCSEVQKKQAGKILTFVLLNYRNEWNQLVAKYDPDGIYRKQYEIDDDYDYSELDSAKK
TcasCSP7G	MYSYLIPLYLFLFVHYGWSEDTTHKYTTKYDNIDLENVVKNERLLKSYVDCLLEKGRCSPDGLELKKNMPDAIETDCSKCSEKQKEGSDFIMRYLIDNKPDYWKALEAKYDPDGTYKKRYFESQKDEVSKVEA
TcasCSP7H	MYSYLIPLYLFLFVHSGWSEEITHKYTTKYDNIDLENVVKNERLLKSYVDCLLEKGRCSPDGLELKSK
TcasCSP7I	MKLFVINFILMSLVYMSFGASVPYETVDIDKLLADDKMVTEYMACLRGEGPCNPAEKDLEEHIPLVLGNYCADCNDKQKNFVIKLATFVIKNRFDEWRQVQKRFDPDLSHADDFNKFILGS
TcasCSP7J	MKTFVLVAFAAVLGLALARPQEKYTTKYDNIDLEEILKSDRLLKNYFNCLMERGTCSPDGEELKKALPDALHSGCSKCTEKQKEGSRKIIHYLIDNKRDWWNELEAKYDKDGVYRQKYKDVIEKEGIKL
TcasCSP7K	MKTLVPLLFFVIAIASSLAENSKYTTKYDNVDLDEIIKSDRLLKNYVNCLLEKGKCTPDGAELKRHLPDALHTECSKCSETQKNGSKKIMRHLIDHKRDWWNELEEKYDKEGEYRKKYEAEIKGKKD
TcasCSP7L	MKTLVLVLFVAVLSVVFAADKYTTKYDNIDLNQILKSDRLLKNYVNCLLDRGKCSPDGQELKNNLADALQTSCSKCSQRQKDGSRTIIRYLIKNKRDWWNELEAKYDPTGIYKNKYADELKAEGIVL
TcasCSP7M	MFLAIVLVVCACTNVLSEEYTNQYNDELDAALKSERLMKSYFECLLGTGKCTPSGEELKKDIPDALKNECAKCNDKHKEGIRKVIHYLVKQKPEWWEQLQKKFDPQGIYKKRYQNYLDKEGLKA
TcasCSP7N	MFATSALFAFICIQGLVSAEEYLVPQNIDLDEILKNDRLTRNYIDCILGKGKCTPEGEELKRDIPEALQNECAKCNEKHKEGVRKVLHHLIKNKPNWWQELEAKFDPKGEYKQKYNKLLEKEGLQA
TcasCSP7O	MIFKIHFLVFGALLTYVSSVEYLILREIDTILKNDQMTRNYLDCVLDKGKCTKEAEKLKKGITETMKNGCVKCEQKQKEDVHKVFQHLMIHRPNWWHELETKFNPHHEIKLQHLHQSKFNPHEEVKLQHLHQFPHHDFLEREGFIR
TcasCSP7P	MTAIVFLLALACLKTYVSSQEYLVPQNIDVDEILKNDRLTRNYLDCVLGKGKCTPEGEELKKDIPEALQNGCAKCNEKHKEGVRKVIHHLIENKPNWWQELESKFDPQGEYKKKYDELLKKEGLAN
TcasCSP7Q	MFKVLFVVFACVQAYVYAEEYTVPQNIDIDEILKNDRLTKNYLDCILEKGKCTPEGEELKKDIPDALQNECAKCNEKHKEGVRKVIRHLIKNKPSWWQELQEKYDPKGEYKSRYNHFLEEEGLN
TcasCSP7R	MLFTVFLVLTCAHVVFLEEYVIPDNIDIDDILSNERLLKNYVNCLLDKGRCTPEGKKLKSTIPEALSTDCAKCNEKVKANVRKVLHHLIDNKPDMWKQLEAKYDPSGEYRSKYKDELEKNGIHV
TcasCSP1	MLILQIAHLCAQFCLLAAIFTCVKPQLTRISDEAIESTLNDRRYLLRQLKCATGEAPCDPVGRRLKSLAPLVLRGSCPQCTPQEMKQIQKVLAFVQKNYPKEWNKILHQYAG
TcasCSP2	MKIIILAVLIATAVAATYDVYPTKYDNVDIDAILHNKRLFDNYLQCLLKKGKCNEEAAILRDVIPDALITGCRKCNDHQKVSVEKVIRFLIKERNSDWQQLISVYDPKGEYQTQYAHYLEKI
TcasCSP3	MLFTVFLVLTCAHVVFLEEYVIPDNIDIDDILSNERLLKNYVNCLLDKGRCTPEGKKLKSTIPEALSTDCAKCNEKVKANVRKVLHHLIDNKPDMWKQLEAKYDPSGEYRSKYKDELEKNGIHV
TcasCSP4	MYSYLIPLYLFLFVHYGWSEDTTHKYTTKYDNIDLENVVKNERLLKSYVDCLLEKGRCSPDGLELKKNMPDAIETDCSKCSEKQKEGSDFIMRYLIDNKPDYWKALEAKYDPDGTYKKRYFESQKDEVSKVEA
TcasCSP5	MKTFVILFFGVFFIIFSDFVNGKTLHRSTRDDKYTTRYDNVDVDRILHSKRLLLNYINCLLEKGPCSPEGRELKKILPDALVTNCSKCSEVQKKQAGKILTFVLLNYRNEWNQLVAKYDPDGIYRKQYEIDDDYDYSELDSAKK
TcasCSP6	MIPLIAIAGILAVSAAPAEFYESRYDHLDVESILNNRRMVNYYAACLLSKGPCPPQGVDLKRVLPEALQTNCAKCTEKQRTAAYRSIKRLKKEYPKIWEQLRAVWDPDDVFIRKFETSFESGKPSGVISTNTSPPSPILSNRFGENEEADAASNVISSTPLPPTTSTTTRTTLTTKFTTKPSTKPTNKPVVVTKPPQAPPFATVGANLQATVSFGTNLVGGIVRSLGTLGSRVVESGTKLANMVISAAIRP
TcasCSP7	MKLISAVILCAFLVAVSAAENKYTNKYDNVDVDKILNNDRVLTNYIKCLMDEGPCTSEGRELKKTLPDALSSGCTKCNQKQKETAEKVIRHLTQKRARDWERLSKKYDPQGQYKKRYEEHVATSRAA
TcasCSP8	MPLVKSLVVVVLLIGVVYQVQGQLGLAGNNYIEKQLLCALDKAPCDALGNQIKGALPEIIGKNCERCDSRQVANARRIARYVQTKHPDVWNALVKKYSV
TcasCSP9	MTAIVFLLALACLKTYVSSQEYLVPQNIDVDEILKNDRLTRNYLDCVLGKGKCTPEGEELKKDIPEALQNGCAKCNEKHKEGVRKVIHHLIENKPNWWQELESKFDPQGEYKKKYDELLKKEGLAN
TcasCSP10	MKTFVLVAFAAVLGLALARPQEKYTTKYDNIDLEEILKSDRLLKNYFNCLMERGTCSPDGEELKKALPDALHSGCSKCTEKQKEGSRKIIHYLIDNKRDWWNELEAKYDKDGVYRQKYKDVIEKEGIKL
TcasCSP11	MKTLVPLLFFVIAIASSLAENSKYTTKYDNVDLDEIIKSDRLLKNYVNCLLEKGKCTPDGAELKRHLPDALHTECSKCSETQKNGSKKIMRHLIDHKRDWWNELEEKYDKEGEYRKKYEAEIKGKKD
TcasCSP12	MKTLVLVLFVAVLSVVFAADKYTTKYDNIDLNQILKSDRLLKNYVNCLLDRGKCSPDGQELKNNLADALQTSCSKCSQRQKDGSRTIIRYLIKNKRDWWNELEAKYDPTGIYKNKYADELKAEGIVL
TcasCSP13	MFLAIVLVVCACTNVLSEEYTNQYNDELDAALKSERLMKSYFECLLGTGKCTPSGEELKKDIPDALKNECAKCNDKHKEGIRKVIHYLVKQKPEWWEQLQKKFDPQGIYKKRYQNYLDKEGLKA
TcasCSP14	MFATSALFAFICIQGLVSAEEYLVPQNIDLDEILKNDRLTRNYIDCILGKGKCTPEGEELKRDIPEALQNECAKCNEKHKEGVRKVLHHLIKNKPNWWQELEAKFDPKGEYKQKYNKLLEKEGLQA
TcasCSP15	MIFKIHFLVFGALLTYVSSVEYLILREIDTILKNDQMTRNYLDCVLDKGKCTKEAEKLKKGITETMKNGCVKCEQKQKEDVHKVFQHLMIHRPNWWHELETKFNPHHEIKLQHLHQSKFNPHEEVKLQHLHQFPHHDFLEREGFIR
TcasCSP16	MTAIVFLLALACLKTYVSSQEYLVPQNIDVDEILKNDRLTRNYLDCVLGKGKCTPEGEELKKDIPEALQNGCAKCNEKHKEGVRKVIHHLIENKPNWWQELESKFDPQGEYKKKYDELLKKEGLAN
TcasCSP17	MFKVLFVVFACVQAYVYAEEYTVPQNIDIDEILKNDRLTKNYLDCILEKGKCTPEGEELKKDIPDALQNECAKCNEKHKEGVRKVIRHLIKNKPSWWQELQEKYDPKGEYKSRYNHFLEEEGLN
TcasCSP18	MLFTVFLVLTCAHVVFLEEYVIPDNIDIDDILSNERLLKNYVNCLLDKGRCTPEGKKLKSTIPEALSTDCAKCNEKVKANVRKVLHHLIDNKPDMWKQLEAKYDPSGEYRSKYKDELEKNGIHV
TcasCSP19	MKFFIAFLMLLGAVWCEQYTTKYDNINVDEILASERLLKNYFNCIMDRGACTPDADELKRVLPDALKSDCAKCSEKQKEMTKKVIHFLSHNKQQMWKELTAKYDPDGIYFEKYKDKFDS
TcasCSP20	MRFFVIFFVACVSVALARPEDQYTIKYDNVNLKEILQSDRLTENYVNCLLEKKPCTPDGEELKRVLPDALKTSCAKCTDKQKQGAKTVIQHLYKNKQDWWKQLEAKYDPEHTYVKAHEDELKAL
SNMP	AA sequence
TcasSNMP2	MGCSCCTIKVLLVCVVISVALLIVSLALAFKVFPDLLESEVNKAVRLEDGTKQYDRFVELPFPVDFKVYLFNVSNPQQVLDGTEKPKLEEIGPFVYKQYRKKTILGKNEEEDTISYTQKETFEFDAEASKPLTEESVVTVLNPALMSIYQLAEDLHLAGAADTCIKQTFENNQGKVFIEANVRKLLFDGFSFCKNTSPGICGLVNDLICAIAATKRNSDLVLPDYSLIFSYLNYKRKPDDGKYTVKRGLTNIEKLGHIVAWNDSLYTKFWGEGTTCSEVKGTDSTLYPPRVTTDSAFYIYSTDICRFVKINYKGEESYKGIDGYLFETSEDTLRSSAPEEDCYCSKLSRDMEGKKSCFLDGVIDMQTCFGVPVLFSFPHFLWADNKYLSAVEGLNPVEE…
TcasSNMP1a	MRLPVKIAIGCAIGLVVIIVFGFIAFPKMIKGKVKSMINLNKGSEIRQMFVKVPFALDFKIYMFNVTNPMDVQKGALPVLKEVGPFCFEEWKEKVDLDDNDDEDVMFYNPKDTFYKANGPGCLDGSQMITMAHPLILGMVNTVVRTKPGAISLISKAINSIYGNPDSIFMTASAMDILFDGVVIKCGVKDFAGKAVCSQLKEAPDLRHVDENDLAFSFIGPKNATPGKRFKVLRGVKESHDVGRILEYDNKKEMEVWPTKECNQYKGTDGTVFPPYLTKEEGLASYAPDLCRSLVAVYSGDTKYDGIPVRIYTATLGDMSKNADEKCYCPTPDTCLKKGMMDLFKCAGVPVYVSLPHFYESDESYVKGVVGLNPNKKDHGIQILFESTTGGPVKAAKRL…
TcasSNMP1b	MVKWQRQLKPGNEVRDFYIKLPIPLDFRVYFFNISNPEEVKQGEKPILKQIGPYCYDAYKEKINVEDDKDNDTLTYNPYDTYFFNQMRTGDLSQDDYVTILHPLTVGIVNAVATQKPQYLSAVNKALPVIFKENSSIYLTAKVREILFDGVLINCNVKDFSANAVCSQFKGQPAMVEVEKNIYSFSLLGSRNGSIPTRITIHRGVKNAADIGRVVTIDNKTDLDVWPEPECNAFRGTDGWVFPSFLEKEDGIWTVASDLCRSFKAQYVEDLKFHGVVVRKYFADLGDMSSNPAEKCFCPAPEKCLPKGVMDLTKCMKVPLYCTLPHFLRADEKLLQQVEGLSPELERHIIKIYFEPLTGTPMLGQRRIQFNLQLMPIPKVAMMKTVPEALHPILWIEEG…
TcasSNMP1c	MSYKKITIISACCVVTIIGVAYIYAIRDISHRRNVRYKYIDRVNNVSNDVNGGVVSVGYCYDYKRIDVDNADSTYTYDIYNRSGNSDDYVTIIHVVSVNYVSVKTHYNDAGKSITAKVRDIDGMINCTSRDTAMAVCTIRTKIGISKDYKYAGNGTTRITVRGIKSNGKVAVDNVTKSDWSNCNYKGTDGWISGRKTIWMHATTCNIHADVGATSNGAVNKYYSDNICTNCSCGIDVTKCTAIYISHRSDSIRGVKGNDTSHITRIGTSMAIRNVVKKITIMNVSVIHVWVMGVVNGWRMIKTYTAVMKYISVASGTAYGGYHYKNKKYSKNIVSSK
TcasSNMP1	MTSTARRRNIMKKVYKIMDRVYNITNSVNGVVKVGYCYDAKKIDVNGDSTYTYTYNDKSGRTADDYVTVHIVGIVNTVSRDSIVDRAIKSIKDNIYITTKVRDDGMTINCKVDSATAVCTKAIGIIKNVYKSIGRNGTNRYKVRGMKKWHGRVVNHKSTVWSTKKCNRRGTDGWIIDKVGWTYSSDCRNMHVVTSHGVAKYYADGDMSSNDKCYCKTCKGMMDTRCMGVIYATHRVDKVRRTVRGKITDHIVRVIIGTAKRMNIVKKISMKTAHIWIAIVGKMIKVVVAKVDVVKYCAVCAVAGSYCYKRKKKAVTVSKTAKA
OR	AA sequence
TcasOR1	MMKFKVTGLVADLMPNIRLIQASGHFMLNYHADNSGALHTLRLGYCCMHLVFVLVQTFSCNFVNLVLERGDVNDLAANTITVLFFTHCVTKFVYFAVRSKLFYRTLGIWNQPNSHPLFVESNNRYHGIALKKMRRLLYIIIIWTSFSAIAWTGITFVGDSVHNIKDPENENLTITEPIPRLLVKAWYPWDAMSGMPYYITLVFQVYYVFFSLAHANLLDSLFCSWLIFACEQLQHLKEIMKPLMELSATLDTYVPKSADLFRAPSATSQDQLIENGTNPAKKNEDLKGVYSTRQELGGHFRGGALQNFGSGGVGPNGLTKKQELMVRSAIKYWVERHKHVVRLVTAIGDAYGVALLLHMLTSTIMLTLLAYQATKITGVDKYAATVLGYLLFALAQVFH…
TcasOR3	MKLSSVTTCLFSSDFHTRMNFDWKDTIKLNFLMMKIVGLWPKEKYKINFYTLYTLISVNLFICGHVIFHTVAVFVVGRDLKHLIGALYMSLTETLLLVKICYFIKNSRLVKSLLTSLDGDIFQPKNEKQLELTNPSLIFWKKVHKSFAILVANTVFLFVSLPILSKSTKLYRLPLEAWYPYNTQKSPNYEITYLYQFISTLFRGMASVSMDTFIAALNMYIGVQCDILCDNLRNLNETNFMENLSLCIKHHKAIVSFARECNKFYNGIVLGQFFSTSIALGLAMFLLSLVTPLSTESNTLLFYLGATTSEIFLYCWFGNEVDVKSSKIPYSAFESDWTGAPIEAKKNLLIFILRTQKPIKMSAINLFSLSLETFTTILRTSWSYFAVLRQVNGQA
TcasOR7	MNKLQKFDWKATIRPNIAFLHYLGIWPEGEEYYKLNFYTLKTILYIIILVISTIVFQVINIFFTLDDLTSLTANIYVLLTEILYFIKLCFLVKNMPALKLLMKTLDHKLFQPKANQIVIIQPLLNFWKLIFLAFVITCSFTVLFWAIFPILDSSEEEKRLPLLAWYPYDTKISPNYELTYLHQVASYIYICYSHLNIDTFITALNTYIQCQFDILCDNLKNIKSDTKNVDTKLAKCIKHHLLILMFANTSNEFFSWIIFFQFTSSAAITGMTLFQLTVVKPFTTEFYNFMAYVTAEVVQIFMYCWFGNEVQVKSSNIPYAAFGSDWTEFSPNKQKSLLFLITRSQKSVKMSAFNVFDLTTDSFILKSAWSYFALLNQVNS
TcasOR17	MDDFNWISTVKTNLLLLHIGGIWPRGDGTHKLNLYTIYAIFITFTFTTYHCFSQIINFFFVDDLQALTESIFISLIQSMALVKAFYILKNMRILKNILKNLETNKMLQPRNLKQIKMVQPSLTQWRLLSQMFWISAVFAMCLFGAFPIVESTYKEFRLPYLAWYPFDTKSSPFYEIMYLHQFVSSYTIAIVDIGADTLIAALNVFVATQCEILCDNIRNINGSVEEMDSKWKECFTHHKEILKVARHCQKFFNWIVLMQFCASVICIGLTMFQLTLVVSFSSEFFSSLFYFGAITVQIFMYCWFGNEVELKSSKILYATFEANWVEAPHQVKKNILIFAIRCQNPIKMSSLNVFYLTLETFMAIFRTSWSYFAVLRQIQNRISEE
TcasOR20	MNSFNWQESIKTNLKALRLVGLWPKSDFYKFDLYTFCTSLTVGVIVCGHNLSQIVYILQVYSDLKALTATIFVASINFLGAVKMYFFIKHIKTVKILFKMLKTYQFKPKNIHQTQLIKPFLNLWKILYVGYSINVYLIVAMWSLLPVLNGWTWQKKLPFPARYPFDVTKSPYYELAYVYQFICIWYITVANLNLDTINIALMMYTSCQCDLLCDDLKNLTETRFFHKKLIECIKHHKAILVFAEKSNGLFNMIVLSQIATSTVVLALTMFQLSMVSPLSSEGLNHLFYIGGIIMQILLYCWFGNEVEAKSSNILYAIYESTWFEASKNSKKNLLIFSIRCQRPIKATAVKLFALSLRTFITIVRSGWSYFAVLYNVGSK
TcasOR24	MEEDFDFLSSLQTTLFCLRCVGTWPSNTYKLDAYTLYATASITICLFGHNFFQTVNIFFIFNDLNTLTGVIFVALTCLVAILKSLLFIFNMRRLKKLLLVDIRQKLFKPRNRQQVVMVQSRVNFWKKIYFMFTGMGVATMFFWALFPIMDGTVKEHRLPFLAWYPFSVNKSPFYEITYIYQIVSVFFIVIVNMNSDMLLVALMNILGVQCDLLCDNLKNIQFRERINEEFLRCVNHHMQILSYASDCNKFFNTIVLAQFFTTVVSLGLTMYQLTIVTPFTSEFYSFIVYGGAVLMEIFLYCWFGNEVEFKSLNIPFASFGFDWTIGSVGLQKNLIIFIAKSQRPIRMSALNLFHLSLETFVKILRTAYSYFALLNNVNSLN
TcasOR46	MSKSEKIHTLATYFDSNIAFLKLTAFWIYDDETTRRKKYLQHAYNIFWIFYLFVAYQPAELLYVYYSFNDLSVFLRALRDIGNHVSLAYKAFNYFIMRRDILKLMETLQHGNYHYEDCGDFQPKLIVDEEKKEALKWTKYFLNFCNAICLSMFANGVFTFIFLSDKQYVERNGQRVYHQEQPVNTVSPFGSGTKLRFFVTFIYTMIALTFYAWTIVALDSLFITIMSCISSHLKILQGAFKTVRARFIKLCASLSKLLISVSGKLESIYSTQTFVQTFISLGEMCFSLYLLSETADQNIGNEITYLIATGFELLMYCWFGNRITEASLKISYALYESDWFPTSLSFKKQIIFTMTRMQKPINVTIGKITPLAFSTFLTIARGAYSFFTFLKQRHGINH
TcasOR58	MPFTIKDYDLRNAFETERTLLTLSGFYPRRTKKYNFFYNTSALINLFIAYGQLFSMVVQMVIDRNELSKLSETLLFFMTHFTFLCKLTNFVYYKKKMFEIEDNLSRKIFYGFELWQIKPKIDSCKFIAKIFRILCILVVLFYTLVPYLDDKEDLSLPLPGWLPYNTKKYYYPTVIFQVMSVSVSAYNNSSIDVLTCMLITVASAEFNLLKGALKTIDFHPKGHNTKQLIEAKFENCVNHHKEIVKFAYQIETIFSKGIFLQFFASIIVICFTGFQMIVVPIPSMQFIFLIIYFSCMMCQVAMYCWYGHDIITTSDSIGQAFYMSNWYESDVKIRKNICIFLERTKKPVILTAGKFVTLSLTTFTTILRSSYSYFAVLQHLYKEDS
TcasOR59	MDEEFLIGTFETEKKFLRYGSFYPCGKRIKFIFLGLFMFVYSWTEFLSMITVLFVERDNLTKLSETLLFCMTQAAFLFKLVNFLYHNKTMLRIESILKNPILNCLDQFEKNIIEKYMIRVKYLARLFRILCILTVSFYGLFPFIDEDPDHMLPLPGWFPFDVKTHQIELVIAQTCGIAIGAFLNSTLDILPTILITLGSAQFDILKIRLENITSVDTSKSWLVKKAIKKCVIYHTILLNYITQIEILFHKGIFVQFTASVVVICLTGFQMLVISVRSIQFILLMIYFSTMTCQIALYCWYGNELMYRSMGLSDACYMSEWNKCDTSVCKSLAIIMERGKRPVVLKAGNIFSLKLTTLMTVLKSSYSYFAVLQRLYATSE
TcasOR60	MSEDYTFRNVFAREKKILTISGFYPLREYEKNYFHFFSGTIQWIISLGMLFSMIIQSVIKRNDLMVLSETLYFLTTHLTFVCKLANLEYHKKLLLDIEDMLKTTRFQKTLSLDLIEKTGMNEKIRKFNLVAKTFRIVCVWCVVLYVLVPYFDPGKSKTLPTPGWFPFNWTDKYYYGTYFFEVAGISITAHMDSSIDILSWLLVTIASFQCDILKENLKNIYYNYDKEHDIRETFKDCIRHHEEIIKFTTKVEQSFSQGILLQFLCSALVICFTGFLMLVVPVLTFQFANTIMYFCCMMIQLGMYCWYGHEIMTTSDEIGQYFYLANWYDSSLTLRKDFAIFLERAKRPITLTAGGFVVLSLNTFTRILRSSYSYFAVLKHLYNKS
TcasOR61	MGDYDFRAAFAFEKAIFSLSGYYQRQAGFSSLIICAIASLITIAQFLSMVMQIIVAGNDLTVLSETLLFFMTHFTYMCKLVNLLFYKSKLLHIEDLLSRPRFYGFSQNELTIIKDGIEATNTVANLFRIFCVLACIAYGLVPYLDHTKAMALPLPGWLPYDTTKYYYPTYFFQMVAVSITASVNSTIDILTWKLITIASVQFDILKRKLKDLDYKLETTSLQIQFKTCVKHHKEIVNYVKNVEKTFSKGIFIQFFASVIVICFAGFLIIITPVLSMQFLYLTLYFMCMISQVAIYCWYGHYVMTTSDEIGQDFYMSNWYESDVAFRKDIIIFMERVKKPVTFTAGNFITLSLVTLTRILRSSYSYVAVLQHLYNEV
TcasOR63	MGFMIQDYDLRNAFSLERKLMLVVGFYPKRDNKHEILYWLSAFFNLLISYGQLTTMIIQMVFDRSDLSKLTESLLYFFTHFTFLCKLLNFQYYSKDLIEIENFLTDPIFYGYSFEQLDIIKAKIRSCAFISNAFRICCTFTCSFYCLVPFIDESRKKILPLPGWFPYDTTNYYYSTFFVQSLSLFISAYCNTAIDILTWKLITLASAQFEILKENLTKIDYEGGFNETKGALVRCITHHAKIVNYTERVEAIFSKGIFLQLFGSVIVICTTGFQLIVVPIPSVQFAVLGTYLCGMTTQVATYCYYGHEVMTTSDAIGMSLYLSNWYASHVKIRKIVMIFLEKTKKPTIVKAGNFITLSLATLTQILRSAYSYFAVLQRLYKDS
TcasOR64	MMSDEYVKDVFIANRWMLRCAGLWTPSTRSKLVQIPYKIYAIVVFLFVNVYFTSTEFLSLFYTHKNLYNFIKNVNFFLTHFMGAVKVIFWFFKGHVLRDLMRTLESPEFHYEPCEGFQPGLIWRKYRRIGFKYSLGFLALAHMTLSSSYIPPLLTKLPYFSWMPFSYSTPRSYLLALGYQAGPMFSYAYSIVGMDTLFMNIMNFIAAHLVILQGAFASSKMRVLDPGQMNNEMKRNCRHLQTILRVSEDLERVHRYLTLGQLTATLFILCTSLYLISTTPASSKQFYAELVYMVAMGFQLYLYCWFGNEVTLMASEIPVNVWKADWYDCDQSFKKSMIFTMTRMQKPIYMTVGKFAPLTLQTFVYILRTSYSIFAVIKNTSI
TcasOR65	MTATKSLKEIPPIYLRVHLTVLQILGIDILPVESVPQNLFYTYTALIISTMCLFTIAEFLDMVLNYEDIYRLTFGLCYCVTHVLGTVKMFLMLYLRKKLWGNLTTLEEGIFKPNPTRGGPEELQIVNDAITMCNRQGYVFYTLVFLIIGARLLYASLANWPYDKHNYFDGNVTVIVNTKEMPYTTWMPFDYNDSPLYETIFAFQIFSTTVYGFYIGAADAVICGFMMLIKAQFLIVKRELETLIERAQKAAIAENPDNEDNFGREIERIELLDKRTQDYVAKYANECVYHHQELIALCDHAEEDFCYLMLLQFISSLLIVCFQLFQVSTLSPDSVEFFSMVCYLLLMLFQLLCYCWHGNEVQIVSGELSRYAFGINWIIMRESPKKTLLLLMMRAQRPC…
TcasOR66	MSKNLKEIPPVYLKVHLTVLQILGIDILPNERIPQTLFYTYSVLLIATMVVFTTAECLDLVLNYEDIYKLTFGLCCCVTHVLGAAKMFLMLYLRKKLWGYFTTLENGIFKPNPCRGGAEEFEIVTSAINMCKRQGYVFYVLTVGVTGGQGLYAALANLPYDKHNYFDGNVTVVVNTKQMPYATWTPFDYNDSPLYEIMFAFQIFSTTLYGFYIGAADAVICGFLMLIKAQFLIVKRELETLVERAQRAGNPDRGDFGGGINRIEMLDDGTQVFVEKCANECVYHHQELIALCEHAEEDFCYLMLLQFISSLLIVCFQLFQLSTLSPGTFEFFSMACFLLFILFQLLCYCWHGNEVQFVSGELSRYAFSINWIIMRESPKKTLLLLMMRAQRPCYFTAGK…
TcasOR67	MDFTIRDFDLRNSFSLERKLLLVLGFYPIRDKEKHRILHQLSAFLNLLLYYGQLLTIIIQMVIDRNDLSKLTDSTLYFLTLFTFLCKLFNFQYYGKDLIEVEKSLTDPIFYGYSFHKLQIIKAKVRSCTLVCLAFRISCTCSCFIYSVVPFIDRSGQKTLSIPGWFPYDTAKHFYITFFLQSLSLFISAHCNSATDTLPCKLISLATAQFELLKDNLRTIDYENSFEETKHALVKCITHHRKIVNYTKRVETIFSKGIFLQLFASVLVICTTGFQLVIVPFGSLKFAIHGIYLCAMTAQIAIYCYYGHDVMITSDEIGTSLYMSNWYASHIKIRKIMVIFLEKTKKPTIVLAGNFITLSLVTLTQILRSAYSYFAVLRRLYADD
TcasOR72	MAKLEYLTGATFTLKCAVLYPIDSNNPKIKKILYAVWAIFFILTFVTGFIQCFVFVCINPFDLVQEAMIIMSLVFYSTTFFYFIVFYKNWQNMVALVTNINKNFHRATDNVIEKISMDQASELSDKLAYVWTSSLAVGSVVPVVLAIATGNLEMPMPAWFPYDYNKSPVFEITYLWQVFCLITLAIIYGASDMFFPCITIIIGQQFKILASNFKNNFYTSLIKLGAEESIVQNFSKDIKTHEFRSFYIKYGNIFKILNNAKFQTLNRAFLKRNIKHHKLLLRFCEDLNKILNTFLLIRVSAIVFNLIFIGFNIIINADFLWTLYECPWYLCDVTYQKMLILVQMRVKRMVSTKAGNFFTMIAPSFIAFQRAVFSYITLLKEVTDLGKD
TcasOR73FIX	MTRKHIFLNFTVTILKLSFLWPSNDNYDQWRLVKDASLIVSLMPCALPILAHFVLQITGDVYNMVTITENLIALICIIGMIYMTICFVKNRKLVKTLVKNLPAFTKYSKTTDIILTDKKANLYTKIFVFYGVIGNVVYMIMPYLNIEKCQQRQNNDVPCGLVTRCWFPFKFDYSPVFEIVFVHQFYTCLMVSVIILDLTMLICGFLMHITNQLKHLRGFIKRFDCSSQKIAEDVIYCVKFHTAIITYSEKTNEAFGTMMMLHITLTSLVISALGFEILIVDNFNDSLRFTLHLLGWLVLLLLICYYGQLLIDESIAVAEDIYYVPWHLAPVDVQKDIYMILMRSQKPLTLNAANIGVMSFPTFLRVISSAYSYFTLLLNIKS
TcasOR76	MMESTVTRLKRMYLWPTASVTSRKPAFFLITFSCFLLYGSVMHLIVNDISMEEVHVIETTAGQFGVLYYLTLFTIYRKGILEIYADLSNFTKFGKPYNFDKRNKQLNQWSRWFSVVLYFFVISVFAWPGIFTQSCEDLNVALNKTEVCGVVSPVWLPFRFDYKPMKQFVYFWQSFCCLYSNGGAGTISFAMSETIEHLILRVEDLKILFPKIVAERSPEVRRKMLAKWVDYHLWLLSIGKLMNDTYRYSFSVIVLCAGTLFGCIGYTVMKNASTNFNSSFIFFGWMESVFVICVCGQRLMDAFHSVGTTVYNSEWCDTDVDFQKGVILITIRAQKPVRIYAGPFSYVSHLLILTVFQTSYSYINLLNASS
TcasOR77	MKYILMKKTIAFLSVTGFWPKTKESTKTRAFCILFSSSFLLFGSLGYLIVYRKFGSDDIDSIETATSHFGVLYFMFFWILKRDGLVHIVNLLSDFSKFGEPRFFNDRNRQLDYLLQYCIFVLSVATGGVFLCPIIFVKNCEMVKQEKNLTKVCGLVSNVWAPFDYSEYPMKRVVSLWESYCCFINFGCGGIMSFTMIKTMEHLHIRVEQLKDMFPDVVNEKNLAVRKQKLEKWVKYHLHLYDIGELMNNTYRYCLSVIVLCVGILFGCIGISTMQPGSSHNSLFLFMGWFQSICILCMVGQRLLDVFLSVGVMAYDSAWYEKDVDFQKAVLMIMIRARRPVLIYAGPFTNLSHLLILGVLQTSYSYINLLNAK
TcasOR78	MGHAIMTEILTYLTLMGFWPRSPKSSKASAFLIILSTSFLFFGILFYLIVNRQFGSSEIDSIETITSQFGVLYYLILFTWKRNDIVEIVELLSDFSKFGKPPFFDQRSTRLNYRLSCIVLILIVANIVVAALPVIYIDSCHKANEQLNLTKTCGLIAPVWLPFDYNEYPRKHLVFAWEVYCCVMNYVGSGIGALTMVGTMEHVIIRIEQLKYIFPKILDQPNPRIREQMLKNWVRYHLALFEIGRLMNDAYKWSLSVIVLCVGALFACIGISMLQSTASQINSICLFFGWFPSIAFLCMWGQRLLDSSLSVGTAVYSSRWYDMDVAFQKSVLMILIRSQKPIRISVGPFTHLSMLLLLGVFQSAYSYINLLNATS
TcasOR79	MGHVIMNEILTYVTLLGLWPRSRKSTKTISYLIILSSSFLFFGSLLYLVVHRKFGSNEIDSIETVTSQFAVLYYMTFFTLKREGTVRIIDQMSDFSKFGKPPLFDQHNKRLNYLLSYFVICLFVAIVGVVALPAIYTGSCHKANEQLNLTKTCGLVAPVWLPFDYNGYPLKFLVFAWEGYCCIITYACSGISSLVLVGTMEHLIIRIEQLKLMFPEILNEANRHIREQKLKNWVQYHLALFGIGKLMTATYTYCLSVIVLCVGILFGCIGVSTMQSASSNNSVFLFLGWFQSLIVLSVCGQRLIDTCLSVGIAVYNSRWYDMDVSFQKSVHMILIRSQKPILIYTGPFSYLSHLLILSVLQTAYSYINLLSARG
TcasOR80	MGHVIMNEILTYLTFLGLWPRSRKSTKTVAYLIISSTSFLFFGSLFYLIAHRKFGSNEIDSIETVTSQFGILYYWVLFTLKREGTVEIVERLSDFSKFGKPRFFDQRNRRLNYLLSYFVLVLMVAIGGVVALPVVYIDSCHKANERLNLTKTCGLIAPVWLPFDYNEYPRKNFVFAWEVYCCIMTYACCGIAALVLVGTMEHLIIRFEQLKLMFPEILDEPDRHTRQQKLKNWIEYHLTLFDIGKLMTSNYTYCLSVIVLCVGILFGCIGVSTMQSASSHNSVFLFFGWFQSIGVLCIWGQRLLDTCLSVGIAVYSSRWYDMDVSFQKSVLMILIRSQKPILIYAGPFSYLSHLLILSVFQTAYSYINLLGAKG
TcasOR84	MTEEKELRLCLWSCYYLKLSLMWPLKREEFKSSKGLYLRLLVFVIISGSTFTAMIFMHLYKSLKVGSYDVSEDLAILASNIGYVLMMTMYVSRQKDLELLLLDLSDFKTYGKPPNFDKVRKRMDLYAHLIFFYSMFGSFVYNMDKIILIDKCKEARRINEVCGSAIPFWTPFETEDLFTLTLVITYVLINIFVVVKVAMTVSVQVLEISSHINLRIEQLKIFIAGCFDRDFKASRERLDFCIRYHNVIIDFSERFSRCFSYVMFIHLAITGIIIGCLENQIVQEHQPEAMLHMGGWSTATFIACYGGQLLMDASTSIADEFYNCPWYEADVKMRKDLILIILRAQKALFVSTGPFNVLSFALFVSIMKLSYSIFTVLS
TcasOR86	MALNQEDAICSKSCFYLRYSFLWPEEAPTRSFYAKFILVLILSFLTAFLPLFIHFLILVERGLDPSEDLFVIISYTGFALIMIIYVIHVKKTSYLIVQLSDFEKFGKPRGFDYWDKKFRLISSGVYYYVLIASSGLNLGRWVGMAECRKERDFQVCGIVIPYWLPWKVDSWLFFILLDLYVLKMTLVVNCALFLIIIQILEITTHLKLRIDHLKEMLVKCFDSDSQTNRKQLVNCIRYHTYIINCSKLFKKCFTHAMFSLIVTMALSCGCLESQVVKFDLWALPPISAWIFILFIACMAGQILMNASLSIGDAGYHSKWYQTDANFRKYLILVLMRSHKALVLSAGPFNILCFELFVAIMKFSYSVFMLLNQN
TcasOR87	MKHVIMDELLIFLTFLGLWPRTPTSPKIISYLMIYSTSFLFFGSSIYLILHRKFGSDEIDTIEIITSQFGVLYYLTLLVVKRDGITKIVNLLSDFSKFGKPPLFDQRSRRLNLLLRLFVTVLLAATVAIVSVPVVFINSCNKQNLQLNATKICGLAAPVWLPFDYTQNPRKYFVSAMEIYCATMNYAGSGSGAFLVIGTMEHLVIRIEHLKNMFPEILNEPDKQIREKRLKKWIEYHLSIFEIGELMNETYKWPLSVIVLCVGILFGCIGVSTMQSVSFQNSSVFLFFGWFQSIFVLCFWGQRLLDSCLSIRKAVYNSKWHEMDVSFQKSVLMILIRSERPVLIHAGPFSYLSNLLVLGVLQTAYSYINLLNARS
TcasOR88	MTEEKQLRICLSSCFFLKWSFMWPTKSEEFRTSKGLYFRLLAFVIISGLTFTAMIVMHLLKSVEAGDYDISEDIAILATNTGYILMMLLYIIRQKDLESLLVDLSSFKKYQKPPKFDEVNRKLEWCTRMVFGYCVFGSVFYNLVKILAIPSCKKSRRINEVCGVAIPYWVWFDTENWSIKLPLILHTFLVIIIVDKVTLLVSLQVLEIACNIKLRLDQLNCMLVSCFDGDVEASRRRLNECIKYHKEIISYSEIFSKCFSIEMFTHLTTTGIICGCLENQVVQEHRPEAILHIGGWITAIFVSSFGGQILIDSSLSVAEAAYSSAWYEADVSLRKDLILVILRAQKALFVSTGPFNVLSFALFVSIMKMSYSILTILQ
TcasOR89	MKEAVLQQSKKEMHLLNLWPKGHVKHFRFRYVITLIIVSPFTLGTLTHFINVLKENLDVDLSGDISVIAVVTGLHFMLITFVWGHKKIAYLWENLGPHEYFGKPDNFEKRCKQLNFYSRLYAYYCYLGLTVYIIMKNRGGIECRRLNVERNLTEICGLVTTFWAPFDIDFFPFRQILFVDQVFATYFIVKGGAAISFTTLEVGEYIILKIKHLKRLVKEVFDDPREEVQRKKLVFCIKYHQYIISIQELYDGRYKHCNGCYILMVGIIIASLSNEIMKNHNIEALLHLVGWVFSFYICCFSGQSLLSESLTIPDAAFESKWYEAPVYMQKDLLLMMLRSQKPLMLHATPIGVMSLSLFITLVKTSYSYFTLLNQST
TcasOR90	MAKDTSPVLRESIEVMKYLQLWPQNERTNLRRRYFIVIFLCSPLHLGLATHLVVCLKDNLDVDLSANIAVLSAVTGLTYMLIVFVWSQDKLVHLLAKLDTHEIFGTPDNLTKRSRRLNFYAKLYSYYCYFGIVIYSLVQIIEMPQCRKMNEEKGLSEICGMIVPFWAPFDIDWFPLKQIFWLNQLLGIYIIIKGGAAVSITTFEVAQYICLKIKHLNRLLREAFDDPCDVVVEQKLLHCIRYQQHIIRTNELFNVCFKHCNGCYVVMVGIIIASLLNQILKEKSVGALVHFAGWICSFFICCHAGQAVISESLTIPEAALDSHWYEAPVKYKKVLLLLLVRSQKAFNLQATPIGIMSFDLFIALLKTSYSYFTLLHKST
TcasOR92	MKNQEIKICRATLTVLKYSLIWPSEADEMNPGKWYYIRVVTFILFTCPWVLSVFMHLIVSIRNNADIHLSEDVALMVAFTGVYYMTIIYVKKQPKVAFLLRDLSYFQFGKPPGFDETERILGFLSKLTFCYSVMAVVIYNYIKYRQKPECERMNKLKGLKENCGMLTPTWWPFEINYSPAFQLIFLYIFTSTQVMMKLSLMISFNVLEMAHHIILRINHLKTMILESLDEQDYEASKRKIKTCILYHLEILGFAERMDDCFSNGMFAHLTITAAICGCLEKQFVDGDNQLGSLLHIFGWILALFLACLGGQHLINASETISDAIWSSKWYDADLRLRKDLIFMMARSQVGLYLNVGGFGILSYALFLSVIKMSYSILAMLTS
TcasOR93	MTNLEIKICRATLKILKYSLIWPNEADEMNPGKWYYIRVATFLLITSLWVLSVFMHIVMSIIHDADVHLSEEVAFCVAFCGLYYMTMIYVKNQPKVALLLRDLSKFQFGKPPGFEEKERILGFLSQFFFYYCVMAVMVYNLVKLLQKPDCEKMNEIKGLKENCGLLTPTWLPFDINYFPAFHLTFLYVFISTQILMKLALIISFNALEMAYHVILRIDHLKIMITECLDQRNYEVSRRKLKTCILYHLEILSLSNRLNDCFSNIMFAHLTITAAICGCLEKQFVDGDNRLGALLHVCGWISALFVACIGGQHLLNASLSIPDAIWSSKWYEADVRIRKDLLFMMAKSQVGLHLNVGSFGVLSFSVFFSVLKMSYSILAMLTS
TcasOR94	MAIKICKFTRKNMQISLIWPREFEEINPGKWYYIRIVIFLITYGVFPFCTFLHAVVVIHNNLDIRISEDIGAVVSNIGISYMAIIYVQQQNQIAYLLKDLSDFKDFGKPPFFEEENKRLNFWSICTFIYPTCGASLYNLSKILEKSECNKINEENGLPATCGFIFPIWVPFNINYFPLFHIMLISTWFCTTMFVRLHLSISYNAFEIAHHIILRIKHLNGMIITCFDCQDYKISRQKFTTCVLYYKQILDLSNRLNQSFSSIMFVHFTMTSAVCGCLEKQFVDGEYVGGFIHLVGWIISLFIASVGGQDLVNASQSISEAIWSSKWYLADIRLKKDVLFMLMRSQKDLHMSVGSFGVLSYAFFVSVLKMSYSILAMLTS
TcasOR95FIX	MVVKESEIKVSRVTRKILQYSLIWPKEGDEINPGKWYYIRIFTFLSFTSLWCIAICMHFIIVLKDKIDWDVTEEIAIIIAIYGTYYMVLAYVKNQKKAARILRDLSNFERFGVPPGFEEEEKRLKVYIIGIFIYAFLTITFYNFFKLSQKGACERFNEEHHLDENCGLLSPVWIPFKVDRFPQFELVFLYLFTCCHLLMKLPLVVSYNALEMVHHIILRINHLKIMITECFDEPEYEISRRKLTQCILYHIEILEFATRVDDCFSNCMFAHLTLTGAICACLEKQIVAGISRFGAILHFIGWILALFIGCLGGQHFINASDTIPESIWASKWYNANLRLRKDLLLMMMRSQRDLHITAGPFGVVSYALFLSVLKMSYSILCVLTS
TcasOR97	MNNQKIQISNMTRKVLRYSLLWPKTNEELNPGIEYQFSVLGFFLVTGVLVLCITIRFFITIKAVHEVDAEVLAILIASYGSYYMICAHLKNQHKVALLMRDLSVFNNFGKPPNFDKRNNQLNFVAKLLALYSFLATIFYNGEQLINKTECKRINKEKGLSDHYCGLLAPCWLPFEIDYFPVFHLILIYAFTSGYLLIKMAIHISYNAFEIVSNIVLRIEHLKAMILETFENRNKQVCHKKFLQCILYHIEILDFAARLDDSFFNSMFGHLALTGGICACLEKQIVSGVNVVAGTLHFIGWILALFIGCVAGQYLINASEILPSAIWTAKWYDADLELKKKVLFMLARSQKSLFIRAGPFGILCYPLFVTVLKTSYSILCMLTS
TcasOR98FIX	MVKKESEIKISRVTRKLLQYSLLWPTEGEELNPGKWFYFRIFAFLSFTSLWCIAICMHFIFVMKDKPDWDPTEEIAIIIAIYGTYYIVLAYVKNQRKAAGILRDLSNFDKFGVPPGFEEEEQRLRVYIICVFIYGFITITFYNFYKMSQKKSCERFNIEHNLHENCGLLSPVWIPFRIDKFPRYELVFLYLLTCCHLLMKLPLIVSYNALEMVHHIILRINHLKIMITECFDDPDYEISRRKLTQCILYHTEILEFATRVDDCFSNCMFAHLTLTGTICACLEKQIVAGFSRFGAILHFFGWILALFIACLGGQQFINASDTIPEALWASKWYNADLRLRGDLLLMMMRSQRDLHITAGPFGVVSYALFVSVLKASYSILCVLTS
TcasOR100	MSPKDKIKICGITRKVLRYSLLWPVENDELSPGIRYKLTILAFFSITGILVFSISVYSVLEIKQGYDIDVEDVAILIAVYGTYYMVSAYLNNQHQIALLERDLSQFYKFGKPPGFEQLNSQLNFAVKVLIIYSFLGTFVYNGTKMLLREECKKNSQEKGLSDNHCGLIATFMFPFRVDYFPVFYIVLVITFLLAHTLIKLCMHISFNAYEIVNHIVLRIEHLKEMILSCFNERNQTIVQKKLRVCILYHIEILDMAARLDKNFFNTMFGHFALTGAICACLEKQIVLGVNIVAGTLHFIGWIIALFVGCVAGQCLLNASEIIPNALWAAKWYHADLRTQKTLLFMLARSQKELTIKAGPFGILCFPLFVSVLKTSYSILCMLTS
TcasOR102	MQNQSKPCQLDMMDETYLQFFVKSFTYLNMLPEKTTFCTTIQQYYVSVIITITTFPILADLVSQFYEESISFTSVNENFVALSALFAVIYVSVCFINRKHKIRALIADLALFETFSSKAVITETDKSVKFYTKLFIVYGIVGNLCYGLLPILGYKKCHESKSVHMTRYGIPCGLVVRFLFPFKFDYSPLAELVALYEILVCILGTSVVIVVTTLICGVLIHITVQLQCLRKIILDLSQVNDLEILEHKMKFCVKYHTAILDYGIRTDLAFNQMMLLHITWTGFIISVLGFEISTTDDYVEAFRFFMHLLGWLGMLFVVCYYGQKILDESLAIADAVYTFLWYKKSVIVQRYVLLILLRSQKPLTLRACGVKVMSLATFLGVLYSAYSYFTLLLKLKP
TcasOR103	MKQALKLADVLGFNPLKNDNLTKLKKYSSLICMISVVVSAILEFVSNFSALETYESAPESLVPQFQTLAKISSLLLSQKDITELIDEIKYFWKLDQFGDFHTRKLKKIYKYVTIFFYFYTLMLSGACVLFTITTVIFTPEKPLFLCYGGLHGLPSPQFEIYFVVDLAAIVIMSFGVAAYDGIFFYFAFHVYAEFKLVKVAFKGKSTFIEAVKHHDFLLKYLRKLNEIYSPIFLCQFFSNLLGICFCLFMLSRSGMPPELTSFSKYFISLVAFTVQTYIFCLIGDLVSELSLDISNVIFYVDWLDDEVYKSKTARLVIMNKAQSPVKLTIGKFTGMDLRTFLLIVRNAYSFLAFVNNALD
TcasOR105	MKPALKLANVLGLDPLRNDNYTQLKKMFCALCIVSLFVSAYLEFFSNFTTFETYETAPESLIPHFQTMFKMYSLIFSRTEIVELIQMAEQFYKFSQCDERKKLTKLYKRVDLFFYVYASLVAAACVLFAIVTLIFKPGKPIFLCYGGLHGLESPEFEIYLVVDLIGIVIISVTVPAFDGLFFYFALYIYTEFKLLKIAFKTMSGQELREAVKHHDFLLKYIKKLNSVYSPIFLYQFFCNLLAICFCLFMLSRSGIPPEMVSFSKYFLCLLAFLVQSYTFCSIGDLITELSEDVSNAIFYTDWLDDEAYENKTARLIIMSRAQNPVMLTIGKFANMNLRTFILIVRNAYSFLAFVNHALN
TcasOR106	MESALKLIDIIGLHPLKSDKYSTMRKTISFLSLVVILISAQLEFLSHLSVFEVYNSGPHSTIPPLQSLLKMATLHFYKNELIDLMEKSKSFWKLDKFGDLYKQELSKLHRLVTIIVYIYIALLTATCVQLAVLTLIFRRGKPIFLCYGGLYGLESPHYEIYSILDAIGIGVISIAVSGYDAMFFFFALDIYTEFKMIKSAFKRHSDQTVSSYNKQFIEAVKHHDFLLQYINQVNDIFSPMFLFQFFSGLLGICFSLFMISRSGLQDINTLSIYSAGLLGFTAQSYTFCLVGEVISELSEDISNEIFYTDWLDDEVYRNKTAILIVMNRAQESPKLTIGKFADMNLRTFIMIVRNAYSFLAFINNALD
TcasOR107	MENPLKLLHIIGLDPRQSDKYSTIKKVISFLIVLAVLLSALIEFFLHHNESQVYDTAPQSTVPNLQALLKMFALIIYKKELIDLFTKGNHFWKLDKFGDCHKQKLTKLHKYVDLFFYVYAVIITGAFLQLALLILIFEPGKPIFLCYGGLYGLESPQFEFYAVLDFLAIGVIAISVTAYDSIFFYFALYIYTEFKMIKIAFKRENCAQFIEAVKHHDFLLQYISKVNEVFSVIFLTQFFSGLLGICFNLFMISTQGTRDMKSFSTYFVGLVGYTAQSFTFCLIGELISELSEDISNEIFYTDWLDDEVYRNTTARLIVMNRAQESPKLTIGKFADMNLRTFIIILRNAYSFLAFINEVLD
TcasOR108	MGSILLLNSVLKKMEKALKLVNILGLDPRKNDTFSKFRSIFCFTILISASFSSHLEFFLNFKGLETCERAAESIIPQYQTMCKMATFLLYKTEMLDLIKKSERFWKLDRFGDLQAKNLHSTYPIFQIFFYVYVVILFLTCAMFALVNWIFDTGKPISLCYGESEGLETPWVEFYIVLQSVEVTIIFLGITGYDMVFLYYAGSVCIQFQMLKMAFAERKMNERQFLKAVKHHEFLLQYVEQLGDIYSMWFLLQYFSSLFGICFGLFLISKEGLPTEPERLSKYFPYIFSFTMQSFTFCMTGTMLSDWSSEISDEIFHSDWSDDQVYKNKTARLIVMNRAQRPAKISIGKFLDLNLRSFILLMRSVFSFLAFVNNILNRIN
TcasOR109	MGKVKFTEPLEFLNVVGLNPENCSNFSLFRRVISLGFFLVVITLGLLELLLHFEGLETCSRASEAMIVQYQLFIKIAVLLKHRKNLVVLMQKTRKFWPLDKFGQDAKIERPHKLLKAFFFAYKLIMILMALQYILRKFVSKNGKPLAIAFGESKGLSPKVDHLYFVLHSTSTFVVLHAVTGFDRLFFFLIGHVLTELKLVKKSYRLTQNRREKFLETVQHHAFALEFVRKLNRIYSQVLLNQHLSCLFGICFGLFLVSKDGIPPDLGHVTKYVPYVISFITQTFTFCFIGSLLITWSLQVPDAIFYNDWGKNQAYKYKTDKIIAMIRGQRAAKLTLGGFGDLDLESFNLVVKNAFSFFTFVNAMNQK
TcasOR110	MDKVEFSDPLFFLNVIGMHPFKADKFSKFRLAFSIAVYFAVIFSGVLELIVNSQGLETYARASDTLIPQCQLVCKIFVLAKYKKQIARLLNGSQRFWDLGQFGARYGNSFGKTHKYLKSFFLLYKVMLTFTCLQFLAVKIIFKIPKPIAISFGETKGLEPLYDHLYLVLHAMITLVTINLVNGFDGLFFYFIGHVLTELKMVKVAFGDSPIETNWSEEKRFKFAVRHHRFVLDFIEQFNIVYCTMLLVQHLTCLFGICFGVFLMTKDGVPPDLDRASKYLPYIVTFIFQTFTFCFAGNLLLSWSLEIPNEIFYHDWAKKTTYENKLAKIISMKRGQRAARLTLGGFANLDLDSFRMVLKNALSFFTFVNAMMNKKAVTSV
TcasOR111	MEKVRLTEPLFLLHIVGMSPHDSGTFARIRKIFSILVYTSTVVLSMAELFFNYKDLETVIRATESFFTQYGLAWKIAVFVVYKTELAQIIRLCDNLWPLDEFGTGHNFQFLHKFLRRFFLLYTGNLALLCTQFAVTAFFDDQFKSVMVYYGEKESRSQIYDNFVFTLQVIYLYVGCFVVAGFDCFFFYLLGHAVTELKMLTISFSCKEIGRNWGYEERFKCSVKHHIHVLELLDKINKVYSVMLLNQHLCSLFGICFGIFLMTKDGIPPNVDHFSKWSTYIFTFILQVWTYCFAGDQIMHWSLKIPDEIFYDNYWNKYSLKNGLNKIIAIQRGQKAAGVSLGGFAMLDIESFNVVIKNAVNFFMFMDKMYKRE
TcasOR112	MITRLMAQFAIKGRVGTGGYIMDKVKLAQPLAHLNIIGLDPLKNDRFSKIRTVITVAVFALCNVFSFSELFLHYNNPHVIVRSSEVVFPFFQNDWKIAIMLVYKKNLAQLIQNTSRFWQIDAFGKNYQYSMGIKHKYVRIFYLVYRLMLMFSCSQYILLTIGSDRPMILSFGETGGLGSGALLFYLIFHIVYLLIIFNVINGFDGLFFFLVAHVLSELQMVKVAFSSSKVITFWNHKRRFKSAIQHHRFVLDYINRLNSIYSILLLNQHISCLFGICFGLYLFISDGFPPDYEHISKYVPYVIYYITQVWVFCFAGQLIIDWSVNISDEIFYHDWTLNRTYENKTDKLIIIQRAQHAARLSLAGYGNLDLQSFNLVLKNGLSFFTFVNAVIHK
TcasOR159	MRGKTIESTTNPYSSLKKVFIDFAYSKLVISYTKASLTFHVLSLLLEVYYLVTNFSVELICRYGCMMCLMTYMYSKKLKLLEKPCLLDFWKVYNSSTATQRLISEKSSKTNRRLYCALTCCFFLAIILFPIWGDLNEFFIFSQVYEKYFTSWAPAFCYFYVSTLLWCCFYCFHLPGIIMYLTLHLDLQFKLIKDKITEIDKNCSQKEIYQILRLCISHHVALKKWMDKLADLLVTIMPFFFLFGALNSIATSFFVLYTLQNTTMILKIRLGTLTLCNFIIVSTFAEVGQIFSGQNNSLFEQLMDCSWYLWNIKNRKTLLMFMLNCMKPKTFSWGGITLNYSFVLFILKTSLSYASVLFKLRGETF
TcasOR160	MSGKTKRITTKTIHLSNPYSSFKKVFSDFAYSKIMIFYTIATLAFHMLSLFLQIYYVATNYSVELICRYGPMMCLAIYVVTAKVVGVFYYKTFTMLENQCLFVLWKTCNSSPTTQRLILNKSLKMNQKLHLALMSYFLLAIVMLPTWGDLNELFIFSQVYERYFKFWAPVLYYFYISTFLWCSYYSFHLPGCILYLTLLLDVQIKLINDKITEIDQNFSQNEISETLRLCISHHIALKRWMSTLAKMVNSVMPVFVLLGALSTVAVSFFVLNTLQNTTMILKIRLAILTVCNFVIVSTFAELGQIFSDQNNSLFEHLIDCPWYLWNVKNRKILLMFMANCMKPKTFSWGGITLDYSFAISILKTSFSYALILFKLRGETIRN
TcasOR164	MSGKTKRTTTTRKINLANPYSSLKKVFIDFAYSKIMMFYTKATLAFHVLSLLLELYYVATNFSVDLICRYGCMICLMTYVVTAKVVGIMFSKPFKLLEKQCLFVFWKTYNSGPTTQRLILDDSLKMNRKLYLALMFYLLLAIVLLPVWGDLNEIFIFNQVYETYFKFWAPVLYYFYISTFLWCCYYSFHLPGSIFYLTLHLDLQIRLINDKITEIDQNFCQNEISETLRMCISHHIALKSWMSKLAKLVDAVMPVFVLLGALSTVAVSFFVLNTLENTSLILKIRLTTLTVCNVFIVSTFAELGQIFSNQNNTVFEHLMNCPWYLWNITNRKTLLMFMLNCMKPKTFSWGGITLDYRFALTILKTSFSYALVLYQLRGETN
TcasOR165	MSDNTKKATTKSLDLTNPYSSLKKVFINFAYSKIMIVYTSATLIFHILSLMLEIYYLATNFSVELICRYGCMMCLITYMVTAKFFGMLFSNQFKFLEEQCLLDFWKAFNSGPTTQRLILKESSKMNRKIHLALTFYVILAIIMLPIWEDVNDFFMFSQVYENYFANWAPVLYYFYISTFVWCSYYSFHFAGVIMYLTLLLDLQFRLINDKITEIDQNSTQNEICGTLRLCISHHIALKRWMNKLANSVDTAMPVFILLGALSTIAVSFFVLNTLQSTSVILKIRLATITVCNLIVVATFAELGQIFSDQNNSLLEHLMDSPWYLWDVENRKTLLMFMANCMKPKTFSWGGITLDYSFALSIFKTSFSYALVLYQLRGNTF
TcasOR167	MAKTGDIFPVRDPVKRCLFIPKLLLESTNFWPEKRNFLTKFANWVMLIICVLIESGQIAFVVVNIKDITKIASAMSTVSTTFQAITKLTVLYIYNDKLRLILKSVWYEFWPSYTAGREINTKLETYNKIVIVSFLTILISGICFAFGFLSSPLISGERILPFETVYPFDWTKSPYYEIIYVTEWMTNIAFILIGICGHDFLFMGLCSNVVGQFTLLRELFGYLGTKNVAQIIKKLGHDTNIEPNRQLLRICIIHHVRVTEICKEIAEIFSFSCFIQLLSSVTALCVGALIMTFADIDAALFTVSSAYIVGHLLQLFLYATLGNEVIYYASRLPNAIFHSHWYNIDLEVKKDILFVLQRAQKEVKISAMGVSVLDYQTFIQVLRLSFSFYTMLSKVTDH
TcasOR171	MVKLFLLLKHLTMKAQDSDNPYIVLRRVFVDFAFTSHMIIYTKITFVFHFLTLLLETYYMITNFNVELFSRYGCMMCLMTYSNVQIVLAKLLEILFARHIKFLEEERLSHFWKLEESSEETQKVVNAESSKIRKKTFFVLSWFVALGFVLFPIFGDLNDLFMFGRVYRNYFGSWAIIPFCIYVSTFPSIAYNSICLPAVVSYFIFHLNLQISLINDKLGKISEKSRQSEIYQKLCSCVAHHVRLRRWTNIFQNELESALPFYLFLGAINSIAVSFFILYNLQNMTLIFEIRLVVISVCNVLILWIFAEAGQEFSDNSDSIFDAVVACPWYSWNAQNRKIMLIFMLNCLKPMTFSWGGVKLDYQFTVTIVKMSYSYALVLYNWRYEK
TcasOR172	MSFQALKHLLKMCAEKTPDLDNPYLTLRRVFIDFPYSKSMKIHTCITLLFHFLSLILEIHYLVTNFSFELSSRYGCMMCLMTYVISVKIFVIMFAKPLKILEEQRELHFWKIGDSSHAMQQSVATEALQVKKQTYFALSCFVLLAVILYPVWGHVNDLFMFSQVYEKYFGDWSVIPYYFYVFTFMSSSFNSFQLPGVILYFTLHLNLQISLINEKITKISGENYCQDEVFKQLRDCISYHVALERWMARLIDLTKTAMPVFILLGALSSIAVSFFVLYSLENTRFILKIRLTVVAICNVLIVATFAKAGQRFSDKTGLIFDAIATCPWYSWNVPNRKIVLIFMANCLKPKTFSWAGITLNYQFAIKIVRTSCSYALVLYKLRNGNY
TcasOR187	MSTKREVVKNFPYYYLFKICIDFGYSNVVKRLNICCITMIVMFHLTQIHYMQENFSKELILKYGSGIALGIYTILSMSVQMLIEHEIKDLIAEALFSMWAVDSCGPQVEKLILRRAKVMNIIYCSIFAWFALMATVMLPMWGDHSEWLLYDPILVEDVKTRLKIIYYLSTFIIFPMIAFSAIRLPGILLYGILQIHMQIMLINHKLVQVSEDLDDLNNVKKIDQDDYQERIYKELCLCVEHHIKIKLWLNKLMKIVQLLMPPYFLLGSINAIYLLFFVVYNDTSNILKVRLCILLIVGGQILCMFAEAGQALGEETGRIFDTLVNCPWYLWNKKNKQALTIFLSNSFQPYTIAFAGFTLNYSLALALLRSSVSYALVLYNMRN
TcasOR188	MFVKRQVLEGFPYYYLLQLCLDVGYSKMMKIANIFCIIINLLNVLAQIGYIKQNFGKELLLRYACGIQLTIYTIVTMLFEFLVEQNVKKLMDEALSEMWPIDFCGLEIKKLILKRSTVMNSIFYFMFAWFAILAIVMLPMWGDQSEWLLYDRICKEFFATWWKIPYYFYFTTFPVVAFSGIRLPGLLLYTILQTHMQIILINQKLVQISGGLDGINDVRMIDQKNYQKRIYKGLRLCVAHHVAIKRWLQKPVKIVQSLMPIYIIMGSTIFISLLFATVYSFRDSSNILKVRMSVVLMICCLILCMGAEAGQALSNETSRVFDTLVNCPWHLWDQKNKKALTIFLPNTLQPVTITLAGITLNYSFAVGLLKSSASYALVLYNMRN
TcasOR189	MEKMFPQIRTEDMKKFPYYYLLKICIVFGYSKIVKLLNVVCIIITSSTIVLQVYYLKQNFSKELILKYGCGISLTIYTIASMLVEFLIEQKTKKLLNEAGTILWPVNFCGVKVEKLILKRVTVMNIIYYFMSAWFALMGIIMLPIWGDHSEWLLCDVISNEYFETRWKILYFACSCFSFPVIAFSSIRLPVILLCTILQTHMQIILINQKLNQISEQMGNLNNIKLVDDKCYQKRIFEDLRLCVSHHGKIKKWLNKVLKLVQSIMPLYIILGCLNFISLLFFASDGLQNASNILKARLCVVLIVCCLVLSMFAEAGQALSDETSGVFDTLLTCPWYLWDKNNKKVLSIFLSNSFQPDSISVAGITLNYDFAVALLKTSSSYALVLYNMKN
TcasOR190	MSTKKQDLLKHFPYYYLWKVFINFGYSKLTKLVTISCIIIHSSSLFVEIYYIYCNYNKEIIFKYGCMMSLLGYITISMVVELLLEKDTNNLVCEARSLFWTIDSCGVQAQQIIHKRAVVMNATFGFILMWVATLGVIMFPIWGDQSEWVLCVKIFENYFENWSQMANFVFFSTFPMVAYSTIRLPAMLLYGILQTHMQIFLINQKITEISRSKDQEKIYKELCLCVSHHVEIKRWLQRFLKMVQLTMLMLIPLGVLSCVCVLFFVIYSFLDTSNILKMRLTVVVACTVLIVYIFAEAGQDFSDEISCIFDTLVTCPWYFWDQKNKKALVLFLANSLKPYTLSIAKITLNYDFAVALVRTSVSYALVLYNMKN
TcasOR191	MRLEIEALKNFPYYYLLKICIDFGYSKIVKCINVVCIIINSSTLFIQVYYVQQHFNKELIFKYGCGMALTIYTIASISVEFLIEKNAKNLVNDATAFVWPVDFCGEKVKKLILKRATVMNKICYFMSAWFALMGIIMLPVWGDHSEWLLCDLLSKEYFETRWKILYFACSCFSFPVVAFSSIRIPGILLCTILQTHMQIILINQKLNQISEQMGNLNNIKLVDDKCYQKRIFEDLRLCVSHHGKIKKWLNKFLKLVQSIMPLYIILGCLNFISLLFFASDGLQNASNILKARLCVVLIVCCLVLSMFAEAGQALSDETSGVFDTLLTCPWYLWDKNNKKVLSIFLSNSFQPDSISVAGITLNYDFAVALLKTSSSYALVLYNMKN
TcasOR192	MVSEQTLLKNFPYYYLLRIFIDFGYLKITKVLSVACIIIHSLSTLLEIFYICQNFSKELVFQYGCITSLATYVITSMTTGFIIENDAKNLIRETVTAFWPIDFCGPQVEQLIFKRVARINTFNFFLLAWFAIFGIIMFPVWGDESEWMLCVIAFKKYFPKWWRVPYYVFFATYPMVAYSAIRIPAMLLYGILQINMQFFLISQKIIQISQKPQNKTHQPGFYQKTVYKKLCQCISQHAEIKRWLQRFLKMVKSVMPVFIFVGGLCFMSILFFVVYTFQSTSNILKVRLGVILMICNLILVTFAQAGQTVIDESSGIFDTLMTCPWYLWDEKNKKTLVIFFSNSLKPITFSIASITLNYAFAVALLKTSASYAIFLYNIKN
TcasOR193	MSELEKQLPYYFLMQFCINFFYSKTVKVVTSSCIIIQSLSLLLQVYFIITNFSKELILKYGCEMSLATYLLTSLLVDVVVENTTKQLISEGHTSFWSIDSCGHDVKNHIIANSARLSVVIYFILAWFAVLGISVLPVWGDQSEWILFVQIFNTWKKILCYVYLSTLAVMVFLSIRLPAMLLYGILQIHVQIILINQRIIQIGRENTNDIRMMNQMSYQNRIYKELGFCVSQHARIKRWLKKLLGIVQSAMPIFTVLGGLIFISVLLFVLYSFENASCFLKIRLGMVVISCSLVLCMFAVAGQAFSDETSRVFDTLMTCPWYLWDQKNKTILLIFLSNSLQPINFSIANITLNYSFAVALLKTSTSYALILYNMKN
TcasOR194FIX	MAMKQYPFLYKIFLDFAYAKIGKMVTYSCIIIQSLALQLQVYFIVTHFSKELIVKYGPGVLVVTYLVTSLVVELMIENKTRKIIDFARLTFWPTDFCGLEAKNRLIKNSSKVSIVIYLILMWFAAQGIVMFPVWGDTSEWRLHVEIFDQWKLFYYIYVSTFTIIVFSAVRLPGILLYSIFQTHMQIVLINQKITQISQNDPNDIRMMNQTGYQKRIYKEMCLCVSQHIAIKRFIKKLLEIVRPVQPIFMVLGLLGVISIFFFALYNLENTSNILKIRLVMVVISCILILCLFAEAGQAVSDETSRVFDTLLTCPWYLWDQRNKKALAIFLSNSLQPISFSMAGFTLNYGFGISMLRNSASYALILYKMKN
TcasOR195	MFRERVYDDRFIVLKTIFLEFAYCKEMKIYNMFCLVFHLFSFSLQVHFIVLNFSVELITRYGCMLTVFLYLIAAKSFSIIIEKQVRMLEMEATSFFWPIDCCGPQVKKNIYDRAARQNIQNYFTLAWFALFGIIMLPVWGDQSEWFLCIQVFQQYFGCWKLFYYFYFSTFPMIAFTAFRLPALMLYGILHEHLQLILVNQKIVQLSVRRSLKENIVDNANYQKTVLKKLKLCISHHVKLRDSLGKLIGVIQLAMPVFLFIGALGSIAVLYFVLYIFLSSSNILKIRLVVITICNGLIVYTFSAAGQALADETGRVFDTLMTCPWNTWNIKNRKVLLIVMSNTIQPLTFTLAGITLDYKFGLTMLRISCSYALILYNLH
TcasOR197	MFKKRKFDDRFIVFKKIFFEFAYSKEMKIYNMICLVFHSFSFVLQVYFIVQNFSVELITRYGCILAVFLYLIAAMSFAIFIEKQVKMLEVETTSFFWPIDCCGPQVKKLIYDRSARINILNYFTLAWFTLFGIIMLPVWGDQSEWFLCIQVFQQYFGSCWKLFYYFYFSTCPMIAFTAFRLPGLMLYGILHIDLQLVLIYQKIAQLSARRIFSENIVDNAHYQKTVFRKLKLCISHHVKLKTCLRKLIELIQMAMPVFIFVGAVCSIAVLFFLLYVFSSSSHILKIRLAISVVSNVLIVYTFSAAGQAIADETSHVFDTLMTCPWNAWNNKNRKVLLIIMSNTLRPLTFTLAGITLNYKFGLTMIRISYTYALILYNLN
TcasOR198	MPNVTNKRQKRLFSKTRTKSEDPFVMIKDVFVDGGYHPVTKMLNYICLVIHSCSLLLELNYFVHNYHFDLMMKYCCAMSLMGYIIATMLFAIFQEHSAIDLTKDILSLFWPIDYCGPRVKEEIVKKATKINRIHYIVLLFAGALGITMFPIWGDQKEWFLCVQVYQHYFGKWSKIPYYVYFFTYPMLAFSSVRLPFMTMYAIVQIRMQVYLLHQHISEISGEYVYDMKNLQILCDQNYQNEIYDKMRLIISHHIMLKRWMRKLVHTVQISMPVFVLLGTMTSISVLFYAIYSFHNINFILKVRLISVSVCTVLVVYMFSEAGQALSTETTGVFDLLMTCPWYVWNIKNRRILLIFMANSLEPMTFSLAGVTLDYRFALGMLRTSCSYSLILYKLKTGI
TcasOR204FIX	MTNFFSNFCSPLKNHWAKTKHLFSKFSLSSDQPFIMIKLVCVDIGYHPVAKTINYICLAIHISSFLLEMNYLRLNFSTDLLIKYGCGISAVVYDISTLIVAPMIERPTIGLSEGITTSFWPIDFCGPKVKQLILEDTKKTSKIYYRTLVTIFGFAAVIMLPIWGDQKEWFLCVQVYEHYFGKWAQIPYHIYFLSFMWFAFTSVRLPLMMSYAIKNIRVQVFLVNQKIAKMSKEYEEAKIEDVNYQNRVYKNLRLCISHHVLLKWWLRKLQKIVRFCLPVFVVIGILTESSVVFYLIYNFKKVNLLLKIRFLLLACTTGVIIYFFSEAGQSLYIETSQVFDSLISCPWYSWNVKNRKVLLIFLTNSLQPMFFSLVGFTIDYRFALTMIRTSFSYAIILYN…
TcasOR205	MTNIFSNFSLYFKNTWTKTKQRFSKTLPSSNVPFMMIKLVFVDIGYHPVSKIINYICLAIYMSSFLLEMNFLRLRFSTHLLIKYGCGSSLSVYFISSMTVAAMTELLAVDLSEGILSSFWPIDFCGPQVKQLILKQSRADKRMHYVVLLVFSITGLAMLPIWGDQKEWFLCVQVYEYNFGEWSKIPYYIYFFTFPWVAFSSLRLPFMMNYAILNLRMQVFLINQKIAKMSNAYDQTTIEDVNSQKRIFKNLRLCISHHILIKWWLRKFVNHVKFCIPIFVIVGIATSISIVFYLIYSFQQVNLVLKIRFLSIACCCWFVIYLFSEAGQSLYEYTEIFHSLISCRWYIWNVKNRRILLVFLANSLEPMTFSLAGITLNYRFALNMMKTSCSYALILYKLN…
TcasOR213	MAKFNDPFKFVRTIIFVDMNSYKVIKTCNVLLNIIYSLIHCLLIYYLCKNLEINLLIRYAPAILLFILVIFGAVFSIYMDEDILEVRSVFRENRWSLSVLKENSQTKLGRKCQFINIFILLVLLLIVSTLAINAPCFGNQRELLICIQVFEEYFGEWSFIPYYFFFLGFPLLYYNFFRLWMTFVYGLLEGQLQFFILEEYLCGIYETEDSKSWKYLQDSRYQQEIEKSLRLCISHHIGLKKFLKMVENQTLKVMPFYLVFGVLILICYFSFIINFADTVTTIGKIRMFMTAICMMGVAILLSWIGQQLIDVTSDIYFTLGGAPWYYWSQKNAKLLLMFLTNCTKNESVTLAGISLDFTLFVSIVHTTLSYALVLYNLRESSLVSSSQK
TcasOR229	MSARPLHLRNFPYYFLKVLVFDFEQYSAGKVLSYFCAIVHSISIFLQMHYLVKNFTKETMFQYGCVLTVLTYCVVALFFAIASGNFVEKLESEISSFVWPLDICGEDVKAAILKRAFYTSLVAYITIIAFPIFSVIMFPVLGDQSDMFLCVRVFNEYFTKWSQIPISLYFYSFPVIAFSGIRLPGMLLYAILITHIQMFLLNRRIEQISELSNQRRVFETLCSCIELQAKLKRLIRNVFQLVYIAMPIFILLGAVSSVFVLFFVVNSLETASYFLVLRMGCFFGANVLVVFIFSQSGQSFSDETGRIFDTLVMCSWYNWDKRNKKVLLMFLANSLEPMSITIAGITLDYKFALAMLRTSCSYALVLYQMKN
TcasOR230	MREKPLHLSHFPYYLLKIMLCDTEQYRLGRFLSYSCAVIHSISLLLQMYYLIDNFNKETVSRYGCVVIVTTYCVVALIYEILYAQPSVSMMSQQISTLWPMDACGEKVKQMILKRAFFTSVVTYSILFSFPIFGIIMFPLWGDQSDMFLCVRVFNEYFTKWSKVPIYLYFCSFPVLTFSGIRLPGMLLYAILITNIQIILLNQKIAHISDLGDQRLVFGTLCSCVSLQIKLRQMLNKVLQFVYLVMPVFLLLGALTAISVLFFLFYSLENPSDYLMIRLACFLGGNILVVFTFCESGQALSNDTGRIFDILLTCPWYKWDKKNKNILLMFLVNSLKPMSITIAGITLDYKLAVTLIRTCCSYALVLYQMKN
TcasOR234	MQQAALRNFPWHYIKRIFIDFGYHRTMKIFTIVYFILYSGSLLLDLYYLFNNFSIAAMVRYGCMIMLISYVIAGMLFCFIFEKQLLNLLSEAETIFWPPEMITSELPKFIHRTNVLNYFIIAWFGLLGVILFPVWGDQSEWFLNVWAYKAYFGSWWYIPYNLFYYSQPMAAWTCVRLPFIMMYFSLQIKLQIFLLNQQILEIPKGHNTNSETAPDDLSYQEAVSQKMCLCISHNVKIKRWTKSFLRKVIQAMPVFVLLGILGSIFVTFSVLYSFESTSTILKIRLVVVVGCTILSVYMFVEGSQRLCDESSQMFEMLAYSPWYLYNKNNRRILLTFMTNTLEPITITWGGIILNYNFGLTMLRMSFSYALFLYNIH
TcasOR264	MVYLKDPFITLRVMFLNFNKYKIVKCCDFSFIIFYSLVFCLQIYYLISYFSANPLIRYATTILLVLWGIVGAILSVTLEKQILEATAFLDEMCWPLNMVRKEAQTKLERSCRIINIYITCSLLLILITVVFNMLCFSSQRDFFINIQIFEEYFGELSHVFNGLYFTGFPYLCYHGARLCYVFVYAILQIQLQFSLIEEYLLQVYEIDCLKSWRYLRDTRYQQEMGKSLRLCITHHNALKKFVKMINDMSLICMPFCLVLGVLILISCLAFVINFGDTLTIFVKLRILIFVVSCLCVLSVFCWSGQQLTDVSSYIFLTLARAPWYYWRLENIKILLTFSTNCTKNDSIVLAGIRLEYMLFVSMLRISCSYALVLFNLRK
TcasOR276	MTMQFIVKRATRGIFHDLRVLKFISSDIFDIKIMKLCLFITFLIHLTACAITIHAFMFNNFSRREFISCAPVLFGCFYGLLGLGTILFKPSMTRTLMLELKAWDITAADDAVSSRIKFEINVITVFCLVNYLLALVASFFYYMSFYGDEEIFYLIRFLEDHCPNHKRVLIKLYKISFVLLGYVMVVHACQVLYATQHVRFQLILCAHFMANVTKQAKNIKDEHLPDDNNYQNMIRERLKFCIIRHQEIRRFYFDKLEEMGNLIGGFALLGCFLGISFAMHMLTSEFLRYHFARTVSSIIAGVTTFATVIAAGQSVETEVDISTRVVKEVKWYTFNESNKRSYMLMLLNSMQTYKIKFSENYSINYELGLSIVRGVFSIVSVVVQLDY
TcasOR277	MDQVLEKFPENDWLRGVKFISSDIFQRKLVKAVLFMVLLVHLTASVITIRAILIKDITAKEFTFYGPVFFGCFYGMLAIYIILFEKNFIANLSGELKMWSFRSAGAEITRQIRFESRVVTIYAIINFVMVVIASCLHITPLESDYETFYMIRFFEDKIPDYANVCKTSYRSTFLVMGYVMMVHVYQIIYATQHGKFQIMLYLEYVKRVTQFNEKIGEKCLFYNESFQKMVARKLKNCVIRHNEFLKYHRKNTREMSHWIVAFSLCGCLLGISVFFYILSGVIYREQYFRVAVLLTTAASTFVAFIVAGQSLESRVDNGYSVVSRIEWYNFSETNKKTYFLLLVMLMQPWKIKFSDKYSINYELGLSIVRGIYSIISVMVNIRFDS
TcasOR278	MNQPQESFLKNDYLKVLKLISSDVFEPRLVRAILFVVFAVQLTASIITVRALLIKELTAKEFVLYGPVFFGCFYGMLAIYIIIFQSSFITNMSQELEMWSYSSGGEEINRRVKFQSRVITIYALVNFLLAIVASYLYFSPLDSDNETFYMVRFIEEKIPDYAKICKIAYRTTFLAMGYVMIVHSYQVIYASQHVRFQIIFFTEYVKKVVEFDEKISEECLFYNERFQTIVGKRLQNCVIRHIQFLKFDRIKIKEMSNLIAAFSLCGCLLGISISFYVLSGIFYREHFLRVALISVTAVSTFFALILAGQSMESKANSAHIIMNNIKWYNFNQSNKKAYLLLLMMSMKQYKIKFSENYSINYELGLTIVRGIYSIISVMANMHFDN
TcasOR281	MDYSEKSLIQGDCLKLLKVISSDIFQPKLVKLILLIVFGVHLVVDLLTLRALLVNELDFKEFIFYGPVFFGSFYGMMALLTLVLKDDFISNLKQEFRLWPLDCAGDEIYSQIKFENKIIKIFVVFNCIVTFIGSYLYFLPLDSDNETFYAVRFIEENYPDHRNLLHGLYRSTFLIFGYAMTVHVYQVIYNSQHLRYQIIIFTEYVASIGNPDKRKENELFYDKGFQKVVYERLKFCIMRHQEFLVISNKKVGDMRVFIVGYSLCGCLLGISLTFYIFSGKFYREHFPRVSVACVGAVTTFWAVITAGQAIESEYDSLLSTLLGKIEWYYFNDSNKKNYLIMLINLMQPWKIKFSEEYAVNYELGLAIVRAIYSIVSVIASMHFEA
TcasOR282	MHDYCFEPLTKNDYLKTVRFLCCDVFEAKIVKLGLWITFGTHLIVSVVTVRALLYDLTINEFVHYAPVFVGSFYGLLALWTILFRIEMVRDVRKQFKFWTIDCAGQEAHSRIKSEIRITTVLSVLNFIITLYASYWYVYPIEGDKEIYYALKFFEEYCPRHKMVLSVVYRATFPLLSYAMIVQAYQVIYTTQHIRFQAILFIEFVLNIGHQTKNLSEEKLFYDTDYQKIVGERFKFCIMRHHEFIAFRRLKLNEMSNLIVGFSILGCLLLFSFGLFVLTGKLHREHFWRFGLGSLAAVCTFGSVIWAGQSIEIESENVVNSLNSVKWYTFDENNKRNYIIMLVNTMQPYKLKFSENFSINYSLGVSIVRAFFSILSVAAKLYFNHV
TcasOR300	MIGLTNGDYSPRPSMEGDCLKILKFFAVDIFNPKIVRFFLWIMLLYHVVFTLVTAYFMLYVLSNSEIIGYTPAFLGNFYPMLCVWSVLFISRLIYVKEDMPLWAIDTAGAKVQASIKRKIFLYTAFGIFNLVLSLSAGSFYLKNVSEDVNVFLALRIFRDYFPNYYQVLDLIYRLIYFCFSYLMVAPSYLLIYYILHVRIQAIIFAAYVAHIDGHSDYGTDIDLFDNEEFQSEVERRFKFCIKRQIEFLLMESKKLSQISNLIAAFSLAGCLFGISIIFHLFTGQLIQEYYFRIGLTSLAAIATFSAFIYTGQSTEVQIELVDNAIDNLCWYNFNRSNKLLYLIAKADLARVRKIKFSGQWAVNYDLGFAIVKGIYSIISVVVSMW
TcasOR309	MPFEWTIRKNKIKPILQNDVLLNLMLVPNTIISNKFLVILNYFYFGFIILQSVFVAVIIITKDEWKLLNGQYAGYTSGCAIVWSSYITMYTYVDKFLNLYKEIFPHLWSLDVVGQDHFNKFSKMAKVLKLGKNILLVVGFLSATVGLPWYRDEYEIIITVRVYKDYVDKWTTLLYFVLFSSLYHIALTVIFCVLCLVYMVLHLHNQCVMLNKRLEALDDEQLFLDNDNYQDFVTKELKFCIQQHQFLLKFAKRLNDILYYPTFYYVLSGVVTGVSLLLFPKNDIKNLLRCVLIIVLGGGFAISFCFLGQILENASEELLFSAYSARWYLWNIKNRKLLSVFLLKTQDNIVLSSSGIITINFRLLISLYQSIYSCLTFLLNIK
TcasOR311	MHHKNIQPMTDDYLKFIKFVSSDIFQLLPVKIFLAVVFLTHAVLDLLTIYFVLFVIEPHDFITYISVFLGEFYAPLFAIVMLLFRGKITDSLKHKLAMWTITSTDEKTQSDIKRQIVFFNGFVVLNSVIISIASWFYAARLSDDVNAFFALRLIHEYFPKSIFEVIYRVTNFVLGQMMCVHVHQTLYYTQHINIQVQMFKKIIRDLENESKIEQQLKFCIERHAEFIKIITLTTKELRGAFVGFAFGGLLLGVAVAFYIFSGLLTPEYYLRVGAIGLASVVNFAVTIWFGQSTESHLDELMLAVGEVQWYNFSQRNKKVYLILLMNVMKGRKWRVSEEYSVNYRLGLAIVRGVYSIISVTSSYKKS
TcasOR313	MEQLPKNDPLLVLRVLPELLLLHKIVRHFVVFIVCYLTATTIFCLYVLATVRGLWDLFWSQYSLLTFGSVIGFSCYFVAFWKGFKFLELRRRVFADYWALTSLGEESFQKIKKLSKSANIFTVGTILASIATSSTCMPWVGDEYDIMFPVRVYTDYFGERAVPLLVPFYLAMYCTGFVMIATGFIFVHFALHLKFQFFLLNRRLDGLQTEPLVNDFSYQNRVKEELTCCIEYHQKLLKVAKEMNEIVYYPIFIVVSSGIICSVCLIFYMKTFENSIVRGTAMAISGGLITFGFGFTGQLMENESGRLFDTSVMLPWHLWCLSNRKLYHIFLTKSQYHVSFSSSGIINLNHTLFISLYRKVTSIFSFLMNVSNKNST
TcasOR314	MEQLPKNDPLLVLRALPEILMQHKIIKYVVLFIICYMTVTMILCSYVLATVRGLWDLFWSQYSLLAFGSSIGFSCYFVAFWKGSEFIKLRRRVFANYWPLTSLGEESFQKIKKLSIFANVFMVATILASLATSTAGLPWVGDEYDIMFPVRVYTDYFGERAVPLLVPFYLAMYCTGFVMISTGFIFVHFALHLKFQFFLLNKRLDGLRTEPLVNDFLYQNHVKEELTCCIEYHQKLLKVAKEMNDIVYYPIFIVVSCGIMFSVCLVFYMKNFKNSFVRGTTMAMTGTLTTFGFGFTGQLMENESGRLFDTSVMLPWHLWCLSNRKLYHIFLTKCQYHVSFSSSGIINLNHTLFISLYTKITSILSFLLNVSKKNHTK
TcasOR315	MTLVRKLQAAATNAFEIRIKDDILAELFNWPFLVLDSKWSTKFAVFLTVYCVFETLACALVYSTLDVNMMGTYAIVIARFATTFCSFFSFFTKRKQYFEIINENFPHFWPLQSLGKSTFNRIKMRASSVKFYSFLNVVVMLIGAVILISFTQDESEVYLSVKIYKDYVNKWTTGFVMFFYVSFIYIGLVVAAISFVLTYTAFHLIFQCFLLNQKLKQINDSIVENEQKQAKFDEKYQSFIYKELISCVKLHQRLILFGKRINHLVYAPLLVYIFGGIVVGVALIYYLKSSVQHIFTSLILLLIALINSTTFVINGQMLENEAENIYISLTNLPWYSLNVQNRRVVYVMLMQSQKIIHMSASGLVSLNYQLTIVFFRCIYTGMTFLVNVGL
TcasOR316	MTLMRKLQTAIRNLFEIQIKDDILAELLDWPTLVLFSKWPKNFAIFSTIYCVFDTLVCTLVYSTLDVEMLGKYAIFIAKSTIALCSFFSFFAKRKQYHKIINENFPHFWQLQSMGESTFDQMKKIATTVKFYSCLSVVAMLIGAVILILFTEDESEIYLSVKIYKDYVNKWTTGYIMFFYASFLYIGIVTAAVVFGLTYIVFHLIFQCFLLNQKLKLINSYIVKNGQKLVKLEERNQNFIYKELISCVKLHQRLIYFSNQINDLLYAPIFMYTFSGIVVGVALIYFLKTSIQYILTSLVLSIVSLIITTTFVINGQLLEDETENIIISLTNLPWYSLNVQNRRVVYVMLMQSQKIIHMSASGIVSLNYQLTIVLFRCIYTAMTFLVNMGL
TcasOR322	MTFHWITTPLEPILKDDPLFVLMALPNKLIGSKLQALVNYFFFVYMVILPVSCFLVIVATNQWQIFYSPYSGYASGVFIVWSCYVSFFIFGSKYRRVYRDVFPHLWSLDVAGEEHHNRLKKIGKQLRTFKLVLITLAFIGATSGLPWFGDDYDFYIPIKLIVDYCDQWKLFFSIFFYLSFYHIGVTVLSCFFSLMFLVLHLQNQFYLLKTRLQTFATDSGTSDVFLSMKVKDEEYNRSVTQEIVFCIRHHQSVLMYCDRLNDLLYLPIFYFTLSFIVTGVSVILFPKYDLQALIRSLFVIVLGMCMTLLFCSLGQLIENESENVLYSLIEAPWYLWNTTNRRLYYLFLLKAQDTVNLSSSGLITINFQLILTLYRGIYSALTFFLNFS
TcasOR328	MSYNIKLTKDDRLKLLKIMASDVFQSKTVKIILIVVFLVHAIANSLTIYFALHVSDTKQFISYASVFFSEFYPMLAILTIIFKGEVVQHLTDDINIWTIDGASKKLQSEIKLKIKILTAFVIINSFSVVIGGFCFVQQLSDDVNLFFAIRLIRDYFPNHSTILEFFYRMTYPICAYLMAVHAYQCLYYTQHINFQLQMFTEIITELTDLKTISLPENRLFYNKKYQTVIEQRLKFCIKRSQEFIKVCVTKNKEIGSLIPGFAICGLFLGIGITFFLSTGKFTTEYYLRMGVTSICGLTTFSALIWSAQTTETMINDLVMVINKVSWYNFNQSNKKLYLTFLLNTMKERKIKFTEKYSVNYQLGLAIVRGIYSVISVVASKRHH
TcasOR329	MNCENQFAKDDYLKTLKIMASEVFQSKAVKVILIFVFLVHAIANLLTIYFVLYVSDTKLFVNYASVFFSEFYPMLAILTVIFKGQIVQHLTDEFKIWAIDSASKKLQSEIKLKIKIITAFVITNSLIAVWGGFLYVQPLSEDENLYFALSFIHQYFPNQSSTLEFFYRMTYPILGYLMTVHAYQCLYYTQHINFQLRMFTEVVAEFAPVKRFLLFEHHLFYNKKYQTEIEQRLKFCIKRSQEFVQICVIKNSEIGSFIPEFAICGLLFGIGVTFFLSTGKFTSEYYLRMGVTSFGGVMTFSALIWSGQTTETMTSELVKALNEVRWYNFNQSNKKLYLTLVMNIMKERKIKFTENYSMNYRLGLAIVRNIYSVISVVVSKRRH
TcasOR330	MNYKKQFAKDDRLKTLKLMASDVFQSKTVKIILTVVFLVHFIANSLTIYFVLYVFETKLFINYASVFFSEFYPMLAILTIIFKGDVVQNLTDEITFWTIDSASKNLQHEIKLKIKFLTAFVIINSFTVVMGSFSYVQQLSDDVNLFLAIRLIRDYFPNYSTILEFFYRMTYPICGYLMAVHAYQCLYYTQHINFQLQMFTEVITELNNSKTSSLLENHLFYNRTYQTNTEQRLKFCIKRSQEFIKICVTKNKEIGSLIPGFAICGLFLGIGITFFLSTGTFTTEYYLRMGVTSICGATTFSALIWSAQTTETMTSDLVMVINEVNWYNFNQTNKKLYLTFLMNTMKERKIKFTENYSVNYQLGLAIVRGIYSVISVVASKRQH
TcasOR331	MNFFQKKLAKGDFFKTLKFIASDVFQSKAVKMVLILLFLIHAIIYLLTIYFLLYVLEPKQFVNYATVFFAEFYPMLAILTVILKGKIIENLTDEIKIWAIENASKNLQSEINLKIKIITTFVIVNTLIAVSGGFLYMHPLPEDVNLFFALRLIRDYFPNHYTSLEFFYRMSFPIFAYLMTTHANQFLYYTQHINFQIKMFREVCLEVKAWKTVSPFENHLFYNKKYQTEIEQRLKFCIKRSQEFVKISVYKNKEIASFIPGFAICGLLLGVGLVFFLSNGKITWEYYLRMGFTSLGGVTTFLALVWTGQTTENITSDIERAINEIRWYNFNQSNKKMYLILVMNTMRERKIKFTEKYSVNYRLGLAIVRGIYSVISVVLSKYQH
TcasOR332	MEFGNYKLMTDDYLKTIKFMSSDIFQPIPVKILLGFIFALHSAVNLVTAYYMLTTFDAKLFINYSSVFFGDFYPLLATFALISKNNTVRNLKDELEIWTIDSAGEKLRSEIKLKIKFLNIFVVCNSLLVLVTGLTFIQPLPKDSDIFFAYRLIHEHFPKHGQALEFLYRTTYVLISYIVAVQPFQIFYYCQHINFQLQISIETLKKISDWKTLSEDGENLIDNVKYQTEIKRRLKFCIQRSQNFICLHTEKIKEVSTFIAGFAVCACLLGIGVIFYLISGNFTPEYYVRMGFTSVVGIIIFAATIWAGQSTESAIDEMVTSLNEVEWYNFDQSNKKLYLIFLINSMRERTIKFTENYSFNYQLGLAIVRGIYSVISIVL
TcasOR333	MEFEVKTFMTRDYLKVVKFLASDIFLAKPMKILLLLIFIVQASVQAMTGYFMATAFNAKFFNNYAPIFFGTFFPLLAISILLLKNKIFHNLKNELKIWSLDNAGEKIHSGITTEIKVVTYFVIVNSVFVLLANSTLAYPLSQDVNVFFGCYLIHKYILTYGRTFEFFYKATYLVIGHTNTGHVYQLLYYTQHINYQLQLYIEFIKFLDEGKTISKNEDDLFNNPTYQTLINQRLTFLIKRGQEIVKFHIKKTNEIRTLIPAFSVCTCTMGIGVVFFIISDNFIREYYFRMGMVSLVTVSTFAAGIWSGQSMETNLNEITTALNEVKWYNFNKSNRKLYLIFLTTSMRERKIKITENYSLNYQLGLTIVRGIYSVISVIINMK
TcasOR334	MDHPDIKPMTDDSLKLIRFIASDILQPLPVKIFLGVIFLFFTVGSNLLMIYFVLYVYDIREFMDYAPVLFASFYSGVAILSAIFKGKIIHTLPDDISLWALDSGGEKIHSEIRFKARMVTIFVICNTLLIIGGIILNLIPLSDDLHVYFALRFIHEYFPNHKTCLIILLKASIFPVIPHMLVVHAYQILYYTQHSNFQIQLFNKVIAEVDFWETPLRETELFYSKPYQKGIEKKLKFCIQRLQVLINAYIVKTKEIGTLIALFAICGVLMGIGFSLYLFSGKFTPEYYLRLTFMTLVAVTTFSSIIWGGQSTETIITEMITALCQVRWYNFSQTNKKLYLILLTNMMKDRKIKFTENYSINYQLGLAIVRGIYSIMSVVVKMRS
TcasOR335	MDHPDIKPMTDDPLKLIKFMASDILQPLPVKIILLVTLLALPVGSNVLMIYFVLYVIDIREFIDYAPVLFGGFYPSLAILIAVFKGKLIHNLQDEIKLWAIDSAGEKIHSKIKLKVRMVTIFAICNTLLLIVATVHNLIPLPRDLHIYFVLRLIYDYFPNHKTYLLILMKLMSPVTTYMLLVHAYQILYYTQHINIQIQLYNKFVADVDFWETPLCEPELFYNELYQKRVEKRLKFCIQRSQHFVYVHVAKIKEIGILIALFAVCGVLMGIGISFYLFSGNLTPEYYIRIFIIALVGATTFSSIIWGGQSTETIVTEMIATISQVRWYNFSQTNKKLYLILLTNMMKERKIKFTENYSINYQLGLAIVRGIYSVMSVLVKMYSINT
Dendroctonus valens
OBP	AA sequence
DvalOBP1	MLTKTILIWAAILLTVFIPKGNCRLTEKQLAAAIKLVRNMCMGKSKANPEDIEKMHQGNWDVDYQAQCYMWCGFNMYKMLDKENHFDKKAALQQMDQLPIDLQEYVVKCMDQCENAVTNFDDKCVVAFEYSKCLYFCDPEKYFLP-
DvalOBP2	MKQLVMVVLTALCVVHCKGLECGLSKISSEHFRKIASECVKDNETLNRIWELTSETSMEEDSVSSDEEVPVTKGREAPNFHDLGSSAHRNMKMSGASRTKRSRKGFNNESPMSNVQKKSSPASTTTEHTTTMQSEENEENAAANNVEESGEVCILQCIFEKLEMTDTNGLPDHKKVASALVKSASGRETQDFLQDSVDECFQETEEGDFENSCEYSTKLVTCLAGKGKSNCADWPVGDLPF
DvalOBP3	MHCSRACLIVFFSICGLSSSLKITLPPELQEYVDDLHKLCLEKGGLTENDHQTYDINHKNEKMMCYMKCLMLESKWMKSGGEIDYDFIETQAYPEVKDLLLNALNKCRTIEEGADLCEKSYNFNKCLYDADPVNWFFV
DvalOBP4	MNTALKVFLVALAIPTIMGLSDEMQELANQLHTTCIGETGAAEDAITNARNGDFSEADSFKCYIKCLLSQMAIIDDNDGTIDVDAMVAVLPEEIQEATEPIIRKCGSIIGANPCDSAWLTHKCYYKEGPEHYFLI
DvalOBP5	MSEKTHFALVALLLTCLVNIIDADQREKAVEFQRDCMEAHGLLEDELHEIMDGKPIQNEAFYFHFFCVVKKAKLISDNGIVNTDHFEENLKGVIDEENMAHVAALTRRCLIQRDDIFTTIKMAIDCFYSSEHKL
DvalOBP6	MKSIVALFVCALTATALADAEINETAFKAGRDRIMAMSRTCDENPATAVDQKALKKYLQSNGPAPANGAAHALCITKNLGWQNEDGSVNKPVITEKVKAIFGSVDAKVQQYIEECTEAKATPEDTAEQLLKCYRKHSPKIE
DvalOBP7	LYKNSPGHLALTQFGAISQEKKEKKVQIIKECAEESGVSRGAVLSARKGDFQDEPLLKQYFFCINKKSQIQNE
DvalOBP8	MRLCFKDITGGVKENKPDRGFGNHRNFDLFSCEAVEKRKSDMTCVELCKLQKQGLISDDGSPKAEQISTYLREAFTTQTWFEKESQGIVDKCVNEAINATKNPVKFYTEGNKLCSRSGIVLKHCLFNSIQLSCPADQIKDKNACERFQERAKKGKDLFDQPPGPPPFDDNREE
DvalOBP9	MKSLAVVFAVLIAASLADQVQDIWDRVHQQCQQSPNTHVPQEIFDQLKRGETPILPANFGLHANCMLKKMNLQDNDGHIISSGVKEAAQRHYQSAEKINQIVKDCSATKKTKEETALNLFTCLGQNRVNIG
DvalOBP10	MQLLFVAVLVIALVQVNSLTDKQKELLTQHYNQCVAISKVDQAVLQKARAGDFANDPNLKTHIKCISEKIGFQGTDGKFRRDVIEKKLKETLPGDNAKNAKLIETCVVANKDPQLQAFNAFKCLYTNAKINLL
DvalOBP11	MGARALNVYYTLKTSERSFLVKTSSESIAMKYLVVLSLCLAVVSAAALTKEEIKERLKAAHDKCQADPLTAIDEEALKAFKESKGKGQPPANLGPHDLCISKALKWQNADGKVNKELIKERIAENVADASKVDAIVSECAVDKENDIATAENLFKCLLRHHATALHAH
DvalOBP12	MHFQWLTNVSVFLCILGVAQLVAAGKPNDLFTRITPGDVEVCGKDTGVDRKDFEEAREKGALNHSMLCFLKCAMEKAGFLKDGHLEIDQAKEASPDKMTEPVVECFKAVGPISTCDDIQKVENCLPGS
DvalOBP13	MSNLLKLSIAFAVVSVISCQDFTEEQRKKIIENRQQCIEETKVNPDLIEKADLGDFAEDQALKCFTKCFYQKAGFVNDKGEVQKDVVEAKLPPQADKKRALEIVDKCALKGKDACETVYLIHKCYFEHTHPEADEKTAKDGKSEEKKA
DvalOBP14	LHNNSPRICILTMKLLIFASILVCASALDQSWRDHMKEKLTEFGIECAESEQATSEDIEALHNHKPPVTHAGRCVIFCVSKKLNLMNPDGTLNVTPQSDWIEKVKESDSEAFEKMKTVYHHCADTVEVEADACDTSLSYAHCIKEEGHKVGLYTVSAD
DvalOBP15	MGTTIFLLVGLFMMTNAYVPNVNDKIRDFCIDDSGVSIEMVENLLANPEKELIDVESCYVHCIFTEMGLLSENGNVEIENFKSLKASEAPYIDLNCLEEIKSIDHCNEMMILRACHV
DvalOBP16	MKLMWILVLGAALKSTEGAMTEAQMKAALKLIRNVCQPKNKATDAQIAAMHNGDWNQDKNGMCYMNCVLNYYKLQLPDNSFDWETGLKVVESQAPPSMAGFIMETIKSCKDAVKTGDDKCKAALEITKCLYDQNPEKYFLP
DvalOBP17	MQVTMNQGWFLLLVSVVSVFAELDQTSLPPEAKELMAALHKNCIEQVGVSEADVDKLRAANFEEDANLKCYTRCLMAESGVMDENGAIDIEAFGEILPEAIRGNIQAIFRSCSLTKNDIVDQCVKAYEMVKCWHKENPESYFMI
DvalOBP18	MNGFSVFFLLLLAAVVKSDFDFSNYKEFENLAGDQREKAIKLFKECMAETGATHEMMEKSVEGDIPDDIVFKNHLVCIGKKSGFIDENGMHIKEKLKEKLTLLLGNEELVDKILDKCFMEKGSPQDTAFELAKCCHREYHN
DvalOBP19	MKAMFVTLTVATVVVFASADLTEEQKQKIVANGKACVAETGADPELIKAARQGKFADDAKLKAFALCMSKKSGFQNEAGEIQSDVVKQKLGLAIGDEAAAKKLVEKCLVSKGSGEETAIETFKCYYENTPTHIAVF
DvalOBP20	MKVFVVLCIVLFAFTLIVSAKKNKSNDEEKAKSYKKVFKECQKKDETRVDASIIRKLKKHKQVDLPANFGEHKLCVFTGIGLLKADNTVDEDKLKKKIASAKPQKDIVDNIVMDCTSSKSTLQETALNLDKCLTTYSIEF
DvalOBP21	MALTTWVLSIMLILPAIRALSDEMKELAQMLHNTCVAETGVNEDFIQKVNAEKIFADDENLKCYIKCLMAQMACIDDDGIIDEEATIAVLPEEYQALAAPVIRACGTKHGANPCENAWLSHRCYAEMEPSAYMLI
CSP	AA sequence
DvalCSP4	MLLIISVLIGMALDLTDAKPAAKNYASKYDHIDVGAILNNRRMVNYYSACLLSQGACPPEGVELKRILPEALQTNCARCSEKQATIALMAIKRLKKEYPKIWSELSAKWDPSDSFVKKFETTFESLHGPGRRVESTTSAGNKLDPSEADGNTIDANITQTSPEGSDRVNQPDTTTTPQIITTNPSFSTSTKPAFSSTKRPSPIPGLVPFNTFFTNPPIPIRPIVNLNLGGNIGATVKAIKQVEKMVADIALEKIGIIRSILRPWRKAKKTRYA
DvalCSP1	MVPLAGSFVLIAVLTLLIGEENGANARSVKRSAQTYTTKYDNIDIDQILASNRLLKNYVNCLLDKGACTQDGKELKKYLPDAIATECSKCSQAQKKIAGRVLQALLLNHRDDWELLTNKYDPDGNFQKKYLQEDEDYSDLEEA
DvalCSP6	MALFPQYWLQFGALLLLLALADGQVLNGNVYVEKQLLCALDRAPCDNLGRQIKDALPEIIGKNCKACDNKQLSNAKRIARFVQNKYPDVWNDLVRKYGNPTN
DvalCSP3	MYAISAEIRAKRGQFPYQKRPRPMEEDYEEIRS
DvalCSP5	MAIDHKIKCKSVIMKICILVCCAFIGLVLADTPKYTTKYDNVDLDEIIKSDRLMKNYVNCLLEKGKCTPDGAELKRVLPDALHTECSKCSESQKKGSRKIMRHLIDNKPEWWTELESKYDKEGAYKKQYREELKKDGIKL
DvalCSP2	MKVVLLLVVVVGVAYGEEYTSKFDNVDLDQILSSDRLLGNYMNCLLDKGKCTPDGTELKKNLPDALENDCSKCSAKQRDGAKKVIRYLIDNKRDYWDQVAAKYDPEGKYYKKYQEEAKKENIKL
SNMP	AA sequence
DvalSNMP1	MSQHQTPLFKGMVNLVLRDSPVFLPIVSKAIPSIFDNPQTIFLTAKVKDILFDGVELNCSGKEFGTTAVCSQMKSQIPGLKFKKDNENIFLFSLLGSRNGTLTRRLKVHRGITHAKDLGRLVELDGKKEINIWREAECNRFHGTDGWIFPALTTPEEGLQSFSTDLCRSITLQYINDTVLKKVPVRVYETDLGDQMTDENEKCYCRSANSCLKKGVFDLTKCMGVPIYATLPHFLRTDPSYINLVDGLAPSELLHAIRVYFEPMTGTPLFAAKRMQFNLDLQPTNKIPLFSHLPIALFPMFWLEESVDLDGYLLKKVQ
DvalSNMP1a	MPKLKTLSFVFFPKLHLLALFTKFAYRCGKKQSPEKNMNFPMRLAIGSACSVVFIILVGFVGFPKMIKGKVKDMVNLKPGMEIREMFLKVPFPLSFNVYIFSVLNPAEVQGGAKPHLKEMGPFCYNEWKTKINVADNEGDDTISYEPVDTFKNAKRPKCLSVDTQVTIPHPMILGMVNTILRQKPGALTLANKAIKSIWSNPSSLFITVKAQDLLFNGVVIHCGVSDFAGKAICTNLKAEPSLTHLGGDDLGFSLMGPKNGTAGKRIKAFRGTQDFHKVGRIIEFEGKPKLDVWNNSKCDAIVGTDGTIFPPMLKKEEGLASFAPDLCRSLIAQFEKHDKYDGIPVSSYFATLGDQSRNPTEKCFCTTPETCLKKGLMDLYKCAKIPLYVSLPHFYDSH…
DvalSNMP2	MKVPFPFQFKVYLFIVENAEEIQAGVKPLVKEQGPYVYQLTRWKDQVAWNHSTDEISYHEYEAYKFDAESSGGLSEQDLVTVLNPAFLSFLYTAEMDPATRDFLPLIDESLDAIFGSYNSPFFTNITVREFLFDGLRICKNGCNDDGFVAKMACNKIKERMAVTKQMRADGTDILYASFHYRNNSHQGYITVAAGQKNETTIGEITQLNHQSTLNVWTKDQFECNRVSGLTTVFPTNVGVDTTFQSFSEDICRTVSFEYSRREMVGLIKGNRYEALKSTFNTSKNACFCTDRTRNFDGNVGCLYNGVLDLTTCQGAPVLVSFPHLLYADSRYLDKVEGLNPDPSKHAMFVTLEPTSGTPLKVAKRVQFNLLLRAVRNITSLETVGNSIVPMFWIEESTA…
DvalSNMP3	LLLHAVDIMQYLMIIIGCGCVTIAMYFRLKNRKSVTITPATGTRKSAPPKPNEKMDVSNLSIAGILGDRAEKKP
OR	AA sequence
DvalOR6	MMFLAHFHFDQNVHYKRALLLQTITVLLSIIYFCLCPILYLGVLGFIRAELQVLQYRFRNFDSCKRSVSDVEMMKQLIQTHQFIIWFVKDFNESVRSLILIEFLISSVNIACVAFQLISANRITDDIFTPCFLFVLFGQLLVLAWPANEMSMEASNVAFNWRKYTTVFQSVGVSIAIYDFPWYEKSIPIQNMARVVLMRAQSPLKLTIGMFNPLTTDTVIKVDFFFRGFATGTEAIGFRC
DvalOR1	MINKFKVVGLVADLMPNIRLIQASGHFMFNYYADNSGSLHILRLGYCCMHLFLVLVQYGCIFGNLVKEKDNVSHLAANTITILFFTHCLTKFIYFAARSKLFYRTLGIWNQANSHPIFVESSNRYHALALKKMRNLLYIILVGTLFSASAWTGITFVGESVHFIKDPDNDNETITEEIPRLLIKSWYPFDAMSGMTYYAALVFQIYYVFFSLLQANLLDNLFCSWLIFACEQLQHLKEIMKPLMELSATLDTFVPKSADL
DvalOR2	MLYPVRKGLPFYPNLLILKLAGYYPKSSNYNKKLFFYCLFCWMLIWTGTSWNLIILLYLSIQNKTNYGFVEAMGYLLGITSFTLACLHFALKHEDWSHLMDDLMDFQKYGKPPKFNKVQTSASKLGIAFTTGFFSAAVIYAILQVLLEEKCEKLSFGNTSCGMLLPTWFPASYAENKLIKRLVLIYQVLACCTMAPYTMIVSLVLEANEFIAYRIDHLKSQLRKVGCNGDSDLFLASVQYHHDIIRQVGQTFSIYMDLCAHCVF
DvalOR3	MMAPHVQFPLNRHKYFMETYVLSIGTTLGGVIYYTLTQVYFVVVTAFVISQLKIIQRLAREFHLYSNGGDQEKEALTVFRKIYHKHLYIIDFVGELNVLMKYLIFAECTVISIIIASVLFQLIFVPTSLAASTLYIAVSCTVLSQIFVLSWISNEIEVESLSISDALFESRWYEQTQKVKKIIIIIMMRSRKPLRIMIGPFYPLTIHTALNSLRAAYSYVTLIFAMSSSGQLQI
DvalOR4	MAGMVMVVICYVCAPAFRDPIEIQKENETIRIRQLPVSAWSPVEEYFLLDFVWKSLVGAYLAYFFVTTDLILYSFIAFGACQVRILQHYIRNFNRYCEEIMHTQGCSKNESAKVLQKQLIAMHQDVISYVNMINGSIKQLMMLEFLPGSVQLAGMLYQLMTNLNAIQCIFLGQFISCLIARIYIYTNSANDLSQLSQQLAVDWFEIDWIELPKDIKMNLNICIIRCQKNLCITVGDLNAIDMTTFLTILKGSYSFLTLLTTI
DvalOR5	MYGSLRLKVLRIGMQRFHHSPCGGVNMKSFVVEHLDSIRYIDDLNEATKSILFITFLLNSIKVASVLFPLMAVKSLSALAFPAIFSSMLVAEVFYLGWICNEVKEQSLKISTDAYKILWYNENKDVSVLLQMMIRRAQRPLTMQMGPFGPMVTDTILSTMKAAYSYTTLMLNARE
DvalOR12	MNIFMVVDFAQSSLLLTSVFAQLLWVEPSITFYGFVFMYVTYLNQRLFMNYYYSNEVWLLSENLNLSVWKCNWYEQSRYVKFMIHFFIMRTRKSLKFKIGPFGFMNLSTYLAILKASYSYIALLHSTKK
DvalOR15	MKPSKTKKAQLISWTKIFMIGGGFWNQPLSKSYIGEKVYFCYSIFMKCGCLMWWSMMVAELLRFVAYGYTLDVILAQFGLVINASKIMFKLIVYIKENLLALFKDITEKDIEIWNLDNEEIHTIYRKNIKLIKSYVLALSVSTSLCLGMLDVSGIHIILKTVEHNRAFNDTLEAHAMYETILPLNKLDNLPLLFTWQAYLAVIGLLYNCLTHLMFATLLVYAATQIQILQIRSKNFIGTEQLSDSDMKDKLLVLKDISKDHQYIIGFVENLNSRTRYIVLVEFILSSFDLASVSVNLITLDFSSNDIAGQLIFNLSFFVLLSIQISILGWSCNEIKCESEELANALYASNWYLLNPKGQKMMQIMMARAQKPLIMTIGPFGAMTTTSVLAILKGAYSYV…
DvalOR16	MEIVMVFDFLQSSLHIASILPEVLGSEISVMMVLSVVSFLASMLFRLILYYYHADKVILLSAELSYSIYESNWFDQAPKVKQMILIFILRTQRPLTLRIGGFGVMSIQSLIAILKATYSYMMLMI
DvalOR17	MSVFEETTQIRKKWRSSIAITEKVLVITEIWPSDDTSLLRTIKILFITIACIVFNITVIDELKMLSIRQDYKSLSMHLTTFGLYIGFSVKIMLFQLTKHGPLKKMLDSMDSPIFHAYPPEMQKYQDNCIRVSNLIGKFFVYLVGGTILFYLSKPLYSPYPLPVTFSHPLTTTTFYMLLTLQCFCSYYFIMIGICFDMLVMGLANVATAQLDMLIEEITTFTPKNKEPLEKEEHRFIKRCAQRHNAIIRYINSIEDVFTYIFLA
DvalOR21	MIEFGLSTFDMASGSVGVIKMKGYESLWLLFFMMVLLTQLFLIGWTANEITVQSEAIAAALYQSNWYELNKEGRQLILISMIRAQRPLHITIGPMGPMTTGSILTVLKGAYSYINLMR
DvalOR22	MGAVKVIFWYFYGHLLRDIMNALENPRLHYEGYMDFSPNRISHLYKAIGRRYSLLFLSLAHATLISSYIPPLMAVAEYLTQPEGGIQQLPSRLPYFCWMPFSYDTPGKYLLAVAYQAGPMFSYAYSVVGMDALFMNILNCIAENLVLIQGAFRTVRERSSLVPHWDGIRESPLVRRQMDLEMKKIIKHLQITLRACKHVEGIYHVITLSQVTATLFILCTSLYLVSTASPFSKQFFAELVYMMAMLFELFLYCWFGNEVTLKASY
GR	AA sequence
DvalGR1	MTNIIISVYGFTSEVVDHGVKFTFKEMGLLVDAIYCFTLLYIFCDCSHQASANIAERVQWALMEINLNQVDHATIKEIQMFLKAIHLNPPKVSLRGYTVVSRELVTAMISTIAIYLIVLLQFKISLVNMRG
DvalGR3	MITGRILDLVIGALIFASLTESLPAQLKERNLLYSDPGVVAVYIRPGDTPLQDINPDLAEAFNFNDVKYGRRAFGRDINKILNEKKENSVLFSSGELAEGESYAPKKKSLKERGESHIQKIPKH
DvalGR4	LVLKNKFHDINSLLSSYEADQSTTLIKGTQKVKDLYSSMTDVVGRFNELFGPQLFLMGLHCSSQILQWSVSLVYSMFTTKDDNVNDYARLAVGIIYIFLMLIWLGITMFCCDMAVLESEEIITICYRIQLKYSVFSEAYQSIKNLLYLVTNTKIRFTAMDYYEINRSTMFDLIGTTATYFVVLIQFYDGNKK
Agrilus planipennis	昆虫纲-鞘翅目-吉丁科
OBP	AA sequence
ApOBP1	MWLKFALIAVLPFILCISEEMMELAKMLHDNCQGETGVPEEMIENARKGDFADDDRFKCYLKCVMVQMAVMNDEGVVDPEAVVAVLPDELKDVLSGSIRACGGKVGKDQCENAWLTHKCYYEKEPEHYFLV
ApOBP2	MSSSLVVPLLIVGFAVANSFSENRHHAPIFEVCCEFEPFMAAPEDEKMKECISEILGDPKSMNHSNPPTDQELEELAEKIACIEECTAKKYELLDSDGNIVLAKLLEVAQGKINGTFMENHIEEAAKKCIEDIEKEIPKESKCNPKPLFLSNCLFFRSLENCPADQVKDKAKCETMIDEIKNGKFPHHFDPPPPEN
ApOBP3	MTTVTYFVAAVLLFCYYTNTNALLENYPPPEVLEYLKPYHTICTEKIGVSDDEVKNYKIEDNSEKMMCYMRCLGLESKWLTPDNKLQIDYIMETRLDSIADLVKNIVDNCKDVPDGTHECEKAYNLHKCAAKIEPERWFLP
ApOBP4	MRIFLLLLSCAFSFNRIEATPMNEAQLQNAAKLIRNVCQPKLKISDKLIENIHNGDFAENEKVMCYLECVLRMGQLMKNGKFDEKAALSQISTLPPERQQATKDSIKKCADKGQDDDKCVAAFETAKCIYFDNPQNYFLP
ApOBP5	SIVVLYLISTNADPGKSSTIEIREWENNLIKDELSCINSTGVSLSVIERTKVTLELPEDDPKYKEYLKCFYTKRGYQSDSGEVLYDNIKIMIHQFTNATEATRIIDLCKEMRGATA
ApOBP6	MNEAQLQNAAKLIRNVCQPKLKISDKLIENIHNGDFAENEKVMCYLECVLRMGQLMKNGKFDEKAALSQISTLPPERQQATKDSIKKCADKGQDDDKCVAAFETAKCIYFDNPQNYFLP
ApOBP7	MTDEQKAKLKQHQDECLKSFPADKLLLEKARKGDLADNKTLKDYLYCVIEKSGFITPDGKIQTAVLETKLASVTAAENAKKLVAKCTSQKNLDKKESAEAIYKCVYNETKFSLI
ApOBP8	MSSSLVVPLLIVGFAVANSFSENRHHAPIFEVCCEFEPFMAAPEDEKMKECISEILGDPKSMNHSNPPTDQELEELAEKIACIEECTAKKYELLDSDGNIVLAKLLEVAQGKINGTFMENHIEEAAKKCIEDIEKEIPKESKCNPKPLFLSNCLFFRSLENCPADQVKDKAKCETMIDEIKNGKFPHHFDPPPPEN
ApOBP9	MFRLGFIVLVALFLGNVAAEEVNPFEEDIQHLLEMRKICEEKFPVSKETVESLKQGIYPSEADDPNVCENVLCVIKGRGFVDEDGNVMQKNFPEKMWNAMPENCKENRGSDICEKVKNFLPMSICRFSTAMGTNECRHLTRLDYHVLLNQL
CSP	AA sequence
AplaCSP1	KSFAIVTLLAVAMAVVYAAPDGVKFTTKYDNIDLDEILPKRETFQQLLQASNRRGKCTPDGEELKKAFLRP
AplaCSP3	SRIVCTTEWKIHHQVRQCRLGSNPQQPKATRKLLQLPYGQRKVYSRWTRTEKNLPDALNTKCSKCSEKQKEGTHKVVEYLIKNKNDWWKNLESKYDPSGNYRRDYGPELAQRGIKI
AplaCSP4	MRSAIVSLFLVFTIFTFNSLGDASDYSKRYEALDLDSILSNERILKNYINCFLDKGPCSPEARDFKKDIPVFIKSKCGDCTDVQRKVVLKASKFLIEKKPDEWKLLLSKYDPSGEYEAFLLGELKKQNS
AplaCSP10	MSATKYTTKYDNIDLDEILKSDRLLGNYVKCLMEEGKCTPDGAELKKVLPDALKHKCDGCSDKQKQGSKKVVNFLIKNKQDWWKKLEKKYDPEGQYVKDYKDELEKEGIKL
SNMP	AA sequence
AplaSNMP1	MYMKTPFALDFKVYMFNITNAEAVLNGESPVLDEIGPYCYDLWKEKVDPIDNEVNDTLTYKGKMTWIFNKAKSAPLTGDEMVTIPHPLILGIAVAVARDKPAMLSLVSKALNSIFNNPPSPFITATTNEILFEGLTVYCNVTDFAGKAACAQIKSEAKNVIYISDKIFKLSFFGDKNGTVDERPFTVKRGLKNYKDIGRVVEFDNKPNMNVWPTKECNEYHGTDSTIFPPLLQKEEGIVAFSPDICRSLAAVFEKETFVKEVKVNKYTATLGDMSADDSLKCYCPEPNKCLKKGLMEITKCVGAPLYASLPHFYASDESYVHGVRGLHPNEEEHGIYMYFEPMTGTPLGARKRLQFSMPLEPIPKISFMKNLPTTILPVFWVEEGADLGDEYVDQIKSA…
Ips typographus	昆虫纲-鞘翅目-小蠹虫科-齿小蠹属
OBP	AA sequence
ItypOBP10	MNAFICMFLVFGVVKAYDFSDSIFNDHLNQIYYTLDNWQHERIRRNAEDVELKCRKPPPPMPKPCCAQDSFRDLMDKEREVLRDCFKEVVGEEHHPGRSNHPNKFDMFSCEAVEKRKNDIICIKQCLGSKLGLVNKDGKLDQAQIGNYVKSTFKNEAWLSPLADQIIGKCLVEAESVAPPKFHIEKLKPCKPSVITFKHCLDREIQLNCPADQIHNQESCERFRNHLNHKNDFDEDQPMMGPPDDD
ItypOBP11	STGDSTMKFILLVIVVGQMGCVFGAMTESQMKAAFKLIRNVCQPKNKATDAQIEAMHKGDWNQNKNGMCYMNCVLNYYKLQLPDNSFDW
ItypOBP12Fix	MLTVGKLVLVLVLVLIETSALQKTNNKCEIPTAAPKKIEDVINTCQDEIKIAILSEALEALNINEHKVSRKRRSTFNDDEKKIAGCLLQCVYRKMNAVNQYGFPTVDGLVSLYTEGITQKEYVLATLQSVTKCLGKAQKTYDIPAQNGTASTACDVAYGVFDCVSEEVAKYCGQTP
ItypOBP14	MYGSVLKVSLVFAVISVISCQDFTEEQRKKIIQNRQDCIQETKVNPELIEKADQGEFIDDQALKCFTKCFYLKAGFVNDEGEVQKDVVEAKLPPQADKKKALEIVDKCAVKGKDACETVYLIHKCYFEHTHPDLPAKAEEEKKA
ItypOBP15	MIQHHRTNSDLTAVKMKILAVLFVICVLFQFTIARNGGNLHYSKISMKKVQKRCQKNEESRIDPDVLKKLRKGEEVVQLPDNFPDHVTCLMKGMEYLNDDNTVNEEKVRNMVQRRVTDDQDVDAIVGECKAVKTALKETALNLINCLRKHELLWNHNFHD
ItypOBP2Fix	MNSVAVFAVLALGAVCVIDAYNFQDEDFXSAVVVRDGRIVDSIDSGPVHPRVRRDQEAATVAEEKCPKRHRRPKLCCAEETLDALHAKKKEITKACFKEVTGLEKQDRHDHGPHFKRFDLFNCKEVEKRKSDMICIDQCVGQKKGLLDDSGAPIRDQLIQHLKQHFSNESWFDQTVVEKITSNCLAAAKNATETPIKFSTEGLKACNPSGITLKHCLFREIQLSCPADQIKDKTACDRFQDRIQKEIEIDDLRLAPDDQQ
ItypOBP3	MATGKVFVYFFVVLFLSEQSVSRMTEKQLAAAVKLVRNMCLSKEKAKLEEVDKMHEGNWDIDHKTQCYMWCVLSQYKLIGKPNHFDRESANIQVDTLLPESMHDYVVGCLDKCENAATNFDDKCVAAYEYAKCLYFCNPKEYFLP
ItypOBP4	MISAVIFFALVGTIFCADADLTQQQKDKLLADGKACVAETGVSTDLIQAARQGKFTEDDKLKAFSFCMSKRLGFQNDAGDIQTEVVKQKLGGALGDLGVAAQLVTKCLVPKATPQETAFESFRCYYQNTPTHLTVF
ItypOBP5	MRQPGGNNKNTQQDYEMWTPSTGYQPSGSNNDFNVRTRYDGNTRFNRPSSEECRDQGNGNIPRSPFGSSNLPRRQRSSYFNREDDDNDNDCISQCVLGYMQLLDTDRSPSETLIIKWLQEHVTRNEMDRIKALRDTRKCFGKLVTTDIEDGCEYAKELSKCLELDLE
ItypOBP6	MVLYLCDLVQLAPTNQTEEVTTSTKRQLTREKKKKIGKTCMLETGVRIETILRAIKEDIPKNDEKYKSYLVCSYKKQGYLSEDGGTMLYDNLYSFLQESAGYAKEDLHYIDDCKTITAETPGDLCLKKLVGILDGLHKVEKNREIDTNTIES
ItypOBP7	MKVLFAFVCLVVLIQVNSQTDKQKELLAQHYKECLAKSKVNEATLQKARIGQFADDDKLKEHILCVAQKIGFQNSAGQFQNQVIETKLREALKGDAAKTKKLISDCAITNPDPKLQAFNAFKCVYQKASINLL
ItypOBP8	MTKLQIVLLLTTLMGSFNIITGEKKCNSSNCMYDRMLETVGKEFIEQCFKETGVTPEDIRSVMEQNGYGEKQIVFPKMLDKENWYFGKRWSNQYRLY
CSP	AA sequence
ItypCSP1	MKLIISFLLIAVAALSYADKYTSKYDDVDIDQILQSERLLRNYLNCLLDKGRCTPDGAELKKNLPDALENECSKCNESQXKGASKVIRYLIDNKRQYWDELAAKYDPEGVFFKKYEAEAKKDLLDQIGRA
ItypCSP2	MGGHRKSYLVLALVLVNLVSLNRAAESTTRAPISDDALEKTLSDKRYLTRQLKCALGEAPCDPVGRRLKS
ItypCSP4	MALLIFFVVILTVGLASAKPAVKHYASKYDHIDVETILNNPRMVKYYSACLLSQGPCPPEGVEFKRILPEALHTNCHRCTEKQATVTLRAIKRLKKEYPKIWSQLSQMWDPDDVYVRKFESTFGNRNKIPSVVVNNGWDLGSSTTSNADEPRPDTTTHQIITSPNIMSFTTSKTSSTPITTSSTANPSTKTSTTTVGTTTKPPSRPAPIPGLLP
ItypCSP5	MQCLGLFVVLVLGCSLVAAQSPYTSKYDNVDVDKILKNERVLTNYIKCLMEEGPCTPEGRELRKTLPDALASGCSKCNEKQKDTTEKVIRHLMDKRTKDWDRLSKKYDPQGVYKQRFEKELSARKLA
ItypCSP6	LIGLAPLVLRGSCPQCTEQEKKQIKKVLAYVQVNFPKEWNKMLQTYASG
SNMP	AA sequence
ItypSNMP1Fix	MPHPKNIAWAGGALAFGGVLFKVWLFDVLVRFGVKDQTALRYRNEVRGIYLKIPFPLNFKIYFFNVTNPEEIQNGAKPVLNEVGPYWYDEYKERVDVIDNDTEDSLTYTPYDLFKFNPNMSTPLSDNDYVTIIHPVIVGMVNLLLRDSPMLLKVVSKAIPFIFNDPKTIFLTGRVKDILFDGVVLNCTSKEFASTAVCGQMKGQVPGLKPTPGQPNLLLFSLLGPRNATRTGSLKVLRGIKHFQDLGRLLEVNGRKSIGIWAGDQCNRYDGTDSWIFPPLIQPESGLKSFSTDLCRNIKMKLVNETVVKKIPVGVFEPTWGVKVVTRRKSATVPTLPVXXXXXVFDLTKCMGVPLYATLPHFLDTDPNYLKLVDGLKPDHEKHRIVVFFETMTGTPLKA…
ItypSNMP1aFix	DLFKCAGVPLYASAPHFYDCHVSYLKGVRGLHPDEQKHAIKILFESLTGSPVYAKKRLQFNMPLEPNQKIDMFKNITPTVLPLFWIEEGVKLNNTYTKPLKSLFMMKKIVGVVKYLILLGSIAGVTVGVYLYFKSGDTVNVQ
ItypSNMP2Fix	MRFLQRVKFNLKTVFLCGISGVSLLVVALFLGFIIFPKVVNDQLLETKILREDTEQWAIFKKIPFAFTFNVYLFTVENPEEILKGAKPVVKEKGPYVYKLYKWKEDIIWNYTTDEISYYEYEKYVFDQEASGSLTEHDKVTLLNLPYLTFLYTAEANEATSGFLPLIDEALEFIFSGHNSPFLVNVTVRDYLFEGVEICKNGCEDDGFVAKMACGKIKDNLKVAKQMRLHHKDILFATFHYRNNTHQKYLTVNSGRQNHLEIGAITQLDNSSTMNVWNQFGCNQVSGLTGIFPINLGFKTTFQSFSAEICRPVKLHFSTIKPFGSIKGYKYVALNTTFNTSMVENQCYCTGKIPNLDGNLGCLYDGVLDLSTCLGAPIVVSFPHFLYADWRYVNNVKGL…
OR	AA sequence
ItypOR28Fix	MGLYPASRYFKNPIMWSSILGAFPWQMIFQENAKLQQVYRWYSNFMLTWYFGMVTTEYIQLYHILNANVIQMDEVCENVCMSLVFTCTGLRVWVMRRTNGLSEIIQTVVDAEREADGLDDEKTRQYEDIHVKHMEKVSFIYAAFVFMSVTNGCLATLYADTKSVIIGNSTIVEKPLIISTWFPFDKNEHYWVAYGLQVFDGYMAALTVACTDILMFNMISYPIGQLTKLQHLVRNMAVYKTHFEAFPTFTKIVQRHKHIIKYVELFNQSMGTFAIFEFVQSSVQIASVLVQTSPDDLTLMSFCFIVLFFTSMLTRLFMYYYSANEVIIQSINLGDSVWESSWYHQPHQLKQAMLMVLVRAQKPVSYKIGGFGIMSMQSIVAILKATYTYISVILRN
ItypOR32Fix	RVKQLRLVSILCGLIGILPYKFISPDKKLYQDIYRAWSILSNLIFVLGMFLAYMKLYTLFNEEKIRFVELSRNLAVTMLCTMTMARQIIIRVKPEVSNMLSQILETEEAILIKNDKTVAEIYTKNANNLYRKSVYFWFIMFNVVVSHIARPFYIFEEIQQGNVTVIHKTLTLSLWFPVDDQEYFWECYTISSLYAVCFASFQSYTDIFMYAMITYPVGQLQILFHTIKHFQTYKMELQRLLDSMNDSIAAKLMMKNCVEMHRLIIKYIEDYNSCMSILTVFDFFQTSIQITSILSQIVMIEITVFLAVFIMIFLTMVFYRLLMLYYYANEIIITSEDLCQAVWQSEWYNEPPHCKFMMQIMMMRSKTPLMLKIGPFGSMSLRAFLSILQASYSYFMLVY…
ItypOR31Fix	MHIFPKSDHLDFSFALCSMLGILPWKLVFQDNSFLQTLYYLYSKTLLIITVIFITTEWMEVCRILNXDPVNLTDLNNAIAPVLLFTVTAIRMIIFNRNPDFMKLLNYIINRQEFMAQRDDEIRKPSQKFIKINKWTGVGYLIMYLAVIYQLLALPLVLGPIEQQTANQTTTIRILPLLSWIPFDTQQHYWGCYLWQALNLQLASCNICHIDVLMFALILYPIEELGYIKHVLRNFDSFKSRTGIENSNFASITVFKDVIKIHNNVINYVGTVNDTLSFVMLLDFLQSSLHIAVILGAVVVGGPTDLASLSFVGTHFFSMVLRPFLYYYYANQVMVLGGDLTKEVWNVDWFDESKDVKYMVRFFNMRAQKPLQYFVGSFEVMNLQSFISILRVAYSYVML…
ItypOR23Fix	MAVYPKSEYLKVPAIYCSTIGIFPWKFMFQDNKNLQTIYRCYSIVMLAWCIGFVVTDYIQLVILLTSKTLDMQEISFNTCITLLFTCIGLRAVIVYFSPNSANLIQSIIDSEKVTYLDDAECMKLEKKHLRSVRLISHCYFIFIIFSTTSRCVYSFPKEPDIIQNGNETEIVKEHMLSIWFPFNQEKYYLTVYNIELLDSFLGTFFVAYVDIYTFNMISYPKGQLKKLQHIMKHFHNYKAKYSSETNEENDFIVFKDLVQRHKQIIQHINAFNELMEFVAIFEFVQSSAQIACGLTQSSLENLTIGSFLFVMSFLISMLVRLFLYYYAANDVTVESTKLAQCIWESNWYEESQKIKLSMLMVIIRAQKPLIFKIGGFGAMSVQSIVTILKATYSYITLA…
ItypOR16Fix	MYNIPENERKNYFLKFSRVTMLMLGIWPVRRGGDLLEKLYESYFLTTFLYYIAFNLSGLALAIRTWSNNYLTTASSMGIVIEYMSNAYKVWLFKTSVFKSLIKEIQDREREIFEGPDEAFKEIYIRNAESNKKVVLFYTIMGTSGISLYFITPLVSNVLMPLGYNNVTGVYEHYFIVFNWFPFDPNRYYWAAYLIQFTGCLIGYSYIVHCGAFYISILNFIRTQLKILRHVIVNMSEYSLLYKNTYKLTEEQSQFVLLRAVVLEHQRIISFVTKTNHTIQLFTLINFVISSFQLALLVYQIFQVAILQQVTVLSYFITLSTQLFLTYYAAHMILFESSNIASSIFEGNWDTYPPQTLKLLQMICMRAQKPLAMTIGPMAAVKVTALFQIFKALYSYICL…
ItypOR34Fix	MKFRELIHNDFLGICIQLGYYFCIIPEKAVTTDKIESRNYFFYTCIVRTLILYCHICQWVKMYQIITADIFIFDELVRNCAITSIHFQSFVKTSIFRQNYQLFENVIDFENVLYKNNDQKVLLIYRDTLQAIKNSRLVYVFGILIVIVFYIAAPLFRGPYYVEMGNETVTIIQLPLSAWSPTNNYFSNFAVTGAMGAYLAMVFVQTDLLYYCFLYFSICQLNILEHYIVHFHHYSNELVNDHKCSHVMALSLTQKIYIKYHQNIIKNVKQLNDALKNSLLIDLVPSSIQFANQFYIIATNLNIMQCVCIGFFTIMLMSRVMAYCYLANQISVQSQKIGSAWFQMDWSDFPNEMKKMISFCIMRAQKPLVITLGNFGNITLMTFVGILQASYSYVMLFITL
ItypOR2Fix	MKVLQRETEITFFKFNIWVLKTCLLWPEDLNYKYDKKRFIKDLTMVASLMPCFLPILADFLQQLYEEVPDLTEAVENMIALNCLIGMFYMVICFVRNRRMIIQLMIDIRTFNKYGNDSITQEVDNKANLFSKMFMFYGILGNFVYMAMPQIRVSKCHLNRTEDMIEKGVPCGLVVRSYFPFKFDYSPVFEIVFVHQIYTCTMVSVVVLVLTMLFCGFLMHIVNQLKHLRVLIARLKNVPPEKFERKLIFVVRYHVAIIQYSQNTAGAFSTMLLFYITLTSVVLSVLCFEILMVDAFADSVRFTLHLLGWLIILLSICYNAQLVLDQSQEVANDVYSLDWVSILSVDVQKKSKXVIMRSQKALVMEAGGMGVVSLSAFLKVLSSAYSFFTLLLKFK
ItypOR8	MSELFLLHFPRILMVICGVWRLPYFKSKKVQTVYDIFSIFLQFTFSLMCLSMFFELVNLINTWNVLNLIEFSRVALSSYLCIIKALVLRNSSIQRIMVYMIKEERNVLRSKHQQPKALYMDTVKLINRVSFLLLLVVLPTLLAFSADCLRKGIIDFDDAVKYVYLPLIDQKKYKTVQLTVQTIFINLIGFYYCMTQAFMVTAMKFAQGQLELLQLYFREFDYYAARQSTTEIAYLKTLLEYHQKIIHFVETLNKEMRLVIIIEFFFSAVNIACSLFTLLTMATNLIDILFSVNCLVFLLAQLAILSYLGNEIYQAGLNIASASYELKWYEKNREFQKNLLLVIKRSQKPLVLSVGPLGPLTNETFVSVLKASYSYFNLMTRYN
ItypOR17	MGLMTTPRFFLQLWGIWPVNTLLPPKYVMYRFCIIGWYSFFNIFQFIASIRLILNNESFERISRCISVMVTLVLMLVNSLIYQKNCIPQLCSTVMEIEQXLARSNDAKITQTYHTTVAKNKYLNLYIVGSSLFTLVAFIGLSLLDVIKAGPAFWDFDNVTFMHELYVPFNRGNHQALIITTNIFTACESVVVNGVIQTTFYALVMYGALRFKILQLNLKKIEQTEGDRKWRMRELIQDHQYCIRFVGELNQATKNVLLMSFVLNSLKVASVLFPLMAIREFTDLAFPLIYSSMLVSEVVFQGWMCNEITEQSLQVAQTIYDTFWYKESKQYNVLLQLMLMRAQRPVTMRIGPFGAMTTSTILTTMRAAYSYATLMMNSS
ItypOR18	MYTLSKNKPFYYALVLLRAFFWYPSSPKCSVTFILCSLVLRLLSTLAALGTLAHLVLNLTGETKAEISEDIGDLTGFVGCMSACLNFLWHRSRWSSFINRLLTFKQFGTPPGYVKVVRRGNLITLACILYTIPGMLWYSHLTHLDIPRCEALNREFGMKEACGMVNPTWIPPGYDRRNGWRFWVLYVLQCTGIFVYLPSTFVISNIPLEAVGVIVTRIHLKYHLKRCGSDLGRLYHCVKYHQDIIEVSKELSDLVQATLGTLLLTGAVVIGSLGSQVIKASTPKAVTFILGYVTTIFMVCHAGQKLINQSLTLADQVYWMEWYEQQPKIRKDLRFVLARCQKPLGLVGPPSMGXAGYSLFLIMLKTSYSYLTLLNEVIS
ItypOR4Fix	MDKQSQILKFHVKVLKFLMIWPFDGLDPNQNYYLMRGCFAYACFCSIPVFSGAAFQFCVGIDNVKVLLEVLVGVGNITGYNIAYVCFLKNQEKIQFLIRDFQEFVQFSGPEIIQNTEEKTTRYTKYLLGYASIGLVITFSWQMLSTESCVAQRGGDYYVRHDPCWLPVRNWYPFDASQPKLFWIVFPIEAIYSIHICLFFSLATSTIIGFLMQITSQLQYCSNRFEHVFDEVDLKPFQQIKPDFLFLIKYHKKILDYSKKLFNVFDALIVVYISLTSFIMAIICYQIVDPKISAQDRIKYAILLIAWCLLVYLICYYGQKVQDEALKIGQSIFKSHWYGGTTAVELKPYILFTLARTQIPLEFKAQLFGTISLLQFMKVMKWSYSGLTLLLAVTDED
ItypOR13Fix	MSNYQRYNIQTFLKEERLFLGITGFVSGNLKLHLPTGVTYVLTTMQVLASIYYGLSTTDLAEITAAFMITLSHINTLNKLFGLHLKSLTQLDRILVKQIFALADDRELTILKRTLTACHNMLTMYLVTVLGSILLYGATPLVANYTTMERNYPTLAKFPFNPDDYYWAVFAGEFFIVALSALSNGCMDRLFAKHVAIATGLLKILRHKIKQIMDVDDQKVIEAKMKHCVLYYNEVMGYANQIENQFSFGIFIQFLCSCIVICLIEFQVLLATSSETIGLLLTYLTCMITQVTIYCWYGHQLMEESNSISMEFYDLNWIEMSVKNRKTMLTSKERAKYPIVLKASGVFPLNLATLMKILRTSYSYFAVLHQVYTK
ItypOR9	MFSSKNLYKYYSHFASTSIIMYTIMLTIRLVQLVIEGQTPSAKLYRCFTINIVIYMMTANLIIFRRYGLPDLISQVMKDEEAALNSLDKDIRKTYLAQTKIYEFTSVAQVVSTFASGLMFIALNVYMKVKGLLKHEAFMYELWFPFNRENHDGFVIFFNLYIVVLIMFCNVASRIIPQTMIIYANAQLRVLQILLEKAFDAPCSDPLVKIQELVKKHQDLINFITFLNSALRNVIFMEYIINAINVAAGLLQFITVRAAMDLVYAFVHFSLLVIQIFVLALNANNVSTQSEAIANAAYNSQWMDQSNNIKKIIYIMIMRAQKPLVLNIGAFGVMNAESALTTMKAAYTYVSIGLQR
ItypOR19Fix	MLIFGNIISANVIVLFGSSLINGDYFLVTSSFPFALAIIVVNGSTLSFAVNHKQWSNLFKSLTDCQKFGKPPNYDLLKKNGDRKGMICMTCYISTCTLFAIIEAVEEQRCLKNVSKHEICGFIIPVWWPTNYHPSTFLKTMVQVYEVGTIIILSNFTIIATLQYQVCEYIAAKAAHLGLNFNAIDPNSDAKTQFEQFKLFVDYHQHIISLCAEFDSSCKRTVGHVTFTTAAISALFSYHGMQGNYKLLAFLALYILNLGFMCHTGQNLEDAMLGISNSIYSSKWYELNIRVRQRIPFLLARTQKRIGLDAVPIGYLNYALFMTVLKTTCTYLNLLNHTI
ItypOR27Fix	MLNGDVLKMDAICSNICLTLAFTCSALRATVMRVGPNLLKIIEQVMHAEKNPASIEDQTSFNLERKSIKTMRKLSHLYAVAITMIASSKCALAPFEKGEIVHIGNTTIIDRPLIMSAWVPFNKNTHYWAAYIIQIYFAALGAWHVAYVDMFMFNMLGYPIGQLKKLHYYIKNITTLTRNDDSLEEFKNVIRQHQQIISYVKFYNDSMGTFAIFEFLQSSVQIASIFIQTSPSDMNLGQFGFIGGFFIGMLFRLFLYYYTANEVMTESEKVGVSVWESDWYEQPTNLKMALLTVMMRGQRPLYYKIGGFGLMSVQSIVAILKATYTYLTVVVRNN
ItypOR43Fix	MDAALALMKNITFVAVVVFKTVVVQSDAIVKLVKAASVEEEKIRNLTDQAIRKIYKSNVDYCNRVTKVIITYLYGSGTIYVLDGLYKSYTYYENHPNVKPEDPKPHTVLFWFPFDHNRYYKIAIAYESFHIFQTLNYNGVAQSVVSSVMVFLKIELKVLQHHIRAIQGGSRDYQKVLIKCAIKHQQIIQWVNDFNNNFRFIILFEYSMISLTLATILIDILQGTKICFNATFFALNFTQLFVLAWNANQISDESSISISDALYACSWYEFDKTTQDFVLFMTLRCKKPLNISNGPFGYINMDAALSRVKLAYTVVSVLSTSTK
ItypOR36Fix	MKIPHMFEHAMKHERNIFKSRDLELIICYQEQVKYGRRVNLSQFLVTTLSTSTFAVTALLDVYWAADMSKYEKEPFMHDLWFPFRRETHMNWVIFFNLFMIVQGTCFNTATQATLINLMIYSSSRLKLLGLKLRKFDAIASQNGRDILETVHDLIFEHQDLLSFVESLNVRIKYVLLMEFILNELGLASGIIQLIVIDTTSYMVSVVTIIILQLFQIFVIAWTANEITIQGAKIADSVMASNWVEQPTNIKKLFLIMVMRAQRPLGLTAGPFFNMNANTAVSTVKAAYTYLTFMMNNYN
ItypOR6Fix	RYATDFFFGKPMDVKKGWFTEALKQKQGSKYSLMFLMLAHATLTSSYVFSTITTIQHMKGNSTVALPDRLPYYSWMPFSYDTGPKYLLAIGRIKQVPMFSYAYSIVGMDSLFMNIMNCIAANVTIIQGAFKTIRERALPGQPNNVPHESKADMDVLRVELRKIVNHLQTIFKACDKLENVHRMVTLCQVTATLFILCTCLYLVSIAPPLSKQFLVEFVYMLAMSFQLYLYCWFGNEVTIKFQELPRYIWASSWLATDTQFKKALLFTIMRTKRPVFLTAGKFSRLILPTFMSILKTSYSIFALIRNTSK
GR	AA sequence
ItypGR6	MSYNGDVIKYPREITVFAAVCAVVFCVLGIVGNSITILALFRCPKLKSHATTAFVISLCVSDLLFCGFNLPLTAARYIAEEWIFGDTLCQLFPVFFYGNVALSLLNMVAITLNRYVLITLYDYYTKFYSKLSICLQLFCTWLIAFLIMMPPLTGIWGQLGLDPSTFSCTILEKDGRSPKKTLFLFGIGFPCLVIILAYSCIYWTVRNSKLRLRSHEPLPNQRTSKRDRDDRRLTRLMALIFICFVLCFLPLMLVNVFDDKVSYPTLHVLASIMAWASSVINPFIYAATNKQYRSAYKRLLALVRSSIGPESMHSNSLRSKQEKFQGVSYKAK
ItypGR4	MQFVNIVELNALEFHLEGVLLNLIFLYMAKIWAAFVREWSLIEKSMKYYEGPKNAKIKIVVAMVSIMGIALFEHALVTSQIAWTSIRNNPLSFFNASREYFVHHEFVEVFHFVPYSIWTGLFFKLLIIQKTFIWSFIDVFISTVSICFHCKMVQISRKVARLSAYEEKNCMIWRSTREDYTKLSKLCQIVNSKLRWLIILSFFNNVYHILSQLFNSLKPNDDAMHKIYFCISFTLLILRMTTVCVYAGSICDEQDRLITVLTTAPSGVYNIEVERFIMHLDTFEMALSGSNFFKITKGLLLKISSAIVTLRISVNSV
ItypGR3Fix	MVETVHPITKVAPAPPPRYSNGDLMEAFDDSGELNSRIFSCLKPAYATLRLFGLMPVTQSGPVFHVTAKWIIYSFMLLCSLAGFLGYLKYFNIAITRNAEGRFEEAVIDYLFTVYLLPVALNVIAMYEASKQAGVLTQIVAFERIYTRTFRKRLTLDMGSKQLILISVLLILGCVVMVVTHFTMANFIVYQVVPYCYVNIVTYIIGGSWYIYCDVIGKVATSIAEEFQFALKNAEHSSRVADYRSLWMMLSKIIRNVGNSFGYQLTFLCLYLFFVITLTVYGLLSQIQEGMGIKDIGLTITGVSAVTMLYLICDEAHYASSCVRTYFQKKILLMELSLLNEEAQQEINMFLRATEMNPTDMCLCGFFDVNRNLFKSLLATMVTYLVVLLQFQISIPAGN…
Dendroctonus ponderosae	昆虫纲-鞘翅目-小蠹科-大小蠹属
OBP	AA sequence
DponOBP1	MFGFRKIFLVLVLVVFESLALQKNNKCDIPLSAPKRIEEVINTCQDEIKIAILSEALEAFKVNEHKVVSRAKRSAFNEDEKKIAGCLLQCVYRKLNAVNEYGFPTVEGLVSLYTEGVTQKEYVVATRQAVTKCLENAQKTHEISTKTVEASKSCEVAYEVFDCVSLEVAKYCGQTP
DponOBP2	MNKLVTLYAVLLGAACHLVQTYDFQDATFNEILSSDFEDIFDTLDNTYLHPRAKRNEEAVNSDEKCRRRHHRKPKLCCGEDVLDSLQEKEKEIVRLCFKDITGGVKESKPDRGFGNHRNFDLFSCEAVEKRKSDMICVEQCKLQKQGLVSDDGSPKPEQISTYLKEAFTTQTWFEKVSQGIVEKCVNEAINATKNPVKFYTEGNKLCSRSGIVLKHCLFNSIQLSCPAGQIKDKNACERFQERAKKGKDLFDQPPGPPPFDDNREEQI
DponOBP3	MSINEIFVWRKLNIDLKMKSLVALFVCAFTATAMADAEINQSTFEAGRNRIMEMSRTCDENPATAVDQKALENYLESNGPAPANAGVHALCITKNLGWQNEDGSVNKPLITEKVKAIFGSVDAKIERYIEDCTEAKAKPEDTAEQLLNCYRKHSPKTE
DponOBP4	MGKQAGFINEAGDVLKDVLKEKSLKLFNDPALVQKLIDQCIVKKETPQETSYHAHVCLYKNSPGHLALTQFGAISQEKKEKKVQIIKECAEESGVSRSAVLSARKGDFQDEPLLKQYFFCINKKSQIQNEAGEYKTDVIRKGLTELFNAEEANRIIEKCARIQDSALNTAFQSFKCFYNEAPEITGVF
DponOBP5	MKTALKVFLVALAIPTIMGMSDEMQELANQLHTTCIGETGAAEDAITNARNGDFSEADSFKCYIKCLLSQMAIIDDNDGTIDVDAMVAVLPEEIQEATEPIIRKCGSIIGANPCDSAWLTHKCYYKEGPEHYFLI
DponOBP6	MFKSVSFLLLILALGSLDAKITLPPELQEYVDDLHKLCLEKGGLTENDHQTYNINDKNEKMMCYMKCLMLESKWMKSGGEIDYDFIETQAYPEVRDLLLSALNKCRTIEEGADLCEKSYNFNKCMYEADPVNWFFV
DponOBP7	MKVFIVAFVVLGVVFAVNADLTEEQKQKIVANGKACVADTGADPELIKAARQGKFADDAKLKAFALCMSKKIGFQNEAGEIQSDVVQQKLGSAIGDNEAAKKLVEKCLVSKGSGEETAIQSFKCYYENTPTHIAVF
DponOBP8	MDEPTFNRFAYLKANFPIGTQLHNTSPRICILTMKLLIFASILVCASALDQAWRDHMKEKLTEFGLECAESEQATSEDIEALHNHKPPVTHAGRCVIFCVSKKLNLMNADGTLNVTPQSDWIEKVKETDSEAFEKMKTVYHHCADTVEVEADACDTSLSYAHCIKEEGHKVGLYTVSAD
DponOBP9	MKVLVVLCIVLIAFTLIVSAKKNKSNDEEKPKSYKKVFKECQKKDETRVDASIIRKLKKHKQVDLPANFGDHKLCVFKGIGLLKADNTVDEDKLKKKISSAKPQKDNVDSIFTECKSSKSTLQETALNLDRCLTTNSIEF
DponOBP10	MLTKTILIWAAILLTVFISTGNCRLTEKQVAAAVKLVRNMCMGKSKVNPEDIDKMHQGNWDVDYEAQCYMWCGFNMYKMLDKENHFDKKSALQQMEQLPTDLQDYVIKCMGQCENAVTNFDDKCVVAFEYSKCLYFCDPEKYFLP
DponOBP11	MKSLVVFCALLVMALAHDPHGLDSVHKECHNEVASQHYLCMAKGLHLVTPEGKVNVNGVKTHAGHVVSESAKIDQIAKECAVDHASTEETVNHLFKCLEEKHVLSLAGHVAPQHHH
DponOBP12	MKLMWILVLGAALKKADGAMTEAQMKAALKLIRNVCQPKNKATDAQIAAMHNGDWNQDKNGMCYMNCVLNYYKLQLPDNSFDWETGLKVVESQAPPSMAGFIMETITGCKDAVKTRDDKCKAAVEITKCLYDQNPEKYFLP
DponOBP13	MFPAIKFLIVLGVVAVATRADRQQVVDFHRPCLDHHEIEDDDLHFALDKIKMRDDDEFYLHFFCVAKQGQLMTEDGTVNTDNFETNMKGIIDEDNMENVAAIVRLCLIQKDTVLQTIRNAVDCFMGKDHKL
DponOBP14	MPVTMNQGCFLLVVSAVLVFAELDQTSLPPETKELMAALHKNCIEQIGVSEADVDQLRAANFEEDAKLKCYTRCLMAESGVMDENGAIDVEAFAEILPEAVRGNIQTIFRRCSLTNKDIEDQCVKAYEMVKCWHKEDPESYFMI
DponOBP15	MMTAFLLCVLMAVVNQQVMGHPPRGPPGPPPFLGHPDPESANECRTEVGLTSEDRETKKNGELTEKELCFIRCLGQKNGALSDAGALNIETIKNDLPDHLEDSEAVIACLKKVGTVTTCQHIKKVAKCYPEPKEPMDRT
DponOBP16	MGPTILLLVGLVMMTNAYVPNVNNKIRDFCIDDSGVSIEMVENLLANPEKQLIDVESCYLHCIFTEMGLLSENGNVEVEKFKSLKASEAPYIDLTCLEEIKSIDHCSEMMILRACHV
DponOBP17	MALTTWVVSIMLILPAIRALSDEMKELAQMLHNTCVAETGVNEDFIRKVNAEKIFADDENLKCYIKCLMAQMACIDDDGIIDEEATIAILPEEYQALAAPVIRACGTKHGANPCENAWLSHRCYAEMEPSVSG
DponOBP18	MALTTWVVGIMLILPAIRALSDEMKELAQMLHNTCVAETGVNEDFIRKVNAEKIFADDENLKCYIKCLMAQMACIDDNGIIDEEATIAILPEEYQALAAPVIRACGTKHGANPCENAWLSHRCYAEMEPSAYMLI
DponOBP19	MNGLCVFFLLLLAAVVKSDFDFSNYKEFEHLAGDQREKAISIFKECMAETGATHEMMEKSVEGDIPDDIVFKNHLVCIGKKSGFIDENGLHSKEKLKEKLTLLLGDEGLVDKILDKCFMEKGTPQDTAFELAKCCHKEYHN
DponOBP20	MKQLFMVVLTALCAVHCKGLECGLSKISSEHFRKIASECVKDNETLNRIWELTSEASMDDESASSDEEVPITQGKEAPNLDLGSSPHKSMKMSRASRTKRSRKIFNNESPMSQRKPSPASTTTEQTTTVQSEENEDIADANNVEESGEVCLLQCIFEKLEMTDTNGLPDHKKFAAALVESATGRETRDFLKDSVDECFQETEEGDFEDSCEYSTKLVTCLAGRGKSNCADWPVGDLPF
DponOBP21	MKQLFMVVLTALCAVHCKGLECGLSKISSEHFRKIASECVKDNETLNRIWELTSEASMDDESASSDEEVPITQGKEAPNLDLGSSAQKSMKMSRASRTKRSRKSFNNESPMSQRKPSPTSTTTEQTTTIQSEENEDNADANNVEESGEVCILQCIFEKLEMTDTNGLPDHKKFAAALVESATGRETRDFLQDSVDECFQETEEGDFENSCEYSTKLVTCLAGRGKSNCADWPVGDLPF
DponOBP22	MSQKIHFALVAVFLTFLVNIIEADQREKAVEFQRGCMEAHGLLEDELHEIMDGKPIQNEAFYFHFFCVVKKAKLISDNGIVNTDHFEENLKDVIDEEHMAHVAALTRKCLIQRDDIFTTIKMAIDCFYSSEHKL
DponOBP23	MHCLRVCLIVFFSICGFSSSLKITLPPELQEYVDDLHKLCLEKGGLTENDHQTYNINDKNEKMMCYMKCLMLESKWMKSGGEIDYDFIETQAYPEVRDLLLSALNKCRTIEEGADLCEKSYNFNKCMYEADPVNWFFV
DponOBP25	MSNLLKLSIAFAVVSVISCQDFTEEQRKKIIENRQQCIEETKVNPDLIEKADLGDFAEDQALKCFTKCFYQKAGFVNDKGEVQKDVVEAKLPPQADKKRALEIVDKCALKGKDACETVYLIHKCYFEHTHPEADEKTAKDGKSEEKKA
DponOBP26	MAKTTIVLCLMGIFCMRSVQPNPVRTHKLLSKSELHEIATSCLEEVQLSGSIVYNILKTEIFPRDNNKYRDFLACSYKKQGFLSEDGTKLLYDNLFHFISHFYGPTEVQALKHCNLIRREDPGFLCFDTMKCIIDALKQLEFDANADIGIETNQVV
DponOBP27	MNFSFIVALTLYLPISNGFLTVPKCLISTGARIKDLHNLATGDSLPESSRCFVKCVGEESGLILDGTLHSEHFEALPMVSRLKADVFVDARRCIESVQGIKIESCKDIDNLNDCMKIVYRQKYSDSK
DponOBP28	MKYLVVLSLCLAVVSAAALTKEEIKERLKAAHDKCQADPQTAIDEAALKAFKDSKGKGQLPANMGPHDLCISKALKWQNADGKVNKELIKERITDNVADASKVDAIVNECAVDKENEIATAENLFKCLLKHHATAVHGH
DponOBP29	MKAMFVTLTVATVVVFASADLTEEQKQKIVANGKACVADTGADPELIKAARQGKFADDAKLKAFALCMSKKIGFQNEAGEIQSDVVQQKLGSAIGDNEAAKKLVEKCLVSKGSGEETAIQSFKCYYENTPTHIAVF
DponOBP30	MQLLFAAVLVIALVQVNSLTDKQKELLTQHYNQCVAISKVDQAVLQKARAGDFANDPNLKTHIKCISEKIGFQGTDGKFRRDVIEKKLKETIPGDNAKNAKLIETCVVANKDPKLQAFNAFKCLYTNAKINLL
DponOBP31	MTFQGGVSVFLCILGVAQLVAAGNSDDLFARIAPADVEMCGKDTGVDRKEFEDAREKRALNHSMLCFLKCAMEKVGFLKDGHLEIDQAKGSLPDKMMEPVVECFKAVGPISTCDDIQKVEDCLPSS
DponOBP32	MNQGCFLLVVSAVLVFAELDQTSLPPETKELMAALHKNCIEQIGVSEADVDQLRAANFEEDAKLKCYTRCLMAESGVMDENGAIDVEAFAEILPEDIRGNIQTIFRRCSLTNKDIEDQCVKAYEMVKCWHKEDPESYFMI
CSP	AA sequence
DponCSP1	MKVVLLLVVVVGVAFGEEYTSKFDNVDLDQILSSDRLLRNYINCLLEKGKCTPDGTELKKNLPDALENECSKCTPKQRDGAKKVIRYLIENKRDYWDEVAAKYDPEGTYYKKYQEQAKKENIKL
DponCSP2	MKFCVVLVLVLQIAICLGQTYTSRFDNINIDEILSNKRVLNNYVRCVLDEGPCTAEGRELRTHIPEALRTSCAKCTPSQQKFVRKGANFLIKNDPDQWKRIAKKFDPEGKFAPQFRQFLNA
DponCSP3	MWKLVLLGSLLICIGQTLAEVTEKSQYTTKYDNVDINEVVHNERLLKNYVNCLLDRGPCSPDGLELKKNMPDAIETDCSKCSDKQREGLEAMMRFLIDNKPEYWNPLQEKYDPTGSYKKRYLDAKRAEVAIQPAEKTP
DponCSP4	MHCASVFFVVSALLVLISAQSSPYTSKYDNVDVDKILKNDRVLTNYIKCLMEEGPCTPEGRELRKTLPDALASGCSKCNEKQKSTTEKVIRHLQTRRAKDWDRLSKKYDPEGVYKQKYTAELKTETTA
DponCSP5	MWKLVLLGSLLICIGQTLAEVTEKSQYTTKYDNVDINEVVHNERLLKNYVNCLLDRGPCSPDGLELKKNMPDAIETDCSKCSDKQREGSEAMMRFLIDNKPEYWNPLQEKYDPTGSYKKRYLDAKKAEVAIQPAEKTP
DponCSP6	MKTIIFLVVVASFYGLSSCKPQEKYTTKYDNIDLDAIIRNDRLLRNYIDCVLGKKKCTKDGEELKVHLPDALQSDCSKCSEAQRNGSRKIITHLLKNKRGWFNELQAKYDPAGNYLSKYSEELRKEGIVI
DponCSP7	MVPPGSFVLIAVLTVLMMDEENGANARRVKRSAQTYTTKYDNIDIDQILASNRLLKNYVNCLLDKGGCTQEGKELKKYLPDAIATECSKCSQTQKKIAGRVFQALLLNHRDDWELLTNKYDPEGNFQKKYLQEDEDYSDLEEA
DponCSP8	MKIFIVVCCAFIGLVLADTPKYTTKYDNVDLEEIIKSDRLMKNYVNCLLEKGKCTPDGAELKRVLPDALHTECSKCSDSQKKGSRKIMRHLIDNKPEWWTELENKYDKEGAYKKQYREELKKDGIKL
DponCSP9	MNSHCFQLQLIALLVLVALVSLVRNETTERPAISDEALEKTLSDKRYLQRQLKCAVGEAPCDPVGRRLKSLAPLVLRGSCPQCTEQEKKQIKKVLAYVQVNFPKEWNKMLQTYAG
DponCSP10	MKVVLLLVVVVGVAFGEEYTSKFDNVDLDQILSSDRLLRNYINCLLDKGKCTPDGIELKKNLPDALENECSKCTPKQRDGAKKVIRYLIENKRDYWDEVAAKYDPEGTYYKKYQEQAKKENIKL
DponCSP11	MAPFPQSWLQFGALLLLLALVQGQILNGNVYVEKQLLCALDRAPCDNLGRQIKDALPEIIGKNCKACDNKQLSNAKRIARFVQNKYPNVWNDLVRKYGNPTN
SNMP	AA sequence
DponSNMP2	MFRNCCSPRLVFLYNLLAVLLLIASLVLAFWGLPQIISKQIHKQTELTENTDQWDRFKELPFPMEFNIRFFLVTNPADVLNGSMPILKESEPYKYKSTIKRTDIRFDDIEEDSVTYRRSFSFEFDGSGTTREDDSITVINPLLMASFQLTNDIQRLAMAGCRKYILEPAGLDQVFLTTTVRKLLFDGIYFGFQNATGKGVACEMVRKELGKIVANVRVVEHLNDTDCYRLAIFNYKTDNFLKNSPDGIYTINRGRNNATALGSIMRWNGATTSTTYGTSTSINNLTCHSIKGTDSTIYSPELKAGENLMIFNTDLCRTIQLVQVSSNEVFNGINAFRYSTGYTLFRPETILKENDCYCSHGTKGADGKPSCFLDGLLDFRPCLGAPVLISQPHFLHADV…
DponSNMP1a	MNFPMRLAIGSACSLLFIILVGFVGFPKMIKGKVKDMVNLKPGMEIREMFVKVPFPLSFNVYIFSVLNPAEVQGGAKPHLKEMGPFCYNEWKTKINVEDNEGDDTISYDPVDTFENAKRPKCLSVDTLVTIPHPMILGMVNTILRQKPGALTLANKAIKSIWSNPSSLFITVKAQDLLFDGVVIHCGVSDFAGKAICTNLKAEPSLTHLGEDDLGFSLMGPKNGTAGKRIKAFRGTQDFHKVGRIIEFDGKSKLDVWNNSKCDTIVGTDGTIFPPMLKKEEGLASFAPDLCRSLIAQFDKHDKYDGIPVSSFFASLGDQSKNPAEKCFCTTPETCLKRGLMDLYRCAKIPLYVSLPHFYDSHESYLKGVKGLKPDVEKHGIRIMFELLTGSPLSARKRL…
DponSNMP7.1	MMLSNKIWSSSRFLYGSVILLVSSVLLKLWLFESMVKFVIRDQTALRKRNQVREVYLKIPFPLNFKLYFFNVTNPEEIQTGSKPKLKEVGPFWYDEIKEKVQIIDNDTEDSLTYTPYDLFEYNQNKSNQLREDDYVTIIHPAIVGMVNLVLRDSPVFLSIVSKAIPSIFNNPQTIFLTAKVKDILFDGVELNCLGKDFGTTAVCSQMKSQIPGLKFKKDNENIFLFSLLGSRNGTLTRRLKVHRGIAHAKDLGRLVELDGKKEINIWRQAECNRFHGTDGWIFPALSTPEEGLPSFSTDLCSLLIRSAMAITFVLSVFPDEMSKHLFWSRSVNLRYINDTVLKKIPVRIYETDLGDQMTDENEKCYCRSADSCLKKGVFDLSKCMGVPIYATLPHFLRT…
DponSNMP6.1	MMLSNKIWSSSRFLYGSVILLVSSVLLKLWLFESMVKFVIRDQTALRKRNQVREVYLKIPFPLNFKLYFFNVTNPEEIQTGSKPKLKEVGPFWYDEIKEKVQIIDNDTEDSLTYTPYDLFEYNQNKSNQLREDDYVTIIHPAIVGMVNLVLRDSPVFLSIVSKAIPSIFNNPQTIFLTAKVKDILFDGVELNCLGKDFGTTAVCSQMKSQIPGLKFKKDNENIFLFSLLGSRNGTLTRRLKVHRGIAHAKDLGRLVELDGKKEINIWRQAECNRFHGTDGWIFPALSTPEEGLPSFSTDLCRSVNLRYINDTVLKKIPVRIYETDLGDQMTDENEKCYCRSADSCLKKGVFDLSKCMGVPIYATLPHFLRTDPSYINLVDGLAPSELLHAIRVYFEPMT…
OR	AA sequence
DponOR24	MSVLGETTQIKKKWRSSIAITEKVLVITEIWPNDDTSLYRTMKVVFITIVCIVFNLTVIDELKMLAIRQDYKTLSMHLSTFGLYIGFSVKIILFQFTKHGPLKNMLDSMDSPIFHAYPPEMQKHQDNCIRVSNLIGKFFVYLVGGTILFYLNKPFYSSYPLPITFSHPLTTTTFYLLLTLQCVCSFYLIMIGICFDMLVMGLANVATAQLDMLIEEITTFTPTSIETLEKEEHRFIKRCAERHNAIISYVNSIEDVFTYIFLAQCVVSVTCICNGLFQLTHVAPVFSIHFYYNCIFTFNVLFEIGICCWFATLMTNKGNDVADACYNYNWLHSSSATRKLLLIMLCRSQKPLFITVGKIIQLSIGSFLSVLKTAYSYYALMQHLYDKTSQ
DponOR25	MAIYPKCRLIQISMISSSLLGTFPWQFLFQDNKTFKNMYAMYSKLMLGHFTLFLFTAQLQLWILITDEELMRNAIFANLSVTFIYNITLAKQLIIMLNSNFRATIKQIIETENCKSPIEDDEVTNEIEFKMVQRSDKIVKCYGFLLIVLTILFFVKPFLMTPTIVSIGNTTKVIRDLPISSWLPFDEQEHYSYAYIWQVLNALQGSTYVASTDILMFNLIVFPAVQLRKLQHLLKNFAHYKEKVKTLYNIADDEQAAKITLVYFISRHMEIIQYVRRFNESMEIVMMFDFLQSSLHIASILPEVLMSEFSVMVVLMVASFLVSMIFRLILYYYHANNVMILSAELSYSMYESNWFDQTPKVQQMILIFMLRAQEPLTLRFGGFGVMSIESMIAILKATY…
DponOR11Fix	MNLSKFIEFPRKTLVLTGSWPQQHSSWPYLSRRIIVMTSIALLLLALVYNASFHFDDPIKLSESLFILISVVNVFLKLIIMVVNEKVFLNLIARLETSTFIKGGILYQPIYVKFMEIVRPVYVTYFILVCGCVTFRSSFPVFSLSSVAYDNMAIDLLVVGVVSIAAVQLQVLNSKLRDTKQNVQFLPNYSISNHEALTVGYLKDCCIHYSDIEEYIKCLLDMFSIIILVQLGSSIVVICSSGMVLLSLKPLSIEAISLYFYLITMFTELGMYCWFGNFVYVESLEVINSCYLSHWEERGPAVRKTLFMLMERAKRPLEIKAVRFFTLSFDTFIVILKWSYSYFALLRNWMAD
DponOR16	MDFIQLFAPFKLILNISGFWPQKNPKPIVEVRKVFTLLVNLFFCLSLSIQCLFLRSQIEEFLDVLTVITPPVAYLFKQIVFFGHSGAFLTLMDFLKDDDLVSIPLQLRKQISDSLQVAKIIGVGYQACCTMTILFIVIWPMFTEHQLPVQFTLFDLGDFYAFMYLLQIFALANAAANSSSLDLIALTLMCIVKGQICVLNDKIRSLGEINASKGHGAQRVKYVSGCVLHHTKIIELVALIENVYSQIVLIEYLTSMVVICNIGFQLVIVELASFAFLLMLTFLVTMLCQLGMYCWFGNEIMLHSAAIRDACYESDWIHSCPQVRKMLLMIMERSKRPLYLTAGKFSILSLNSFTSVIHSAYSFFALMQRMYGKSTTF
DponOR30Fix	MFIRNQRAFVARTCKLAGLYPVQLLPEDENLRKLYTIYYQALIMLYFICLISFCTELFHLLRAEKATVDDILKSISMTTLFAMTALRQWVIRSSPDVQKILRKAGNVEQRVYEENDPEVVNIFERAGHVALLYYIYYAVGTVFLCLGCILEPLYDNQKVFSGNATAFSRKLPLPLWFPYDIQAHYWETFCVTILLICLLVVFQVAVDVLFFYFIRSPVIQLEILHHFFKRFNDYTGRISVEPGNVASNVMMRKCIDMHRKVIKFVDIFNENFSNIIVLDFVQSSFRLASISAAIIMIESFTVTSFVFTLIFLWITLVREYYIYHAGNEIIFLSSGLVHSVYETDWYIENRQFKYMVKMFMVRAGKPLDIKIGRFGSLGFPALLSILQASYSYVTLVRGI…
DponOR45	MAKTLSFIQLSKFYLLLSGLWPFKISDNFLVDKIYRIYTLCQICYYLCVIFGLLVNLVILIIRFDQPQRIIGDINLFIIVFECCLKVVIFQIGKVPFMLNQITQFEDSMEASGDAEVKDYYAKDAIYCRRINVIQSIATIIACASFAQDSVVTFITSDDMSVFKDNPFMHDLWYPFNREDYIYLVICIAFICDMQGLVCNAACQTTLLCLMIYARTRLKILQIRLRKFDKIAVEEYEGDVVRAVKDLIAEHQYLINFVKSLNDRTQHVLLLEFMLNSLCLASGTSQFIIIDTTSGWLATVFLNLYVIVQIFILSWHANEISVEGLAVSDAIAASQWQKQSKEVQKLLIIMMMRAQKPIGLTAGPFFRMTNSTAVQTMKVAYSYASIMTQNMPE
DponOR7Fix	MANLKQALQIYDICSFLEGEHIRLGIGGFYPRRIKRTFIVNLVTVFAYIITIAQMAVVINFVLSITDIVTITEVLLFSMTQVGFVNKLVNFHRNSRKVATLDELISQEIFTRVTVAEMDIMKTSFQRCQKVLNIFLLSCFGVTLLYGVVPAVNGIMTGTKMYPFPGKFPFNPDDYFVLIYGGEVATVAVSAWNNGAMDCLFTKHTVIATTLFRILRKKIKDLHYNTNEGERPLENRIKHCVRYYNEIIKYVSAIENIFAYGILVQFMCSAIVICLTGFQLLVVASESGQSGLLVVYLFCMMFQLVLYCWYGHMLMEESNRITEACYAINWHEMKIGQQKMLITIMERAKKPIALKALGIFRLNLSTLMTILRSSYSYFAVLQQIYRNDKIMALVTN
DponOR19	MYPIRKDLPFYASLRMLESIGFYSENTNGFKKRSIVRTLIFCILCWSIILLSAVLLIYENLNDKNYASVFFNIAVAVASTSTYCCTLLFVKYQEKWSDILTALVNYEKFGKPRRYNQLKERGDRVAMACWGGILTGVFLYMLFAILHENDCELEKTGGGVCGLIIPTWLPAPYDNSLLARRLVLLYDIPNAAAVSSFVLVTHLNIQVNEFNIARIDHLSLLFNDIEFCKDPQAQLNKMKHCIEYHQDIIRVSLQFKNLSKRTMGHMTLTFTIVTASMGCQLLQTSKNFYQENAFFFEIIYVINMFIMCYCGQRLEYKMKTVGDFLYSTHWYNLNPKLQSLIPLVILNSQKTIRMDAVPIGYLNYELFVTLLKTTFSYFSVLTQLT
DponOR43	KFFLKLSGLWPFKISDNVLVDKIYRFYTLCQICYYLCVILGLSINLVILIIRFDEPQRIIRDINLFIIAFEICLKVVIFQFRNVPHMLYQITGYEDTIEGSSDAEVKAYYAKDAIYCRRINVFQFIATFLACASFAQDSVVIFLTSDDMSVFKETPFMHDLWYPFNRADYIYLVICIAFICDTQGLICNTASQTTLLCVMIYARTRLKILQIRLRKFDKIAVEEYEGDVVRAVKDLIAEHQYLINFVKSLNDRTQHVLLLEFMLNSLCLASGTSQFIIIDTTSGWLATVFLNLYVIVQIFILSWHANEISVEGLAVSDAIAASQWQKQSKEVQKLLIIMMMRAQKPIGLTAGPFFRMTNSTAVQTMKVAYSYASIMTQNMPE
DponOR40	MYSKQESLLGMLKPMMMFTGTWRLDGMNSTVRWFYWLYSLIFHGFGVLFIISVVAKFVEFVKSGADSEDIISSQVFLLSGTCIFSKFLIYQICNVSDILKAILQEEEKIWLSKDSESISAYQADIKHVRKWNWGILLSTMFTGVALMSAGVASLIQADISSINSEGNEKEEWSMIPMWLPYNEREHRSTVVVLKCIFTFIYVCMFIVSGMTFVALMIYSLGLLKMEQVKIGKCNWTSYNMADLSVDMKTLLINNRRVFRFIKHLDRSIRYVVLVDVLLNSISIAALATNITNVQRGDFVFCTGFLLMQVTQVFVLGWFANDIIMLSRTRADVLYNLNWYYLDLKNRKLFGMMLMQCQQLSVISIGPFGPMTIGSVISVIKAAYSYMMLMQSYK
DponOR6	MIKQPPYEVYATDFFSVNRWILKCAGLWPPSTPNRVVRRLYQLYTIGVFLFVNLWFTGTEFVSLFYTYKSQYELIKNVNFFLTHFMGAVKVILWYFYGHLLRDIMNALESPQLHYEGYADFSPHRISHLHRAIGRRYSLLFLCLAHATLISSYIPPLIAVAEYLNQPQGGLQKLPSRLPYFCWMPFSYDTPGKYLLAVAYQAGPMFSYAYSVVGMDALFMNILNCIAENMVLIQGAFKTVRERSTLHYCVGALAPPCDAIREHPLVLRQMDLETKKIIKHLQITLRACKHLEGIYHIITLSQVTATLFILCTSLYLISTASPFSKQFFAELVYMMAMLFELFLYCWFGNEVTLKYEQLPMHIWESQWLATDDCFKKQMIFTMLRTNRPVYFTAGKLARL…
DponOR14	MLDISVSAVSGNCVIFAYTLVILLQCVIEVTGQLYLLTTKPSIGKILLLAPMFFTSFMVITTIIALLFQRSSHGRIYSQYEALSMEQLRRANKPILAEVRQLFDAGIYQFAAFLAAVALGSIGYLPLNEFDYEHNVWPAIQALKLIEDGPKAVIYTIATLNYLVMPGKGCILLLYGLHIMHLCSLYCVSSILLRGKLKGIAVNRPAAADLMLSDQAWVTQELKSCIKQDVRLKTFCSAIIDHFKWILLFHVALAVIILSLLYYINLFLNGGYSPLGSRCFVAIANILSFTYSYNSENFREQVENIRQEICNLPWYSFNKCNQKLVHVFLSNMLQPRYLSVGGLFDANHEFLVLVMHKVFNVLTILSNLDPDRAGN
DponOR33Fix	MKNDFFGFCIPLARFIYIMPDKTPQNVYGWRNKLWAVFMYGLAVFCHLTEIIKLFQIVTAKYFLLGEFIRNFVITSLHFTSLGKAMFIGGKTGKKAFEKILDFEKHVYKNLGDDIRLIYKNKVTSIQKVKKYYLIGIILVVIFYVAAPIFREPIHIQDGNQTIRFRQVPLSSWSPFEQYYWLTFIWTGLTGIYLSIFFVTTDLICYSYVQMINEGMKNLMVLDFLPGSVQLAGMIYQMMTNLSVIQCILLGQFICSLIARVFIYSNSANNLSQLSKQLAVDWFEIDWTELPKDVTNNLNFCIMRSQKNLQITVGDLSVITMESFLTILKGTYSYLMLLMTI
DponOR39	MSDSKSKKVFAVMRIILMCAGFWNQSISKNRLINKIFHGYSVFVKLSCLVFWLLILAETSRLIICQYEITIITASVAILLTDTKIVVKIVIFLKHNILDIVADVIENKDEIRTEHYKEIKMLYDRKANFLKFAISVLGGSTTGAVFLLQGSGGALVLQDRKHNKLFNDTVETHGMYQTIFPLHRNNHIYWLFATEVFWSYLGITANIVTQLICVIILLHAASRLEVLQVRFKHLIMPDFQIKASDEDMKAKVTELKSIIRKYQLTIRFINEFNQSTKYITMIEFCLSTFDMASCCASLTKMKGYESVWLLFFMMVLLTQLYLIGWTANEIRVQSEAIATALYESNWYELNKEGRQLILISMIRAQRPLNINIGPMGPMTTRSILTVLKGAYSYINIMR
DponOR3	MMENKSYRIMQLHTNLLKCLFLWPVDTFSPGLNSLLMYGSFCISMCCGIPIISAAGYQFYVGIEDVNILLEALIGVYDIIGNTVTYVCFLRKQRQIQEIIDDIKDFFQYCGYETVRKIDSEIMCHTKYFLFYVTVSVILNLAWPMLSVNNCLKSRRSDFYIKHDPCGMPTQNLYPFEASEGIVFWVLYIIEAIFCYHTCCFFSLATVIVIGFLKHITAQLKCCAYKFEHICDYMGSCKNDENVIIREFVHLIKYHQRIIKYAEKVFGIFDVMIIVYIGVTSFTLAIIGYQIAIPKTNLEDRIRYTMLLIGWVLLFYSICFYGQQVRDESMKVGEAIYKSEWYQHQTLLGMKTDIMFVMRRTQKPLDFKATLLGEVSLIVFVAVMKRAYQLFTLLLTVTE…
DponOR5	MDTLGPALTKVRLRLPSLDIPDSKGTDYPKNLYSAIDRISFLCGQAKLSKNRSWILRFAYSLYSYTLIIIAIMFIISEIITFRKSLTELTTVLSEIGMMFTHLVGMVKFWILIHKRDEIEQVKNKLRDVQFEYVGIDDFQPGLKMRKEKLFIIIISTFIFALYNFVGISAHISAASMMYKYTANGNFLGNTTCETFVPYYFYYPFDVSSPSSCHYLLFYMDLSLDIYASYIATFDSVFVILLNLLATQLNILGDALRTIRKRCVKRLQMKVDSSSLYDADNPLLENEMYNELTHCTKHLYLLLEVGNDIESIFTFLTLLQTIASLLIFASCLFVAARVKPTTPIFYSQLEYFSAVLSQLTVYCWFGNEITLASSAIPYSIYSSDWFSSSERFKKSMLLT…
DponOR36	MKPIEDQSLFRACKILVLCGGMWRGNIPNWPIAHQKLYKVFLRGAQFAYFFCLPSLVLSLWVNVDQDNEKAISVLKNITFVVVIFCKMIIIQSRPVTMLIEAASEKEQQAILSEDPQISEIHRRHVVYTEFVVKSIMLCTFLAGLAYVVGDLYLANEFYKLHPNAAPTDPKPHSIYFWFPFNPDEYYKIALTYEFVHIVQTVIYNGASHAVVNSAIIFVKVELKILEYEIRHMMSKPNLSNLTPAQLMKIHIRKHQELIKWVCKFNDSFKYIILLEYSVVSLTLASTLTEILQGIKMVFNGIFFLLSTLSLFILSWNANEIIVTSVFDLSDALYHFPWYELDKEAQELVLFMMLRCKRSLNISNGPFGFLTLRGAVSRLKLAYSVVSVLSR
DponOR37	MFSASKWVIMSSGSWGLEVDSKYRILYKIYVLYIRFIYITSTVAVFAMFLVNLGSNNDKAIEALSLTLCSVSCIIRLAVCLKQKVVNLLKIVMEDQFNYAVNDPKIKVMLQEYKSYVTFLCVFVVCYTYSLVILFNIFNGIIEFQSFRKLHPNATEYPQYLVSIWLPFNVQTHFTLALICQTVLFLQSCVLNYSSTVLFNTLMIYVVIKLKILQHLFQNFNTYPKNLENFHMELRDVLAIDNLKHLIRQHQDIISFVKELDKNIKIGVLIEYTITSLMLATISIQVLTGNKVASFSFYGLILIYQLFLLSWNAAEIKTQSEKIAGAIYATDWYVYGPGVKQIIHFIIMRCSKGLSLDIGPFGPNDLGAASARLKLAYSYVSVMGNNK
DponOR27	LLLCVIQPYNCLKMAIRTSLFQFAKYFMTFCGLWKVPFSPKVQRFYVVFSNVSHFVYCSFVLSLFVKALLIVVGFESSDNVFNAISVAVIMFDINFKAMIYVKFGLPRLFHQLMKEEQSIEENSHQEISEYYLRQCELYVNICTLQLVTTIFPTYFYILVNILQFPLDAENFMYEMWIPFPVQWKVLAIFKIVICQYGIFMNTAVRSALQSLMMFITSQLWILQVNIRNVFSEFSEEAAREELGKLIRKHQFLIGFVEKVNDSVKYILLLEYLLDSINMAAAMLQIATASSVTEMTFTLVYFILLLTQLVILAWSANEINTQSVEVSNAIYQSNWMDQ
DponOR12	MEKDKFKILSLHINVLIFLQFWPNPLFNNVVNNHIMSIVCFITVTSCIPCIWTIYKVFEGMYDIGILFESFICFVNIMAYLTAYWTIFRNKAVIENLINDICIFLPYCPTNLIRDTDASSIRYTKYLIVYVTLGVFVNLAWPAISPEGCMRQRQSEYLLKHDPCGMPTHNYYPFDASKPIPFWIAFACEALLTCNICILFSMVTAIILGLLMQITEQIKHCCDKFEHINFKGDVETARKEFLECVRYHRAILEYAERVFTVFAPVMSAYLVVTSFATALIGYQIVETDNTQDRFRYAMLLLAWGCLFFMICLYAQILQDESVLIADALYNSDWTCNSIYFRHYIIRVIARAHKPLYFNISFLGKISLTRFVSVMKTAYTVFTVLVTVVDRK
DponOR32	MNSKVNQAEKLDPVDKRSKVFPSSDFLRLYAIFTGQMGIFPWQLMFERNKTYQNLYNLYSKLILSYYMYVTVSMWLALVFLCLEDTLRIPEITKNITVSVICTVTIIRLFVMKLHPAFLRNITFIIDAEQYILSSNDAEVHRIYKNCKIISNRHTIFFIVLSYLMALFISLRPFFTDAYEINYKNESLQITSLPLSIWVPLNEQEHFLSVYFWNVLNNLVMTSIVLSIDIITFLLLIYPVGQLQILHHILSKFENYKNRMKLNYPGLDDDTIGAITLKACIDLHRNIIAYVDDLNACMNIFMVVDFAQSSLLLTSVFAQLLWVEPSITFYGFVFMYVTYLNQRLFMNYYYSNEVWLLSENLNLSVWKSNWYEQSHYVKFMIYFFIMRTRKSLKFKIGPF…
DponOR15Fix	MGGSGEFSSNILNLGISALHLCATNRVSRWFLIKNEFEVILANLRKINTDFSLFDYQSHQSGFKMDANEPEIHNEEYIGQMAWRNLNCTQATGFKLRYADDTASSAISNAIIKYKTTKLLETKRYCLGIFLTFLINVALNISISYTINYGNPLYEKWNPLLNKTSVYRDYPYPLLYPFDTSVSDGHYLLGFFYQPYAFFCLMCAFFCIEYLCVGTIIHLTTHVNILGYAFSYVDENIDPMLDYSKVIMLKEKRIIKLSGELKEIYNCAKELNAVFSGQLLMQEFLMSTVMCCCVYRVTTNISTAEIGYLSTMVAVCVAEMFTVSWFNQCFTLELFKIQQRIYELEWIDYPPKLRRVLLFLMCRVQKPFNFTMGFGFPLDVNVFLSMIKTSYSFYTLITR…
Dendroctonus adjunctus
CSP	AA sequence
DadjCSP9	MNSHCFQLQLIALLVLVASVSFVRSDATERPPISDEALEKTLSDKRYLQRQLKCAVGEAPCDPVGRRLKSLAPLVLRGSCPQCTEQEKKQIKKVLAYVQVNFPKEWNKMLQTYAG
DadjCSP8	MRSFRRNLRLKVNPILPVYSLILQIVILVCCAFIGLVLADTPKYTTKYDNVDLEEIIKSDRLMKNYVNCLLEKGKCTPDGAELKRVLPDALHTECSKCSDNQKKGSRKIMRHLIDNKPEWWTELESKYDKEGAYKKQYREELKKDGIKL
DadjCSP6	MKPVVFLVVLASFYGLSSCTPQEKYTTKYDNIDLDSIIRNDRLLRNYIDCVLGKKKCTKDGQELKVHLPDALQSDCSKCSEAQRNGSRKIITHLLKNKRGWFNELQAKYDPAGSYLTKYSDELRKEGIVV
DadjCSP4	MLLIVVVLIGMALDLTGAKPAAKYYASKYDHIDVGAILNNRRMVNYYSACLLSQGACPPEGVELKRILPEALQTNCARCSEKQATTALMAIKRLKKEYPKIWNELSEKWDPSASFVKRFETTFESLHGPGRPLESTTPAGNKVDSSEAAGNTIDANITQTSPEGSDGANQPDTTTTAQTITTNPSFSTSTKRPSPIPGLVPFNTFFTNPPIPIRPIVNLNLGGNIGATVSGLFRGLGAIGSRVMDTGAEIAQVVIKSITRPLDL
DadjCSP3	MWKLLLAGSLLICIGQTPAEVTENSQYTTKYDNVDINEVLHSERLLKNYVNCLLDRGPCSPDGLELKKNMPDAIKTDCSKCSDKQREGSEAMMRFLIDNKPEYWNPLQEKYDPTGSYKERYLEAKKAEVAIKPAEDTA
DadjCSP2	MKFCGVLVLLLQIAVCLCQTYTSRFDTINIDEILSNKRVLNNYVRCVLDEGPCTAEGRELRTHIPEALRTNCAKCTPSQQKFVRKGANFLIKNDPNQWSRITKKFDPEGKFAAQFHQFLNA
DadjCSP1	MKVVLLLVVVVGVAFGEEYTSKFDNVDLDQILSSDRLLRNYMNCLLDKGKCTPDGIELKKNLPDALANECSKCTPKQRDGAKKVIRYLIEHKRDYWNEVAAKYDPEGAYYKKYQEQAKKENIPL
OBP	AA sequence
DadjOBPJ79	MLTKTILIWAAILLTVFVSKGNCRLTEKQLAAAVKLVRNMCMGKSKVNPEDIDKMHQGNWDVAYEAQCYMWCGFNMYKMLDKENHFDKPNALKQMDQLPIDLQDYAIKCMDQCENAVTNFDDKCVVAFEYSKCLYFCDPEKYFLP
DadjOBPJ75	MKTALKVFLLALAIPTIMGMSDELQELANQLHTTCIGETGAAEDAITNARNGDFSEADSFKCYIKCLLSQMAIIDDDDGTIDVDAMVAVLPEEIQEATEPIIRKCGSIIGANPCDSAWLTHKCYYKEGPEHYFLI
DadjOBP30	MQFLFAAVLVIALAQVNSLTDKQKELLTQHYNQCVAISKVDQAVLQKARAGDFANDANLKTHIKCISEKIGFQGTDGKFRRDVIEKKLKETIPGDNAKNAKLIETCVVANKDPKLQAFNAFKCLYTNAKINLL
DadjOBP27	MHFLFIVALTLYLPISNGFLTVPKCLISTGARIKDLDNLATGNSLPESSRCFVKCVGEESGLIRNGILHSEHFDAFPMVSRLKGDVLVDVRRCMESVQGIKIESCKDVDNLNDCMKIAYRQKYSDPK
DadjOBP24	MVARCQFSLLPEDIGKLLQTNAKCQKKSGATQQEIMGTLRGTFSDSPELKKHLFCLGVKLDFISKDGVFQKELIRDKMAVIVPDESQLEDLLEKCLMETENAADSVYQSIRCFAKQNLLPQ
DadjOBP23	MMRCLFLVAIILVAVRAQILSQSEKEKMRAIHEGCMKETAADPALIGKAVKGEYVDDPKLKNQIFCVTQKIGFTDESGEIMKEQTVKKLTEKFKNEKVINAAVEKCVDKKATPSDTAFEFVKCLHAYAPEGLDIMALMA
DadjOBP22	MQQKFNFALGAVFVTFLVNVIEADQRGKIVEFQRGCMEAHGLLEDELHEIIDGKPIQNEAFYFHFFCVVKKAKLISDNGIVDTDHFEENLKGVIDEENMAHVAALARKCLIQRDDIFTTIKMAIDCFYTSEHKL
DadjOBP21	MALTTWVLSIMLILPAARALSDEMKELVQMLHNTCVAETGVNEDLIQKVNAEKIFADDENLKCYIKCLMAQMACIDDDGIIDEEATIAILPEEYQALAAPVIRACGTKHGANPCENAWLSHRCYAEMEPSAYILI
DadjOBP18	MNGLPVFFLLLLAAVVKSDFDFSNYKEFEHLPGDQREKAIKIFNDCMAETGATHEMMEKSVAGDIPDDIVFKNHLVCIGKKSGFIDENGMHVKEKMKEKLLLLLGDEQMVDKILDNCFIEKGSPQDTAFELAKCCHKQYHN
DadjOBP16	MGPTILLFVALVIMTNAYVPNVNDKIRNFCIDDSGVSVEMVENLLANPEKDLIDVESCYVHCIFTEMGLLSENGNVEIENFESLKASEAPYIDLNCLDKIKSIDNCCEMMLLRACHV
DadjOBP15	MGGGHYSVPAIIYPLTAGMRWKSAFRAILALFRSGSGKIMRIMSLFQPVDVRMKWARFALFFVSIVAVAHGSSKENPRLEAWLRNCQNETGASEDDFQIIKSRKIPTSKEGVCMVECLFTKLHIIDNGQFNQRGFVITFSPIARGNLKKLAALKEVAALCRAEVSAVQTGEQCSATRTVLDCFGKNMDKLAIAKKP
DadjOBP13b	MRNLLKLSIAFAVVSVISCQDFTEEQRKKIIENRQQCIEETKVNPDLIEKADLGDFAEDQALKCFTKCFYQKAGFVNDKGEVQKDVVEAKLPPQADKKRALEIVDKCALKGKDACETVYLIHKCYFEHTHPEADEKSAKDGKSDEKKA
DadjOBP13a	MFPAMKLLLVLGLGAVVTRADRQQVVDFHRPCLDHHGVEDDDLHFALDKLKIRDDDEFYLHFFCVAKQGKLMTEDGTVETDDFETKMKGIIDEDNMENVAAIVRMCLIQRDTVLETIRNAVDCFLGKDHKL
DadjOBP12b	MNILVFICVLVGVKALDQTLVELMQAKIQEFGISCSEQENASEDDIAALLEKRMPSSHEGKCVIFCGAKKLNIMHEDGSFGEGYVEWLNKAKADDPDFYNKLMEIKGKCEAEVEHLSLSDSCEKAASLADCSQQESRKNGLDKFLF
DadjOBP12a	MFGFRKNVLVLVLVVFESLALQKNNKCDIPLSAPKRIEEVINTCQDEIKIAILSEALEAFKVNEHQVVSRAKRSAFNEDEKKIAGCLLQCVYRKLNAVNEFGFPTVEGLVSLYTEGVTQKEYIAATRQAVTKCLDNAQNAHEIGAKPVEASKSCEVAYEVFDCVSLEVAKYCGQTP
DadjOBP11b	MKPIIGARDFLLSVAVILLICGKKVKCFTSEDVANDLKFIKICKSNSPPGAYSMNDVLDTKNAENTHSRSFKCFLHCLLTKYGWMDEDGGYLLHDIRETLQQSDLQLATLEYILYTCTAVKSSDRCQRAHFFTDCFWKKMDEEQPTADELFYNVKTRK
DadjOBP11a	MQSLVVFCALLVLALAHDPHGLESVHKKCHNEVDSQHYLCMAKGLDLVTPEGKVNVNGVKTHVGHVESESAKIDQIAKECAVDHASTDETVSHLFKCLEEKHVLSLAGHVAPQHHH
DadjOBP8	MKLLIFASILVCASAQDQAWRDNMKEKLTEFGIECAESEQATPEDIEALHNHKPPVTHAGKCVIFCVSKKLNLMNADGTLNVTPQTDWIEKVKETDSEAFGKMKTIYHHCADTGRTETLFSIHSSTK
DadjOBP6	MFKSLSVLLLILVVGSLDAKITLPPELQEYVDDLHKLCLEKGGLTENDHQTYDINDKNEKMMCYMKCLMLESKWMKSGGEIDYDFIETQAYPEVKDLLLNALSKCRTIEEGADLCEKSYNFNKCMYEADPVNWFFV
DadjOBP5	MILTCSRTVILILTIFAINSLVAVSLNVGKPIALKQFLKNQTQARNNGDGNKDNEEKENILRTEARKLLKQCDGERNRYGDDTNNKFSASNGENNRNNFRQDRQSNGYGNNNNNNESSGNSWSSNRSGTTYGSQNNEDEEWNMFRSPKRYDTGSNTAESSYGPQHFNRANNENRNPYSSNNMNYETDHRTPSNTYNRMSTNGDQLNSPNTDYRTHFNQNPQSSGFGESSTGYQASSSNAFDMRNSYGPNSDGFNRVISSDNDCRDNVHGNCGRNMVEYNSGRTFGPQISSHRNKRYSYFNRESKERNESSQCVSQCIFDYLRLLDYDKTPSETLLIKWLQDHVTGNDMDRIKELRKARSCFSKLTASDTDDGCEMTTELSKCLELELE
DadjOBP4	MRSFAVCCVLVAVLQVRGAPLTNDQKAKLDAYQQDCISESKVNQLLVEQSRKGIFSDDPAFKNFLFCFSQKAGFQDANGLIQKDVFERKVKIVVDDEALVAKLLEQCVAQKATPQDTSYYLAKCLREVVPNMELFKVAPEVVYVSNEKSRQALLQHKECAAQDPLGQEAIEAARKQGILFEDAKFKAYIFCFSKKSGIQRDDGSIDKDRFYKKFGEVIDKPAVVDQLGQKCLLEQDTPENTALFVSKCIHENSPVYLEIFPRDLPIPEEVAKQIIAHGRACIKETGIDREILEKSREGIFSEDPIYKQFTFCMGKQAGFISEAGDVLKDVLKEKSLSLFNDPALVQKLIDQCIVKKDTPQETSYHAHVCLYKNSPGHLALTLAKTTTVATVKVTNMAFI…
DadjOBP3	MVSFVALFVCAFAATALADPEINQSVFEAGRNRVMGMSRSCDENPATAVDQKALEKYLESNGPAPANAGVHALCMSKVNIFRLNFNRLIRQVASIRNWAGRTKTAVLTNHSLPKRLRLSTPV
DadjOBP2	MNKLVTLCAVLLGAACHLVQTYDFQDATFNEILSSDFEDIFDSLEDTYLHLRAKRNDEAVNSDEKCRRRHHRKPKLCCVEEVLDSLQEKEKEIIKLCFKDITGSVKESKPDRGFGNHRNFDLFSCESVEKRKSDMICVEQCKLQKQGLVSDDGSPKPEQISTYLKEAFTTQTWFEKVSEGIVDKCVNEAINATKNPVKFYTEGNKVCSRSGIVLKHCLFNSIQLSCPADQIKDKNACERFQERAKKGKDLFDQPPGPPPFDDNREE
SNMP	AA sequence
DadjSNMP1b	MMLNNKIWSSSRFLYGSVILLVSSVLLKLWLFDSMVKFVIRDQTALRKRNQVREVYLKIPFPLNFKIYFFNVTNPEGIQRGLKPKLKEVGPFWYDEIKEKVQIIDNDTEDSLTYTPYDLFEYNQNKSNQLKEDDYVTIIHPAIVGMVNLVLRDSPMFLSIVSKAIPLIFNNPQSIFLTAKVKDILFDGVELNCSGKEFGATAVCSQMKNQIPGLKFKKDNENIFLFSLLGSRNGTLTRRLKVHRGIAHAKDLGRLVELDGKKEINIWSQAECNRFHGTDGWIFPALTTPEEGLPSFSTDLCRSVNLHYINDTVLKKIPVRIYETDLGDQMTDENEKCYCRTADSCLKKGVFDLSKCMSVPIYATLPHFLRTDPSYIDLVDGLAPSELLHAIRVYFEPMT…
DadjSNMP1a	MPGLKSLSFVFFPKLRFLVLFAQFVYSCGKKQPEEKTMNFPMRLAIGSACTLVFIILVGFVGFPKMIKSKVKGMVNLKPGMEIREMFVKVPFPLSFNVYIFSVLNPAEVQGGAKPHLKEMGPFCYNEWKTKINVQDNEGDDTMSYDPVDTFETAKRPKCLSADTLVTIPHPMILGMVNTILRQKPGALTLANKAIKSIWSNPSSLFITIKARDLLFDGVVIHCGVSDFAGKAICTNLKAEPSLTHLGGDDLGFSLLGPKNGTAGKRIKAFRGTQDFHKVGRIIEFDGSSKLNVWNDSKCDAIVGTDGTIFPPMLKKEEGLASLKYKIMIYFFWYLAPYSSLLFNYIFISLLGDQSKNPDEKCFCTTPATCLKKGLMDLYKCAKIPLYVSLPHFYDSHET…
Dastarcus helophoroides	昆虫纲-鞘翅目-寄甲科
SNMP	AA sequence
DhelSNMP4	PMEVQAGQKPKLRQVGPFCYQEWKSKVSILDNDEEDTMNYNPVDVFIAYPISDDCISGDTEVTILHPLIVGMVNTVNRQKPAMLNLVAKAIKSIYKDPQSVYLTAKAKDILFDSVVIDCSVKDFAGKAVCTQLRTEAKDLKHLSDTELGFSLLGPKNGTPGK
DhelSNMP3	IDKVPLFNNLPTLVHPIFWVEEGVELNITYTKQLKDFFKIMKIVKISKWVIILCSLAGLGAAGYLHFKKSGGADITPVHKVQPVNKGP
DhelSNMP2	SIYLTVRVRDILFDGVLIDCSVTDFSAKAVCNQLKIQAKDLLTDIGKKMYTFSLLGPRNQTLGKRVKVLRGIKKSKDLGKLIEFDGKKELKLWSTKECNRFRGTDGWIFPPLMEKEEGLWSFSTDLCRTVGAQFAFDLEYEGLQVRKYFADLGDQEHNVDEKCYC
DhelSNMP1	VREYSATLGDMSKNADEKCYCLTPETCLKKGLMDLYKCVGLPLYISLPHFYESDVSYLNAVEGLSPQKDKHGIKILFEPTTGSPVYAKKRLQFSMPLE
OR	AA sequence
DhelOR1	QICKDVFTDLFWEITKMPWYSWNIENRKMFRFFMMKAKDPCTISAANSITVDLALGVKVLKQIYSIG
CSP	AA sequence
DhelCSP6	MRSYVLLCAIIFLNILHCFCNEKYTTAFDNVNVEEILSSERLLNNYFKCMMDRGSCPPDAAELKRNLPDALQTDCSKCSEKQKEVSKQIVKFLIEKKPNMWKELQEKYDPEQVYIKKFAQHLDIKV
DhelCSP5	MKTLLLFGLCLVGVFAIDKYPTKYDNIDVDNVLKNKRLFNNYMQCLLKKGKCTEDGTLLRDLIPDALLTECAKCSEVQKTKAEKVIKHIKKEHPQDWEDLLKVYDPEKKYVKSYQKYLDE
DhelCSP4	MKFDIPLILIVTVASVKCVPVEYYATKYDHLDIERILNNRRMVNYYASCLLNKGPCPPQGTEFKRILPEALETNCARCTEKQKFVTYHTIKRLKKEYPKIWVQLEAQWDPNHTFIPLFEASFIASSTSPSTTSTTVVPDLGNRFGENKNETETFPYPAEAVASGATLLPNLQQTTAFSSSIQSTHSTNTQHTTPPYLSYSTTKRYNVKQQQNTVSYGFNIVGDVIKNIGIFSVRVAETGKQLANVLISSLHI
DhelCSP3	MKAVFALVTLLFAATLALEKYSTKYDNVDVDNILHNQRLYNNYIQCILKKGRCTEEGKFLQELIPDAIITECSKCSDKQKEQGEKVIRFIRKEHPKDWDALIAVYDPEGKYQEAYKKYLDKV
DhelCSP2	MKTIIFGLCLVVAVCAIDKYPTKYDNIDVDNILNNKRLLNNYMQCLLKKGKCTEDGSLLRDLIPDALLTDCAKCSEVQKTKSEKVIRFIKKNRGDDWDELLKVYDPDKKFVKVYQKYIDE
DhelCSP7	MKTVLLSLICSLVLVLVASEDKYTTKYDNIDVDGILTNHRLFDNYVKCLLGRGKCSEDGATLKKYIPDALLTECAKCSALQKKHGEKVLRFMYKNRRDAWDSLLKVYDPESKYQSSYRKYIDELEAPKD
DhelCSP1	MRRVVAFVFLVTFIYANEQPKYTTKYDNIDLEEIVTNDRLLKNYVYCLLDKGPCTSDGQELKRNMPDAIKTDCAKCSEKQRTGSEYIMKYLIDHKPEYWMPLEEKYDPEGSYKKKYLESKKKNEKETF
OBP	AA sequence
DhelOBP22	MRLGSPLLIFIFQWLSTDALICGINLNKNDNFNEIVSKCIQNNKTMEDVWNMVKALSSEVEESQEVTEAPKILSPKSRSTSRRSRRAASSRRNTRERSTTEATTTPEPEPEDDEQTTVETSTQVVEDGKGCFVYCIFQNLGMTGDNGFPQLPKITDGLLKSATGKELKDFLQDSADECYQEAIKDDSANACEFSTRIVTCLADKGRSNCADWPAGNLPF
DhelOBP20	MKPIHVACYFFCLLSSALCAELTPKEKMQAEAKKLVAACKDKVKASDADVEALKAQKIPETHEGLCLIECLFDGAKIMQNGKFDKNGMMTAFSAALKEQGKSPDKLKSLGDACEKDVGEGDKDKCVTAKMLVECFAKKAKEMNLEYPKDV
DhelOBP19	MIQFGLILCILIISVTGITDEMKEMAKMLHETCTEETGATDDQIERARKGDFPPNDEFKCYIKCILAQMACISDDGMIDVEATIAVLPEEFKADAEPIIRKCGTVVGANACDNAWLTHKCYYEMNPSAYFLV
DhelOBP18	MKKIVALVCLCLAIRQGKTMSDEMKEVLQTLHDTCVAESGVDPSLIGKTMAEKKLPEDDKLKCYIKCLQAETGTLEGGVMDVEGVLSFVPEDVKPKVEATIRKCGSKPGANDCEVAYNTHACWLADNPDNYMLF
DhelOBP17	MCVSNAIQTTAFLLVLLTTFANSEINSGPVPPEVKDSMTSLRNNCTNELNITEEEYQNFDWNWEPKLMCYIQCVLLNLGWITEENVPDFNAMESTLPITYKSYVDLNREHCHNVPDGFHECEKAYNYMRCFRDQDPEKWFLP
DhelOBP16	MLKLWVCVTLFGIIMLWHQVYCAMTEAQIKSAVKLARRSCQGKTKATNEQIDGMHKGNWDIDHTTMCYLNCALAMYKLQRADNTFNLEASAAQLKQLPESLREASAKTTESCKDSAKTLDDKCVAAYEIAKCLYDADPEKYFLP
DhelOBP15	MKALLLIYVYLACTGLSKAAMTEAQYKAGAKLIRKTCISKSKVDAGKVEALRKGEWPEEKALMCYLYCVLASYKVVTPENTLDVENGVKALNAQAPESIRDAAIISTKNCKDSAKTTSDKCKAAYEISSCVYNDNPANYFLP
DhelOBP14	MNKLLILVVLCLATRNTWALSDEMKEVIQTLHDTCVAETGVDESLITKTMADKKLPEDDKLKCYIKCLQTETGTMEDGVLDAEGVLAFTPDDIRPKVEATIRKCGSQPGGNDCEVAYNTHACWLADNPDNYMLF
DhelOBP13	MYIRICGLMWLIAVSSFCAASELQIPDELQEYINEIHSMCLDKMGLTEDGHKTYNIDNKDPKWMCYMQCLMMTSKWMAPDQEIQYDYIISSAHPQVADLLVPAVNKCRNIQEGTHECEKAYNFNKCMFGADPENWFFI
DhelOBP12	MDKMSDADMEIMKNCADENGIDINEKGRSRSETPSPERQCFLKCLLEKREIIDKDGKVDEQKVKLKHQAMGMELDDETFECLKKLPPIKECKDVSNFHQCMKRRRVSTP
DhelOBP11	MKFIVITLIISSYVYAEDEFVAEKLKKCAQENGVSHEDYEKMRTFVVVENDKAIKTMVCLYKNIGFMDPKGKLQQSGVIKIHVEKLSMSKKEADQLATKCIKEGQADSAEQAALLFWKCNLKEIKHMNKKPHS
DhelOBP10	MNATVKSCLLLFLLGIVCAYDFEDSEYNQLLAQHIDDFNYYDSFGRHVRSRRDEEAVNPAKCRPRKRMPCCGESVLEELHDKDKDIRRQCFREIIGKDKEPRGEHDPFRCDRIEKHRKEMTCVMQCVEQKKDLLDESGNVNEEEFAKFVSETFEKEAWRANQDADACSNVGIKLDHCIFREIQLNCPEDQIKDQKACNRLQERLKNKNRELNSLPPEVEP
DhelOBP9	MSVQLAVKFVCLSFVLGNIQGVEWHPEAQKIIDRVHGVCMKDSGFTEEERLQYTFDNEDRRFKCYMYCILKEIDLVDNKDNVLPLESFMERVVEHHKNDFLPHAEICIPKVTGSDPCDIAYNFYKCMNKENPEHCALI
DhelOBP8	MARTMYVFFFLAFAAVSWVASMEATDEEMQFFKECAEENGIEYKDMRDYSFKDVPEELHCYIKCFAEKGGYLDDNGKFNIEKARARDHGNGEEALEKAYQCLENLSPVKSCSDMEPALKCVEDVDHFFAK
DhelOBP7	MARTMYVFFFLAFAAVSWAVPSCSLPEKEAEITRKCAQDNGIDPQMPELDMTSKDVQCALKCILEQGNYVDESGKILVEAFKQYDIKIGKVNEEESYECLQKLPDIKNCEDVVPIDMCREWSTKYLGN
DhelOBP6	MKSFAIIAAVTFVVAVYGLTDEQKEKIRNYHKECSAVSGVNQEVIAKARKGEFVEDPKFKEHLFCFSKKVGFQNEAGDLQVEVLKAKVGAEHKDQAVVDQLIKKCAVKKQTPQETAYDTIKCYYESTPTHISLA
DhelOBP5	MRTLYFNLLLLCAAVFVKGLTDEQKERIKKFHMECSAESHVNPEMIAKARKGEFTEDPSFMKHLFCFAKKAGLQNDAGEIQVDVLRAKLGAELKDDAATDKLISMCAIQKETPEKTAFDSVKCYYENTPTHISLTS
DhelOBP4	MKSYLVFLCVVVAANALSQEFKDKVMAKLQAAAEKCTEETGATADDIAGLIAKKPPTTHEGQCMIFCMHKIFKVQKDDGSTGGEEAIKFLDPLKENDPALHDKMVQIYQTCANAPTDPDPCVFATNLATCGIKTARELGIEDPFM
DhelOBP23	MKLLLLLVGCFSLLISTNAVMTDKQMKAALKLLGNTCLSKSKADPAQVQALRKGEWPEEKPIMSYLYCVLNTQNIITKESGACAN
DhelOBP2	MKSVAFIPIFLLCAFAQAEERNELKKIGLHCAKKVGIDKAVIEDAVATAILPKENMKYREFLACSYKKQGYQDEEGHILYENIKKFLSKFYKESDLRAIDTCKETPESND
DhelOBP1	MNAVNQHGFPTVEGLVALYSEGVTQKEYILATLQSVTYCLSAAQKKYLITPKTLQENGKTCDIAYDTFDCISEKIGEYCGQTP
DhelOBP21	MKSFAFVLALTFVVAVYGLTEEQKEKIKAYHKDCSASSGVNQDLITKARKGEFVEDPKLMEHLFCFSKKAGFQNEAGDIQTDVIKAKLGAEIKDSATVDQLIKKCAIKKATPQKTAFDTIKCYYESTPQHISLA
DhelOBP3	MKLLVIFATLVVSINCLSQQLKESIMTKLEETGEKCMSKVGASDDDVAELIARKRPSRHEGMCMVHCFYEEFKIMDAEGNLSREESLKLLEPVKADDPDLYGKVIVIAKKCKEAVPKDSDLCLYATNLSECGVKESKAIGIEESFF
IR	AA sequence
DhelIR1	GSTERRLRNTDLMMTYIIVGVGFVVSLIVFLVELLIQRCYKRDLIHMRGREHKHVNRRRQHIHTFETLKSNRQNDLKLPVTFGLSEKRTPPPSYNTIFQPPAGLPSNSRRKIVNGREYWVVEGHGENHLIPLRTPSALLFQYSN
GR	AA sequence
DhelGR1	KKSLAWLRGWTSIANIEDEYRQLCQHSTRNVNNSTSEGDKSSLPQSPVVLTKIEKLKLFTKKNFIWPYALVSYAFFLSHFCGMAPLQTYAVNIFNAFNSPINKYYATVILGAVELLGCIIC
Monochamus alternatus	昆虫纲-鞘翅目-天牛科-墨天牛属
OR	AA sequence
MaltOR9	ISLSIISEFLIIYGYPAQAMMDEAAEIGNTLYCHCDWYVPNTKPLSKYILMMLTRSQIPVIISAEGFFNINNATVVLLMKRTYSFYALLQTLN
MaltOR8	FQLYQLSLMGNILSFDFISMCFYLTLLMYQLFCYCFYGNEIMVQSEKFSEVLYNSDWLVLNNSTKKSLLLMMMRAQRP
MaltOR7	IRESTELTKFAFCSDWMDCSLEFKRNLVFFMTRSQMALKLYAGGFFTLSLETFVKILKSSWSYFAVLNSVHTEE
MaltOR6	IVILIVKKQKIRDMLRELESGEFVPNIDRGGEEEIRLINIAVARCARHADIFNWIVYFIVSIRCLYALFDTGYDEELFDEHLNTTTSVHTRILPYRIWLPIETTKSPIFEIIFFL
MaltOR5	MMDLCATQFEILKNRLTRIASSFTGDEAIDNKLRLQKLRKYIIHHNYIYSCSELVRQTYSFGEFCQVSCSVMIVCFGLFKLIITPLKSVQFLMLVTYCT
MaltOR4	LKITLSKDFPKEKPVLKIIPEVIHHWVGSDGQIKSAPGLLNFTVHSDLGRVVQAIIREFQRTPPPLVTNHSTNIVSPTLDNEKRTSPINFHSSFSNIKSFSPPPHMPQPSFVQKTITFPDLVNMSLEELQLLNENIDVQDEFVNDLSQIKEQNKHLEDLIGQVEELAEANLSKQNRLNELRSSIDSKVEHVTKLAFENERLHVIYQNFSDKFSPRNIREQLRLAAEKADLDSEKIADRFLNGEVDVEKFV
MaltOR3	AAYDYFYSYCVQHLVVQFIILKELLRNITEDIMSDASDVEKFNSKYFQDTVMERMKICSEHHSKLLKYGKNIESYCWFVLVPQLVLTYAALVVNAFMLSTDRSDVPKTITLFNLSVTTFIQLAQFAIPSSQLNAQSISVLDAVYDSKWYLFNARMKKACTFMMMNGQEGIVVKAGGT
MaltOR2	EDISMILGGMGTVVTNTFMAFRYEWWSKFFTDLEKCNKLFGKPSTMEKQVKTLNTYSLAYIIYTYLGQITYGIVAASKWSDCKKLNEEKGMHEICG
MaltOR1	MFNYHADNSGALHTLRLLYSCMHLVFCLFQFGCIFGNLVVEKDDVNYLAANTITVLFFTHCITKFVYFALRSKLFYRTLGIWNQSNSHPLFVESNNRYHALSLKKMRTLLICVSATTVLSAAAWTGITFVEESVHNIKDPNNENETITEEIPRLLIKSWYPWDAMSGMAYYGSLVFQIYYVLFSLTHANLMDSLFCSWLIFACEQLQHLKEIMKPLMELSASLDTYVPKSADLFRAPSAKSQDNYIESDYNTKNEELNLKGIYNTRQELGGNFRSGALQTFGQGGVGPNGLTKKQELMVRSAIKYWVERHKHVVRLVTAIGDAYGVALLLHMLTSTVMLTLLAYQATKINGVNTYAATTIGYLVYSLAQVFHFCIFGNRLIEESSSVMEAAYSCHWYDG…
OBP	AA sequence
MaltOBP29	FHEFTDEPKIKNYMKCLLMDSGVIDEKGEFIIEMAAQLLPPKILDECVKIIRKCSKETKGKEYFCR
MaltOBP28	FTDEPKIKNYMKCLLMDSGVIDEKGEFIIEMAAQLLPPKILDECVKIIRKCSKETKDVAILDDKIFAFVKCYYNENPDIFIFF
MaltOBP22	MCTALFVVAVSSVLALSSVQAIMKQSEFGPKLKEFVAPLHTACVTKTGIDEALIDRVINGEFIEEPIMKSYMTCLLLEGTLIDEKGEPNLELVETLIPEKIKDESLKNIKSCYVAQRDVKELEEKIFKVFKCYYELNPNIFIFF
MaltOBP21	MKIVFVISVVLALATAHAEIDKHSQECSEETGLSESEVSEFLLGDDAENEAKATKFIMCMFKKYGALNDEGQLDIAKAQEAVKHYMKEIDAAEDQQAIDCVKEHDTTEETVLALAKCVEKRKSELSSSK
MaltOBP21	MKLLLIFIVASVVSIQADVQLDEEHAKRVSNHREVCLKKFNVDPVLLEKARKGDFSDNSDFRKHVFCVSQQIGYIDDSGKVVHDVFKTKVSEVLNGKAEEMMNTCLSKSEDPIELAVATTKCFYDVFHLVIL
MaltOBP19	MKGVLVVVVLCSIGYSKALECGISKVNSEDVKKTLSTCIKNNETLERIWEMASSSATPTTDSSDSSSMEDDQPQAQNARMTRVVKRASNAQPTEQDKSTAQPDPTIPSHSESGDACIVQCVFKQMGMTDDNGLPDHSKIVEGLLKNVTGRELSIFLQEAAGECFQQMDQEKNTDSCVYSTQLVSCLANKGRMNCEDWPAGNLPF
MaltOBP18	MNTISLLLCIIFISVAHSLTQEEKGSIHDECFLQTGVHEDNAAKALDDEFVDDPKLKLYILCFAKKVGLMNDSGEIQLDVLRVKLSGMISDEAKVEEMIAKCVVQKSTPEETIFEVSRCIHGNDS
MaltOBP17	MKTTLVFVCVFIGALAETHLEEEKEKLHEIHEKCQANPATYADDKLLENLSQNLDNPQVQAHMLCESTKVGLQCKNGHLNIKTIKEKVALCIEDEKEVDRLVKECAIQKDTPGKTAVYLFMCLDKNGVTYFHEF
MaltOBP16	MWQKYFLVLFLTHLLFVHQVAGLSEKQLQATVKMVRNTCQSKTKATSDDIEKMHVGDWNIKHDTMCYMQCALNMHKLMNKENTFDYDSGMNQLKLLPDSFRQYTLECMNQCKDAAVTVNDKCIAAYEIAKCFYFCNPEKYFLP
MaltOBP15	MKICVLFVLCTSFATVLCITEEMKAMAAALHKTCVAETGVDEALIHKANSEKVLEDDEKLKCYVKCIMTQSGCMDDDGTVDVEAIIEIIPEEVKEKGAPIIRTCGSKVGANHCENAWLTHKCYIENGPSEYFLV
MaltOBP14	MKVFATVAVVVVVLVACCIGQTYTEEERERIRKNREDCIIETKVDSNLITRADAGDFVDDDKLKCFTKCFYQKAGFVTENGELLLDVIKAKIPASVDKERAVKVVEDCKQTGKDACETVYLIHKCYFEYTQRNNLNKTPEKVEEAEKAAQSETQTEAQKETATESKA
MaltOBP13	MDSVALLLYFFLYVIPSKGISLTQEEVKQAKLEAHASCLETTGVSEDLVMDIKREGKFSNDENLKCYVKCVHDYLGLMADDGTMDYETIIAHIPEEYQVKYASRIRACGTIYGSDLCETAWLTIKCYGEGISQLPHP
MaltOBP12	MNNLLYIVTVLALLTVSMVQAILDESEFTPKLLEQVKALHATCVGQTGADEGLISKIAKGDFVEDPKIKAYMKCGLTELGVMNDNGDIDLDMVSEFVPSKYLSASLTSLNTCIGKTKDIGNLEDRVYALFKCYYDLNPDIFIFF
MaltOBP11	MKPVIVFVCVILGAWYVQAANIVLVEEQKLHHLHDACQEDPATYADHELLHHLAENIDNPQVGAHMLCESTKVGLQKENGELDLETIKNKVALSVSDSDKVDRLVRECAIKKKSPEKTAIHLFMCLDNNGVTYFHEF
MaltOBP10	MHKAVVKMWSRSIFVFFGLVTLTYAKLELPPELQDYADELHDLCIKRTGITEDDHLAYDIINNPHDEKLQCYIKCLMLEANWMNKDGVIQYDWIEENLHQDIKEIVIAALRKCKTINEGANLCEKASHFNACMYEADRENWFLV
MaltOBP25	MFLRVVCVVGSLLVFLIVVQAKDAPSGRCDIPPSAPKKVEDIINQCQDEIKLAILSEALQAFNVNEHTRSRAKRATFSEDEKRIAGCLLQCVYRKMNAVNEKGFPTVEGLVSLYTQGISQKDYILATIQAVNTCLFKSQRKYLITPQSIDENGKTCDIAYDVFDCVSDEIGKYCGQTP
MaltOBP5	MMKLGFILSCVIFGALAASLSEEEKKLQEIHDKCQADPATYVDHELLHHLAENIDNPKVGAHMLCESKAVGLQKQNGELDLNVIKQKISLTVSDKVKVERLVKECAVKKETPEKTAVNLFMCLDKDGVTYFHEF
MaltOBP6	MSIRLSALCSGVLLVFPLVLSLNEEQQEMVLMLHNTCIAETGASNDAIEKAKKGNFPDDEKFKCYLMCLMIQMGCVDENGVVDVDATIAIIPEEFQDLAAPIIRKCDTQKGSTPCESAWLTHKCYYNENPDAYFLNNFFALKGP
MaltOBP9	MRTCAIVVCFATLVVSIQGLTDEEKGRIKTVHSECQADPKTQIDDELLKKYYKGEHVDKSVIGPHMLCMATKFGTVNAEGKLDKSKLRQGLSRLISDETKLNEAVDKCSVDKDDAQDTALAVERCVREQAGIAGHVHHHH
MaltOBP7	MMSIKVALVLISVCALAWAQESNLQAIMKYHNECKAETNVDDSLVTGLMTGKFPDDPTLKQHMFCMSKKLGIQNEAGEIQMEAVQQKIGKVTNDEAKVAELTEKCSVQQGSPEDTAFEMAKCIYGGTHP
MaltOBP8	MKILVTFVCVSIACVLVYGAPSIRDVHNECQADPATHIEDAVFKAIHDGESFDKVKVGAHMLCMATKSGIINQDGTINKSAVKELLAVDISDETKLVEVTNKCAEEGPTPSETALKLSKCITENTKRGRHGHGHHHGHHHEHHHDHSVH
MaltOBP23	MFQEFGPKIQSIAGPVHSRCVFRTGIPQYYIDNVINGIFIDEPLIKSYMTCIFKESRLMFENGELNYDLGAYLLPEDIKDEAISNAKYCEVEAKGIKNVQDRLFQMLKCYYGLDPDIFIFF
MaltOBP24	MSQVREGEKDLKRECFKEVVGKDKHEKFDPFNCETMDQRKKQISCVIQCVGQKKDLLDSEGNPKEEEFRAFVKERFASESWLAALQDKVISACLDEAKNATANHDASDSASCNPAGIKIAHCLHREIQLNCPADQIKDEKSCARLQERLKRRDFFHPPPPPGAFDEPDN
MaltOBP27	MKTSLAIIAACAILSTAKGALDVTSEQKAKLDQFKEECKAQSGVDVEILKKLLEGEFTDDPKFKEFLLCVSKKTGFQNDAGEVQEAAIIEKLGKALKDPAKAKELAEKCAKQEGSPSDITYKVVTCLYNSNPNH
MaltOBP26	MNHFGCLVVYFLVAVASIQAILEQSRFNPKLLELSKTVHSTCLSRSGTDEKSIKKVIDGEFTDEPKIKVYMRCILTESGVITDEKGLNVELATQLLPP
CSP	AA sequence
MaltCSP12	MRVLCQMVLTAMALLVLGSIYERSVSAAMFRTKREEKYTTKYDNFDVAGVLASQRLVRVYLNCLLETGPCTPEGKELKKYIPDAIATECKKCSPVQKKQAGIVLYHILLNYREDFHKLTDKYDPEGKARKIYGIDQDDDDDDNLDQ
MaltCSP11	MNQYLLVLFVALIGVVASQKYTTKYDNVDLDQIIKSDRLLKNYIDCVLDRGNCTPDGQELKKNLPDALLTDCSKCSETQKNGSTKILRHLVKNKRPWFDELAAKFDPDSSYRKRHEEEFAKEGIV
MaltCSP10	MLYLSSLICLVCISSVIGQKYSNKYDHIDIDRILSSKRVLNNYIKCILDQGPCTPDGREFRDHIPEAITTNCVKCTDAQVKIIRKTSAHIMNNRPEDWEKIKNKFDPEEKYKDSFMKFIDG
MaltCSP4	MTVRYAVVTLVLSLVIAVEVQGQRGLTGNNYVERQLLCALDKAPCDNLGRQIKDALPEIIGNNCKSCDQKQMANAKRIARFVQNKYPDVWNALITKYGAE
MaltCSP2	MLLIAVTMKVSLLFVVVLGLVVSIRADEKYTTKYDNVDLDEIIKSDRLLKNYVNCLLDKGNCSPDGTELKKVLPDALLTDCSKCSETQKNGSKKIIRHLIDNKADWYKELEAKYDKEGVYKKKYEEELGLKKEKREEAKEEKKEKEEKKEKEEKKEKEVKDEKKD
MaltCSP1	MHFKCQIALLLCIAVMTIVTEAFPQADTERSEVSDEALESTLKDKRYLMRQLKCALGEAPCDPVGRRLKSLAPLVLQGSCSQCSPKELNQIRKVLSYMQINFPKEWNRVLKQYSR
MaltCSP8	MLKMIIYFLVAIGLITYATSTVTERTKYTTKYDNIDLDEIIHNERLLKNYVDCLLEKGRCTPDGLELKKNMPDAIETDCSKCSEKQKEGSEIIIRYLIDNKPEYWNPLQDKYDPTGSYKKRYLDAKKTEVNVEPIVKS
MaltCSP3	MRAYVLAVFVVLVGVVASQKYTTKYDNIDLDEIIKSDRLLKNYLDCVMERGNCTPDGQELKKNIPDALVTDCSKCSDRQRDGTRKILRHLVMNKREWFDEVAGKYDPEGVYRKKNREEFAKEGVEI
MaltCSP5	MKLVVFLFFVALCGITYGRPDDKYTTKYDNIDLDEILKNDRLLRAYVDCLLGTKKCTNDGEELKKVLPEAIDNECAKCSEKQKDGAKKVVHYLIDNKSDWWKELEVVYDPTGKYRKKYEEQAKKEGLKI
MaltCSP6	MVCLLPVLVTTGTLLGLIDGANAQYYASKYDHIDVDAILNNRRIVNYYAACLLTKGPCPPEGIEFKRILPEALRTNCQRCTEKQKTVTLRAIRRLKKEYPKVWAQLEKQWDPDGSYISKFESTFGAKSTESIPESSVQIVNRYASPEDNKTIENALSQIFTTPLPTSTSTSTSTTSTTTATTSTTSTTAKTTTTSKATTVSTKAAPVTKTTTHRVSTINIIKNINTISSSTKPTKRPRPSIGQSIQATVSIGTNIVGDLVRGLEAIGNRVVETGAEIAGVVLKNIARPL
MaltCSP7	MNELVYLAIFLSAAVVGEEMYSSKFDNIDYEEIIKSDRLLKNYANCLLDKGGCTAEATELKRILPDALKTDCAKCSERQKKGAKKIIQFLVNNKPDLWEQLMAKYDPDGEFKEKYEGDWLNED
MaltCSP9	MKVVLVFAVLCAFAYAEYTTKYDNIDLDEILRNDRLLKSYFQCLEGTKSCTKDGQELKNILPDALKTKCSQCNETQKQGAEKVIRYLIDNKPEWWKKLEAIYDPSG
SNMP	AA sequence
MaltSNMP1	MKLPVKLGIGSSVLFVFIVLVGFVVFPKLITSKIKGMITLKPGSEIREMFLKVPFGLEFRVYIFNVTNPMEVQRGQAPSLKEVGPFCYEEWKKKVSVQDVEGDDTILYNATDTFIQKMWPGCLSGNEEVTIPHPMILGVVNTVAIQKPGALTLVNKAIKSIYSNPTSIFVTAKASDILFNGIIINCDVKDFAGKAICSQLKEAPSLTHISENELGFSLLAPKNATPGKRIKAYRGVNNFKDVGRIIEYDGADKIDVWPTEECNAIKGTDGTIFPPLLEEDEGLASFAPDLCRSLVAEFQQKTKYDGIPVRKYSATLGDMSTNENEKCYCPTPETCLKKGIMDLYKCIGVPIYATLPHFYEADEGYLKGVKGLKPEKSKHEIVILFEGMTGSPVFAKKRL…
IR	AA sequence
MaltIR7	EWRDPVFRNKSVTVYSLRPNIFDVFLMEIGAITQQGYDAEPRSNAGRIATIFTFIALMFMYTSYSANIVALLQSTTESIRTLEDLLTSRISLGVEDIIYAHYYFENAQEPTRKAIYEQKIAPKGQKPNFMTAREGIERVQQGFFAFHIELSTGYKIVNEIFQESEKCSLKEIVYINLIEPWLAVKKNSSYKEIFKVGLKKIQESGIQSREV
MaltIR6	IDAISKLNYILVHHLVEFVNATSIKIFKDTWGYKNATTSLYSGMIGDLQMGNAELGGTPSFFTIDRIDIIDFIAATTPTFMKFIFKAPPLTYVTNVFTLPFDTYVWYCSFALIAVILVVVYVIVV
MaltIR5	TVSASFGQEGDLRQWRNIEENEKEYLIQICPPADIIPEIIRAIVLNQNITNAAILFDNSFVMDHKYKSLLQNVATRHVITPIRGNGDQKVIQDQLLQLRKLDIVNFFVLGSVANIGTVLNAGNEINFFNRKFAWHAITQDDGEFKCNCKNASVMFVKPSPNTA
MaltIR4	SGYRKNGKELVGKGIAFDIIHILQEKYNFNYTIVAPQDNVFLSSTKKLGAKDMVVNGRADLIAAFLPVMNSFHEEIVFSRRFDTAEWVVLMKRPRESAAGSGLLAPFTTPVWILIILSLLVVGPIIYLLILVQAKLTRDDNNKVYPLPACVWFVYGALLKQGTTLNPTTDSSRLLFSTWWIFITILTAFYTANLTAFLTLSKFTLPINE
MaltIR3	GSSTQVYFERMANIEARFYEIWKDMSLNDSLSEVERAKLAVWDYPVSDKYTKMWQAMKEAGLPNTLDEAVQKVRDSKSSSEGFAFLGDATDIRYLEATSCDLTVV
MaltIR2	TVLENEVWLCILAAYFFTSFLMWVFDRWSPYSYQNNREKYKDDEEKREFNLKECLWFCMTSLTPQGGGEAPKNLSGRLVAATWWLFGFIIIASYTANLAAFLTVSRLDTPIESLDDLSKQYKIQYAPLNGSS
MaltIR1	LNAEPVITAAFYFDLALRSFLAIKEMISDGAWKKNNVTNYISCDDYDGKNSPKRMNLNLRKYLSKESTETPTYGPISVTYNGQSYMEFQMQISAVGVREGASDKSTTLGTWPAGFDNNLTLVEPQ
GR	AA sequence
MaltGR1	MSDQEEKLEVKSLLSWVPIPRIKSNGLRRTITGLTLIAYFHIVVYYGLPLILLHALAIEIKCHDEIINIAIKAKKVPNVLHFRTLNWYFVIIANYFFFGETFADYLELFIGKYYVIKILFGYHRFLSFCLYFLGIIWFLTRLRRKFIRQQFSLLAWTHFLLIIIGLQSYMIVQNIFEGIIWLIIPVCVVILNDIFAYVFGRLLGKTPLISLSPNKTMEGFIFGGISTLVLGAFLSYIFCHINFLTCPVRFMETEDGIIMNTNCTPSYFFQPIYYDIGNTGIYIKLFPFLLHSLSFSLFASVIAPFGGFCASGFKRAFKVKDFSDLIPG

## Sheet: 芫菁序列
CSP
c40007.graph_c0	--	--	--	K15127|2.1e-20|nvi:100120782|K15127 transcriptional adapter 2-beta | (RefSeq) transcriptional adapter 2B	--	--	Insect pheromone-binding family, A10/OS-D;; Insect pheromone-binding family, A10/OS-D	Ejaculatory bulb-specific protein 3 OS=Drosophila melanogaster OX=7227 GN=EbpIII PE=2 SV=2	CSP1 (Fragment) OS=Hycleus cichorii OX=1270216 PE=2 SV=1	S	Function unknown	CSP1, partial [Hycleus cichorii]
c20084.graph_c0	--	--	--	K15127|1.1e-28|nvi:100120782|K15127 transcriptional adapter 2-beta | (RefSeq) transcriptional adapter 2B	--	--	Insect pheromone-binding family, A10/OS-D	Ejaculatory bulb-specific protein 3 OS=Drosophila melanogaster OX=7227 GN=EbpIII PE=2 SV=2	CSP4 (Fragment) OS=Hycleus phaleratus OX=1248972 PE=2 SV=1	S	Function unknown	CSP4, partial [Hycleus phaleratus]
c34330.graph_c0	--	--	Biological Process: reproduction (GO:0000003);; Cellular Component: cellular_component (GO:0005575);; Cellular Component: extracellular region (GO:0005576);; Biological Process: multicellular organism development (GO:0007275);; Biological Process: metamorphosis (GO:0007552);; Biological Process: behavior (GO:0007610);; Biological Process: biological_process (GO:0008150);; Biological Process: resp…	K15127|4.4e-24|nvi:100120782|K15127 transcriptional adapter 2-beta | (RefSeq) transcriptional adapter 2B	--	--	Insect pheromone-binding family, A10/OS-D	Ejaculatory bulb-specific protein 3 OS=Drosophila melanogaster OX=7227 GN=EbpIII PE=2 SV=2	Chemosensory protein 4 (Fragment) OS=Pyrrhalta aenescens OX=281545 PE=2 SV=1	S	Function unknown	chemosensory protein 4, partial [Pyrrhalta aenescens]
c20074.graph_c0	--	--	--	K15127|4.5e-24|nvi:100120782|K15127 transcriptional adapter 2-beta | (RefSeq) transcriptional adapter 2B	--	--	Insect pheromone-binding family, A10/OS-D	Ejaculatory bulb-specific protein 3 OS=Drosophila melanogaster OX=7227 GN=EbpIII PE=2 SV=2	CSP3 OS=Hycleus cichorii OX=1270216 PE=2 SV=1	S	Function unknown	CSP3 [Hycleus cichorii]
c33774.graph_c0	--	--	--	--	--	--	Insect pheromone-binding family, A10/OS-D	--	CSP6 OS=Hycleus phaleratus OX=1248972 PE=2 SV=1	S	Function unknown	CSP6 [Hycleus phaleratus]
c31859.graph_c0	--	--	--	K15127|8.4e-28|nvi:100120782|K15127 transcriptional adapter 2-beta | (RefSeq) transcriptional adapter 2B	--	--	Insect pheromone-binding family, A10/OS-D;; Insect pheromone-binding family, A10/OS-D	Ejaculatory bulb-specific protein 3 OS=Drosophila melanogaster OX=7227 GN=EbpIII PE=2 SV=2	CSP2 OS=Hycleus phaleratus OX=1248972 PE=2 SV=1	S	Function unknown	CSP2 [Hycleus phaleratus]
0BP
c30879.graph_c0	--	--	Molecular Function: odorant binding (GO:0005549);;	--	--	--	PBP/GOBP family	--	OBP3 OS=Hycleus cichorii OX=1270216 PE=2 SV=1	S	Function unknown	OBP3 [Hycleus cichorii]
c20115.graph_c0	--	--	Molecular Function: odorant binding (GO:0005549);;	--	--	--	PBP/GOBP family	--	OBP5 OS=Hycleus cichorii OX=1270216 PE=2 SV=1	S	Function unknown	OBP5 [Hycleus cichorii]
c25353.graph_c0	--	--	Molecular Function: odorant binding (GO:0005549);;	--	--	--	PBP/GOBP family;; PBP/GOBP family	--	Putative odorant binding protein 17 OS=Nasonia vitripennis OX=7425 GN=OBP17 PE=4 SV=1	--	--	putative odorant binding protein 17 [Nasonia vitripennis]
c25368.graph_c0	--	--	Molecular Function: odorant binding (GO:0005549);;	--	--	--	PBP/GOBP family	--	OBP2 OS=Hycleus phaleratus OX=1248972 PE=2 SV=1	--	--	OBP2 [Hycleus phaleratus]
c25455.graph_c0	--	--	Molecular Function: odorant binding (GO:0005549);;	--	--	--	PBP/GOBP family	--	OBP6 (Fragment) OS=Hycleus phaleratus OX=1248972 PE=2 SV=1	S	Function unknown	OBP6, partial [Hycleus phaleratus]
c30900.graph_c0	--	--	Molecular Function: odorant binding (GO:0005549);; Biological Process: sensory perception of smell (GO:0007608);;	--	--	--	PBP/GOBP family	--	Odorant binding protein 08 OS=Tribolium castaneum OX=7070 GN=TcOBP5B PE=4 SV=2	S	Function unknown	PREDICTED: general odorant-binding protein 69a isoform X2 [Tribolium castaneum]
c31294.graph_c0	--	--	Biological Process: system process (GO:0003008);; Molecular Function: molecular_function (GO:0003674);; Molecular Function: binding (GO:0005488);; Molecular Function: odorant binding (GO:0005549);; Molecular Function: pheromone binding (GO:0005550);; Cellular Component: cellular_component (GO:0005575);; Cellular Component: extracellular region (GO:0005576);; Cellular Component: extracellular spac…	--	--	--	PBP/GOBP family	--	OBP8 (Fragment) OS=Hycleus phaleratus OX=1248972 PE=2 SV=1	S	Function unknown	OBP8, partial [Hycleus phaleratus]
c35447.graph_c0	--	--	Molecular Function: odorant binding (GO:0005549);;	--	--	--	PBP/GOBP family	--	Uncharacterized protein OS=Dufourea novaeangliae OX=178035 GN=WN55_05112 PE=4 SV=1	--	--	general odorant-binding protein 19d [Bombus vosnesenskii]
c36132.graph_c0	--	--	Molecular Function: odorant binding (GO:0005549);;	--	--	--	PBP/GOBP family;; RNase H	--	OBP7 OS=Hycleus phaleratus OX=1248972 PE=2 SV=1	--	--	OBP7 [Hycleus phaleratus]
c36279.graph_c0	--	--	Molecular Function: odorant binding (GO:0005549);;	#VALUE!	--	--	PBP/GOBP family	--	Pheromone-binding protein-related protein 1 OS=Habropoda laboriosa OX=597456 GN=WH47_06821 PE=4 SV=1	S	Function unknown	general odorant-binding protein 83a-like isoform X2 [Bombus impatiens]
c39400.graph_c0	--	--	Molecular Function: odorant binding (GO:0005549);;	--	--	--	PBP/GOBP family	--	Odorant binding protein 1 OS=Apis cerana cerana OX=94128 GN=OBP1 PE=2 SV=1	S	Function unknown	general odorant-binding protein 83a-like [Bombus vancouverensis nearcticus]
c40231.graph_c0	--	--	Molecular Function: odorant binding (GO:0005549);;	--	--	--	PBP/GOBP family	--	General odorant-binding protein 19a OS=Melipona quadrifasciata OX=166423 GN=WN51_02622 PE=4 SV=1	S	Function unknown	general odorant-binding protein 56d [Bombus terrestris]
c42101.graph_c0	--	--	Molecular Function: odorant binding (GO:0005549);;	--	--	--	PBP/GOBP family	--	Odorant-binding protein 1 mRNA OS=Tenebrio molitor OX=7067 PE=2 SV=1	S	Function unknown	odorant-binding protein 1 [Tenebrio molitor]
c43521.graph_c0	--	--	Molecular Function: odorant binding (GO:0005549);;	--	--	--	PBP/GOBP family	--	Pheromone-binding protein-related protein 1 OS=Habropoda laboriosa OX=597456 GN=WH47_06821 PE=4 SV=1	S	Function unknown	general odorant-binding protein 99a isoform X2 [Bombus terrestris]
c45032.graph_c0	--	--	Molecular Function: odorant binding (GO:0005549);;	--	--	--	PBP/GOBP family	General odorant-binding protein 70 OS=Anopheles gambiae OX=7165 GN=Obp70 PE=3 SV=2	Uncharacterized protein OS=Tribolium castaneum OX=7070 GN=TcasGA2_TC016310 PE=4 SV=2	S	Function unknown	PREDICTED: general odorant-binding protein 70 isoform X2 [Tribolium castaneum]
c46092.graph_c0	--	--	Molecular Function: odorant binding (GO:0005549);;	--	--	--	PBP/GOBP family	--	Odorant binding protein C20 OS=Tribolium castaneum OX=7070 GN=TcOBP3A PE=4 SV=1	--	--	odorant binding protein C20 [Tribolium castaneum]
c48109.graph_c0	--	--	Molecular Function: odorant binding (GO:0005549);;	--	--	--	PBP/GOBP family	--	Odorant-binding protein 3 OS=Osmia cornuta OX=185587 PE=2 SV=1	S	Function unknown	general odorant-binding protein 56d [Bombus terrestris]
GR
c51508.graph_c0	--	--	Biological Process: detection of chemical stimulus involved in sensory perception of sweet taste (GO:0001582);; Biological Process: system process (GO:0003008);; Molecular Function: molecular_function (GO:0003674);; Molecular Function: transmembrane signaling receptor activity (GO:0004888);; Cellular Component: cellular_component (GO:0005575);; Biological Process: cell communication (GO:0007154);…	K08471|3.6e-07|tca:661376|K08471 gustatory receptor | (RefSeq) TcGr10, TcGr11, gr2, gr30, gr9; gustatory receptor candidate 30	--	--	Trehalose receptor;; 7tm Chemosensory receptor	--	Gustatory receptor OS=Tribolium castaneum OX=7070 GN=TcGr12 PE=3 SV=1	S	Function unknown	gustatory receptor 12 [Tribolium castaneum]
c43115.graph_c0	--	--	Cellular Component: integral component of membrane (GO:0016021);; Biological Process: sensory perception of taste (GO:0050909);;	K08471|2.2e-60|tca:662856|K08471 gustatory receptor | (RefSeq) TcGr123, gr24, gr53; gustatory receptor candidate 53	--	--	7tm Chemosensory receptor	--	GR2 OS=Hycleus cichorii OX=1270216 PE=2 SV=1	I	Lipid transport and metabolism	GR2 [Hycleus cichorii]
c41711.graph_c0	--	--	Cellular Component: plasma membrane (GO:0005886);; Biological Process: signal transduction (GO:0007165);; Cellular Component: integral component of membrane (GO:0016021);; Cellular Component: axon (GO:0030424);; Cellular Component: dendrite (GO:0030425);; Cellular Component: neuronal cell body (GO:0043025);; Biological Process: sensory perception of taste (GO:0050909);;	K08471|7.2e-07|tca:107397791|K08471 gustatory receptor | (RefSeq) TcGr99; gustatory and odorant receptor 63a-like	--	--	7tm Chemosensory receptor	--	Gustatory receptor OS=Tribolium castaneum OX=7070 GN=TcGr101 PE=3 SV=1	--	--	gustatory receptor 68a-like [Anoplophora glabripennis]
c39408.graph_c0	--	--	Biological Process: detection of chemical stimulus involved in sensory perception of sweet taste (GO:0001582);; Biological Process: system process (GO:0003008);; Molecular Function: molecular_function (GO:0003674);; Molecular Function: transmembrane signaling receptor activity (GO:0004888);; Cellular Component: cellular_component (GO:0005575);; Biological Process: cell communication (GO:0007154);…	K08471|1.7e-76|tca:661376|K08471 gustatory receptor | (RefSeq) TcGr10, TcGr11, gr2, gr30, gr9; gustatory receptor candidate 30	--	--	Trehalose receptor;; 7tm Chemosensory receptor	Gustatory receptor for sugar taste 64e OS=Drosophila melanogaster OX=7227 GN=Gr64e PE=2 SV=2	Gustatory receptor OS=Tribolium castaneum OX=7070 GN=TcGr12 PE=3 SV=1	S	Function unknown	gustatory receptor 12 [Tribolium castaneum]
c37091.graph_c0	--	--	Cellular Component: plasma membrane (GO:0005886);; Biological Process: signal transduction (GO:0007165);; Cellular Component: integral component of membrane (GO:0016021);; Cellular Component: axon (GO:0030424);; Cellular Component: dendrite (GO:0030425);; Cellular Component: neuronal cell body (GO:0043025);; Biological Process: sensory perception of taste (GO:0050909);;	K08471|2.4e-44|tca:100141635|K08471 gustatory receptor | (RefSeq) TcGr170, gr61; gustatory receptor candidate 61	--	--	7tm Chemosensory receptor	--	Gustatory receptor OS=Tribolium castaneum OX=7070 GN=gr61 PE=3 SV=2	--	--	PREDICTED: putative gustatory receptor 28a [Tribolium castaneum]
c35381.graph_c0	--	--	Molecular Function: GTPase activity (GO:0003924);; Molecular Function: olfactory receptor activity (GO:0004984);; Molecular Function: GTP binding (GO:0005525);; Molecular Function: odorant binding (GO:0005549);; Biological Process: signal transduction (GO:0007165);; Cellular Component: integral component of membrane (GO:0016021);;	K22984|2.8e-28|ame:725384|K22984 odorant receptor | (RefSeq) Or2; odorant receptor 2	--	--	7tm Odorant receptor;; Trehalose receptor	Odorant receptor coreceptor OS=Drosophila melanogaster OX=7227 GN=Orco PE=1 SV=2	Gustatory and odorant receptor 7 OS=Eufriesea mexicana OX=516756 GN=WN48_02564 PE=4 SV=1	I	Lipid transport and metabolism	Gustatory and odorant receptor 7 [Eufriesea mexicana]
c34550.graph_c1	--	--	Cellular Component: plasma membrane (GO:0005886);; Biological Process: signal transduction (GO:0007165);; Cellular Component: integral component of membrane (GO:0016021);; Biological Process: sensory perception of taste (GO:0050909);;	K08471|9.4e-24|tca:661255|K08471 gustatory receptor | (RefSeq) Tcgr2; gustatory receptor 2	--	--	7tm Chemosensory receptor	Gustatory and odorant receptor 22 OS=Anopheles gambiae OX=7165 GN=GPRgr22 PE=2 SV=1	Gustatory receptor OS=Tribolium castaneum OX=7070 GN=gr6 PE=3 SV=2	I	Lipid transport and metabolism	PREDICTED: gustatory receptor 2 isoform X1 [Tribolium castaneum]
c34337.graph_c0	--	--	Biological Process: reproduction (GO:0000003);; Biological Process: response to acid chemical (GO:0001101);; Biological Process: detection of chemical stimulus involved in sensory perception of sweet taste (GO:0001582);; Biological Process: system process (GO:0003008);; Molecular Function: molecular_function (GO:0003674);; Molecular Function: transmembrane signaling receptor activity (GO:0004888)…	--	--	--	7tm Chemosensory receptor	--	--	S	Function unknown	--
c32692.graph_c0	--	--	Molecular Function: olfactory receptor activity (GO:0004984);; Cellular Component: plasma membrane (GO:0005886);; Biological Process: signal transduction (GO:0007165);; Molecular Function: taste receptor activity (GO:0008527);; Biological Process: response to carbon dioxide (GO:0010037);; Cellular Component: integral component of membrane (GO:0016021);; Cellular Component: axon (GO:0030424);; Cel…	K08471|1.5e-159|tca:100142527|K08471 gustatory receptor | (RefSeq) TcGr3, gr38; gustatory receptor 3	--	--	7tm Chemosensory receptor	Gustatory and odorant receptor 24 OS=Anopheles gambiae OX=7165 GN=GPRgr24 PE=2 SV=4	Gustatory receptor OS=Tribolium castaneum OX=7070 GN=TcasGA2_TC030104 PE=3 SV=1	I	Lipid transport and metabolism	PREDICTED: gustatory and odorant receptor 24 [Tribolium castaneum]
c30034.graph_c0	--	--	Cellular Component: integral component of membrane (GO:0016021);; Biological Process: sensory perception of taste (GO:0050909);;	--	--	--	7tm Chemosensory receptor	--	--	--	--	--
c28851.graph_c0	--	--	Biological Process: reproduction (GO:0000003);; Biological Process: detection of chemical stimulus involved in sensory perception of sweet taste (GO:0001582);; Biological Process: system process (GO:0003008);; Molecular Function: molecular_function (GO:0003674);; Molecular Function: transmembrane signaling receptor activity (GO:0004888);; Molecular Function: olfactory receptor activity (GO:000498…	K08471|4.2e-08|ame:725483|K08471 gustatory receptor | (RefSeq) gustatory receptor for sugar taste 43a	--	--	7tm Chemosensory receptor;; Trehalose receptor	--	Gustatory receptor OS=Cephus cinctus OX=211228 GN=Gr3 PE=3 SV=1	T	Signal transduction mechanisms	gustatory receptor for sugar taste 43a isoform X4 [Cephus cinctus]
c28646.graph_c0	--	--	Biological Process: detection of chemical stimulus involved in sensory perception of sweet taste (GO:0001582);; Biological Process: system process (GO:0003008);; Molecular Function: molecular_function (GO:0003674);; Molecular Function: transmembrane signaling receptor activity (GO:0004888);; Cellular Component: cellular_component (GO:0005575);; Biological Process: cell communication (GO:0007154);…	K08471|6.2e-19|zne:110832853|K08471 gustatory receptor | (RefSeq) gustatory receptor for sugar taste 64e-like isoform X1	--	--	Trehalose receptor;; 7tm Chemosensory receptor	Gustatory receptor for sugar taste 64f OS=Drosophila melanogaster OX=7227 GN=Gr64f PE=2 SV=2	Gustatory receptor OS=Zootermopsis nevadensis OX=136037 GN=L798_12998 PE=3 SV=1	S	Function unknown	gustatory receptor for sugar taste 64f-like isoform X2 [Zootermopsis nevadensis]
c20724.graph_c0	--	--	Cellular Component: plasma membrane (GO:0005886);; Biological Process: signal transduction (GO:0007165);; Cellular Component: integral component of membrane (GO:0016021);; Biological Process: sensory perception of taste (GO:0050909);;	K08471|4.0e-42|tca:100142398|K08471 gustatory receptor | (RefSeq) TcGr127, gr25, gr59; gustatory receptor candidate 59	--	--	7tm Chemosensory receptor	Putative gustatory receptor 2a OS=Drosophila melanogaster OX=7227 GN=Gr2a PE=2 SV=3	Gustatory receptor OS=Tribolium castaneum OX=7070 GN=gr59 PE=3 SV=2	--	--	gustatory receptor 127 [Tribolium castaneum]
IR
c19518.graph_c0	--	--	Molecular Function: ligand-gated ion channel activity (GO:0015276);; Cellular Component: integral component of membrane (GO:0016021);;	K05313|1.5e-15|tca:657058|K05313 glutamate receptor, ionotropic, invertebrate | (RefSeq) glutamate receptor 2	--	--	--	--	Ionotropic receptor 13 OS=Holotrichia parallela OX=93412 PE=2 SV=1	--	--	ionotropic receptor 13 [Holotrichia parallela]
c20690.graph_c0	--	--	Molecular Function: ionotropic glutamate receptor activity (GO:0004970);; Cellular Component: integral component of membrane (GO:0016021);; Cellular Component: postsynaptic membrane (GO:0045211);;	K05204|9.2e-40|bpec:110154139|K05204 glutamate receptor, ionotropic kainate 4 | (RefSeq) grik4; glutamate receptor ionotropic, kainate 4	[PET]	--	Ligated ion channel L-glutamate- and glycine-binding site;; Bacterial extracellular solute-binding proteins, family 3	Glutamate receptor 1 OS=Drosophila melanogaster OX=7227 GN=GluRIA PE=1 SV=2	IR2 (Fragment) OS=Hycleus cichorii OX=1270216 PE=2 SV=1	P	Inorganic ion transport and metabolism	IR2, partial [Hycleus cichorii]
c20880.graph_c0	--	--	Molecular Function: ionotropic glutamate receptor activity (GO:0004970);; Cellular Component: integral component of membrane (GO:0016021);; Cellular Component: postsynaptic membrane (GO:0045211);;	K05313|2.8e-25|dpa:109542427|K05313 glutamate receptor, ionotropic, invertebrate | (RefSeq) glutamate receptor ionotropic, kainate 3-like	[PET]	--	Ligand-gated ion channel	Glutamate receptor ionotropic, kainate glr-3 OS=Caenorhabditis elegans OX=6239 GN=glr-3 PE=1 SV=3	IR2 (Fragment) OS=Hycleus cichorii OX=1270216 PE=2 SV=1	P	Inorganic ion transport and metabolism	IR2, partial [Hycleus cichorii]
c21840.graph_c0	--	--	Molecular Function: ligand-gated ion channel activity (GO:0015276);; Cellular Component: integral component of membrane (GO:0016021);; Molecular Function: signaling receptor activity (GO:0038023);;	--	--	--	--	--	IR16 (Fragment) OS=Hycleus phaleratus OX=1248972 PE=2 SV=1	--	--	IR16, partial [Hycleus phaleratus]
c21953.graph_c0	--	--	Molecular Function: ionotropic glutamate receptor activity (GO:0004970);; Cellular Component: integral component of membrane (GO:0016021);; Cellular Component: postsynaptic membrane (GO:0045211);;	K05313|4.4e-32|nvl:108557365|K05313 glutamate receptor, ionotropic, invertebrate | (RefSeq) glutamate receptor ionotropic, kainate 2-like	[PET]	--	Ligated ion channel L-glutamate- and glycine-binding site	--	IR1 OS=Hycleus cichorii OX=1270216 PE=2 SV=1	P	Inorganic ion transport and metabolism	IR1 [Hycleus cichorii]
c28771.graph_c2	--	--	Molecular Function: ionotropic glutamate receptor activity (GO:0004970);; Cellular Component: integral component of membrane (GO:0016021);; Cellular Component: postsynaptic membrane (GO:0045211);;	K05313|1.4e-37|nvl:108560754|K05313 glutamate receptor, ionotropic, invertebrate | (RefSeq) glutamate receptor ionotropic, kainate 2-like	[PET]	--	Ligand-gated ion channel	Glutamate receptor 2 OS=Caenorhabditis elegans OX=6239 GN=glr-2 PE=1 SV=3	IR4 (Fragment) OS=Hycleus cichorii OX=1270216 PE=2 SV=1	P	Inorganic ion transport and metabolism	IR4, partial [Hycleus cichorii]
c36359.graph_c0	--	--	Molecular Function: ionotropic glutamate receptor activity (GO:0004970);; Cellular Component: integral component of membrane (GO:0016021);; Cellular Component: postsynaptic membrane (GO:0045211);;	K05313|3.5e-69|nvl:108557365|K05313 glutamate receptor, ionotropic, invertebrate | (RefSeq) glutamate receptor ionotropic, kainate 2-like	[PET]	--	Ligand-gated ion channel	Glutamate receptor ionotropic, kainate glr-3 OS=Caenorhabditis elegans OX=6239 GN=glr-3 PE=1 SV=3	IR21 OS=Hycleus cichorii OX=1270216 PE=2 SV=1	P	Inorganic ion transport and metabolism	IR22 [Hycleus cichorii]
c40415.graph_c0	[ET]	--	Molecular Function: ionotropic glutamate receptor activity (GO:0004970);; Cellular Component: integral component of membrane (GO:0016021);; Cellular Component: postsynaptic membrane (GO:0045211);;	K05313|6.5e-153|nvl:108560754|K05313 glutamate receptor, ionotropic, invertebrate | (RefSeq) glutamate receptor ionotropic, kainate 2-like	[PET]	--	Ligated ion channel L-glutamate- and glycine-binding site;; Ligand-gated ion channel;; Receptor family ligand binding region;; Bacterial extracellular solute-binding proteins, family 3	Glutamate receptor OS=Lymnaea stagnalis OX=6523 PE=2 SV=1	IR19 (Fragment) OS=Hycleus cichorii OX=1270216 PE=2 SV=1	P	Inorganic ion transport and metabolism	IR19, partial [Hycleus cichorii]
c40834.graph_c0	--	--	Molecular Function: ligand-gated ion channel activity (GO:0015276);; Cellular Component: integral component of membrane (GO:0016021);;	K01052|1.9e-30|zne:110837574|K01052 lysosomal acid lipase/cholesteryl ester hydrolase [EC:3.1.1.13] | (RefSeq) uncharacterized protein LOC110837574	[PET]	--	Ligand-gated ion channel	--	IR56e (Fragment) OS=Hycleus phaleratus OX=1248972 PE=2 SV=1	S	Function unknown	IR56e, partial [Hycleus phaleratus]
c41255.graph_c0	[ET]	--	Molecular Function: ionotropic glutamate receptor activity (GO:0004970);; Cellular Component: plasma membrane (GO:0005886);; Cellular Component: integral component of membrane (GO:0016021);;	K05313|0.0e+00|tca:659899|K05313 glutamate receptor, ionotropic, invertebrate | (RefSeq) glutamate receptor ionotropic, kainate 2	[PET]	--	Ligand-gated ion channel;; Ligated ion channel L-glutamate- and glycine-binding site;; Bacterial extracellular solute-binding proteins, family 3;; Fez1	Ionotropic receptor 25a OS=Drosophila melanogaster OX=7227 GN=Ir25a PE=1 SV=1	Chemosensory ionotropic receptor IR6 mRNA OS=Tenebrio molitor OX=7067 PE=2 SV=1	P	Inorganic ion transport and metabolism	chemosensory ionotropic receptor IR6 [Tenebrio molitor]
c41540.graph_c2	--	--	Molecular Function: ligand-gated ion channel activity (GO:0015276);; Cellular Component: integral component of membrane (GO:0016021);; Molecular Function: signaling receptor activity (GO:0038023);;	K05313|1.5e-09|tca:664003|K05313 glutamate receptor, ionotropic, invertebrate | (RefSeq) glutamate receptor ionotropic, delta-1	--	--	--	--	IR76b OS=Hycleus phaleratus OX=1248972 PE=2 SV=1	--	--	IR76b [Hycleus phaleratus]
c47596.graph_c0	--	--	Molecular Function: ionotropic glutamate receptor activity (GO:0004970);; Cellular Component: plasma membrane (GO:0005886);; Cellular Component: integral component of membrane (GO:0016021);;	K05313|8.0e-25|nvl:108557365|K05313 glutamate receptor, ionotropic, invertebrate | (RefSeq) glutamate receptor ionotropic, kainate 2-like	[PET]	--	Ligated ion channel L-glutamate- and glycine-binding site	--	IR7 (Fragment) OS=Hycleus cichorii OX=1270216 PE=2 SV=1	P	Inorganic ion transport and metabolism	IR7, partial [Hycleus cichorii]
c53380.graph_c0	--	--	Molecular Function: ionotropic glutamate receptor activity (GO:0004970);; Cellular Component: plasma membrane (GO:0005886);; Cellular Component: integral component of membrane (GO:0016021);;	K05313|1.2e-32|bim:100745826|K05313 glutamate receptor, ionotropic, invertebrate | (RefSeq) ionotropic receptor 25a isoform X1	[PET]	--	--	--	ObirIr8a OS=Ooceraea biroi OX=2015173 GN=DMN91_008589 PE=3 SV=1	--	--	ionotropic receptor 25a isoform X1 [Bombus impatiens]
SNMP
c42025.graph_c0	--	--	Cellular Component: integral component of membrane (GO:0016021);;	K13885|3.0e-301|bter:100649302|K13885 scavenger receptor class B, member 1 | (RefSeq) sensory neuron membrane protein 1 isoform X2	[T]	Signal transduction mechanisms	CD36 family	Sensory neuron membrane protein 1 OS=Apis mellifera OX=7460 PE=3 SV=1	Lysosome membrane protein OS=Apis cerana cerana OX=94128 GN=APICC_09585 PE=3 SV=1	T	Signal transduction mechanisms	sensory neuron membrane protein 1 isoform X1 [Bombus vancouverensis nearcticus]
c39873.graph_c0	--	--	Cellular Component: integral component of membrane (GO:0016021);;	K12384|3.5e-222|tca:100142232|K12384 lysosome membrane protein 2 | (RefSeq) SNMP01; sensory neuron membrane protein 1	[T]	Signal transduction mechanisms	CD36 family	Sensory neuron membrane protein 1 OS=Tribolium castaneum OX=7070 GN=SNMP01 PE=3 SV=1	Sensory neuron membrane protein SNMP-1 mRNA OS=Tenebrio molitor OX=7067 PE=2 SV=1	T	Signal transduction mechanisms	sensory neuron membrane protein SNMP-1 [Tenebrio molitor]
c38982.graph_c0	--	--	Cellular Component: membrane (GO:0016020);; Cellular Component: integral component of membrane (GO:0016021);;	K12384|1.5e-38|nvl:108564115|K12384 lysosome membrane protein 2 | (RefSeq) sensory neuron membrane protein 2-like	[T]	Signal transduction mechanisms	CD36 family;; CD36 family	Sensory neuron membrane protein 2 OS=Manduca sexta OX=7130 PE=2 SV=1	Sensory neuron membrane protein 2 OS=Holotrichia parallela OX=93412 GN=SNMP2 PE=2 SV=1	T	Signal transduction mechanisms	sensory neuron membrane protein 2-like [Onthophagus taurus]
c38912.graph_c1	--	--	Cellular Component: integral component of membrane (GO:0016021);;	K13885|1.3e-149|tca:100141821|K13885 scavenger receptor class B, member 1 | (RefSeq) uncharacterized LOC100141821	[T]	Signal transduction mechanisms	CD36 family	Sensory neuron membrane protein 1 OS=Tribolium castaneum OX=7070 GN=SNMP01 PE=3 SV=1	SNMP1 (Fragment) OS=Hycleus phaleratus OX=1248972 PE=2 SV=1	T	Signal transduction mechanisms	SNMP1, partial [Hycleus phaleratus]
c29168.graph_c0	--	--	Cellular Component: integral component of membrane (GO:0016021);;	K12384|1.0e-45|tca:658533|K12384 lysosome membrane protein 2 | (RefSeq) sensory neuron membrane protein 2	[T]	Signal transduction mechanisms	CD36 family	Sensory neuron membrane protein 2 OS=Aedes aegypti OX=7159 GN=snmp2 PE=2 SV=3	SNMP2b OS=Hycleus cichorii OX=1270216 PE=2 SV=1	T	Signal transduction mechanisms	SNMP2b [Hycleus cichorii]
OR
c44095.graph_c0	--	--	Molecular Function: olfactory receptor activity (GO:0004984);; Molecular Function: odorant binding (GO:0005549);; Cellular Component: plasma membrane (GO:0005886);; Biological Process: signal transduction (GO:0007165);; Cellular Component: integral component of membrane (GO:0016021);;	K22984|9.7e-89|bter:100631089|K22984 odorant receptor | (RefSeq) odorant receptor coreceptor	--	--	7tm Odorant receptor	Odorant receptor coreceptor OS=Harpegnathos saltator OX=610380 GN=Orco PE=1 SV=1	Odorant receptor OS=Apis cerana OX=7461 GN=Or2 PE=2 SV=2	I	Lipid transport and metabolism	odorant receptor coreceptor [Bombus terrestris]
c41736.graph_c0	--	--	Molecular Function: olfactory receptor activity (GO:0004984);; Molecular Function: odorant binding (GO:0005549);; Biological Process: signal transduction (GO:0007165);; Biological Process: sensory perception of smell (GO:0007608);; Cellular Component: membrane (GO:0016020);; Cellular Component: integral component of membrane (GO:0016021);;	K22984|2.6e-17|pxy:105388823|K22984 odorant receptor | (RefSeq) odorant receptor Or1-like	--	--	7tm Odorant receptor	Odorant receptor 13a OS=Drosophila melanogaster OX=7227 GN=Or13a PE=2 SV=2	OR20 (Fragment) OS=Hycleus phaleratus OX=1248972 PE=2 SV=1	I	Lipid transport and metabolism	OR20, partial [Hycleus phaleratus]
c41427.graph_c1	--	--	Biological Process: system process (GO:0003008);; Molecular Function: molecular_function (GO:0003674);; Molecular Function: transmembrane signaling receptor activity (GO:0004888);; Molecular Function: olfactory receptor activity (GO:0004984);; Molecular Function: transporter activity (GO:0005215);; Molecular Function: binding (GO:0005488);; Molecular Function: odorant binding (GO:0005549);; Cellu…	K22984|7.1e-44|tca:656117|K22984 odorant receptor | (RefSeq) Or72, or18; olfactory receptor 18	[P]	Inorganic ion transport and metabolism	7tm Odorant receptor	Protein I'm not dead yet OS=Drosophila melanogaster OX=7227 GN=Indy PE=2 SV=2	Odorant receptor OS=Tribolium castaneum OX=7070 GN=TcasGA2_TC005581 PE=3 SV=2	I	Lipid transport and metabolism	PREDICTED: odorant receptor 83a [Tribolium castaneum]
c40611.graph_c0	--	--	Cellular Component: integral component of membrane (GO:0016021);;	--	--	--	7tm Odorant receptor	--	OR6 OS=Hycleus phaleratus OX=1248972 PE=2 SV=1	--	--	OR6 [Hycleus phaleratus]
c39602.graph_c1	--	--	Molecular Function: ionotropic glutamate receptor activity (GO:0004970);; Molecular Function: olfactory receptor activity (GO:0004984);; Molecular Function: odorant binding (GO:0005549);; Cellular Component: plasma membrane (GO:0005886);; Cellular Component: integral component of membrane (GO:0016021);; Biological Process: detection of chemical stimulus involved in sensory perception of smell (GO…	K22984|4.7e-13|tnl:113498970|K22984 odorant receptor | (RefSeq) odorant receptor 46a-like	--	--	7tm Odorant receptor	--	Uncharacterized protein OS=Tribolium castaneum OX=7070 GN=TcasGA2_TC032853 PE=3 SV=1	--	--	PREDICTED: putative odorant receptor 92a [Tribolium castaneum]
c38777.graph_c0	--	--	Molecular Function: olfactory receptor activity (GO:0004984);; Molecular Function: odorant binding (GO:0005549);; Biological Process: signal transduction (GO:0007165);; Cellular Component: integral component of membrane (GO:0016021);;	K22984|6.3e-07|bmor:100379315|K22984 odorant receptor | (RefSeq) Or-63, BmOR-13, BmOR-15, BmOr-63; olfactory receptor 63	--	--	7tm Odorant receptor	--	OR8 (Fragment) OS=Hycleus phaleratus OX=1248972 PE=2 SV=1	--	--	OR8, partial [Hycleus phaleratus]
c38717.graph_c0	--	--	Molecular Function: olfactory receptor activity (GO:0004984);; Molecular Function: odorant binding (GO:0005549);; Biological Process: signal transduction (GO:0007165);; Biological Process: sensory perception of smell (GO:0007608);; Cellular Component: membrane (GO:0016020);; Cellular Component: integral component of membrane (GO:0016021);;	K22984|1.3e-11|dqu:106743852|K22984 odorant receptor | (RefSeq) odorant receptor Or1	--	--	7tm Odorant receptor;; 7tm Odorant receptor	--	Odorant receptor 9a-like (Fragment) OS=Asbolus verrucosus OX=1661398 GN=BDFB_003778 PE=4 SV=1	--	--	odorant receptor 9a-like, partial [Asbolus verrucosus]
c38297.graph_c1	--	--	Molecular Function: olfactory receptor activity (GO:0004984);; Molecular Function: odorant binding (GO:0005549);; Cellular Component: plasma membrane (GO:0005886);; Biological Process: signal transduction (GO:0007165);; Biological Process: sensory perception of smell (GO:0007608);; Cellular Component: membrane (GO:0016020);; Cellular Component: integral component of membrane (GO:0016021);;	--	--	--	7tm Odorant receptor	--	Odorant receptor OS=Hycleus phaleratus OX=1248972 PE=2 SV=1	I	Lipid transport and metabolism	OR4 [Hycleus phaleratus]
c38213.graph_c0	--	--	Molecular Function: olfactory receptor activity (GO:0004984);; Molecular Function: odorant binding (GO:0005549);; Biological Process: signal transduction (GO:0007165);; Cellular Component: integral component of membrane (GO:0016021);;	--	--	--	7tm Odorant receptor	--	OR13 (Fragment) OS=Hycleus phaleratus OX=1248972 PE=2 SV=1	--	--	OR13, partial [Hycleus phaleratus]
c37538.graph_c0	--	--	Molecular Function: olfactory receptor activity (GO:0004984);; Molecular Function: odorant binding (GO:0005549);; Biological Process: signal transduction (GO:0007165);; Cellular Component: integral component of membrane (GO:0016021);;	--	--	--	7tm Odorant receptor	--	OR2 (Fragment) OS=Hycleus phaleratus OX=1248972 PE=2 SV=1	--	--	OR2, partial [Hycleus phaleratus]
c34933.graph_c1	--	--	Molecular Function: olfactory receptor activity (GO:0004984);; Molecular Function: odorant binding (GO:0005549);; Biological Process: signal transduction (GO:0007165);; Cellular Component: integral component of membrane (GO:0016021);;	--	--	--	7tm Odorant receptor	--	OR15 (Fragment) OS=Hycleus phaleratus OX=1248972 PE=2 SV=1	T	Signal transduction mechanisms	OR15, partial [Hycleus phaleratus]
c34146.graph_c0	--	--	Molecular Function: olfactory receptor activity (GO:0004984);; Molecular Function: odorant binding (GO:0005549);; Biological Process: signal transduction (GO:0007165);; Biological Process: sensory perception of smell (GO:0007608);; Cellular Component: membrane (GO:0016020);; Cellular Component: integral component of membrane (GO:0016021);;	--	--	--	7tm Odorant receptor	--	Odorant receptor 10 (Fragment) OS=Anoplophora chinensis OX=217632 GN=OR10 PE=2 SV=1	--	--	odorant receptor 49b-like [Sitophilus oryzae]
c33934.graph_c0	--	--	Molecular Function: olfactory receptor activity (GO:0004984);; Molecular Function: odorant binding (GO:0005549);; Cellular Component: plasma membrane (GO:0005886);; Biological Process: signal transduction (GO:0007165);; Biological Process: sensory perception of smell (GO:0007608);; Cellular Component: membrane (GO:0016020);; Cellular Component: integral component of membrane (GO:0016021);; Biolog…	--	--	--	7tm Odorant receptor	--	Odorant receptor OS=Tribolium castaneum OX=7070 GN=TcasGA2_TC007823 PE=3 SV=1	--	--	PREDICTED: odorant receptor 4-like [Tribolium castaneum]
c32285.graph_c0	--	--	Molecular Function: olfactory receptor activity (GO:0004984);; Molecular Function: odorant binding (GO:0005549);; Biological Process: signal transduction (GO:0007165);; Cellular Component: integral component of membrane (GO:0016021);;	K22984|2.8e-06|dwi:6640275|K22984 odorant receptor | (RefSeq) odorant receptor 43a	--	--	7tm Odorant receptor	--	OR14 OS=Hycleus phaleratus OX=1248972 PE=2 SV=1	--	--	OR14 [Hycleus phaleratus]
c31704.graph_c0	--	--	Molecular Function: olfactory receptor activity (GO:0004984);; Molecular Function: odorant binding (GO:0005549);; Cellular Component: plasma membrane (GO:0005886);; Biological Process: signal transduction (GO:0007165);; Biological Process: sensory perception of smell (GO:0007608);; Cellular Component: membrane (GO:0016020);; Cellular Component: integral component of membrane (GO:0016021);; Biolog…	--	--	--	7tm Odorant receptor	--	Odorant receptor OS=Tribolium castaneum OX=7070 GN=TcasGA2_TC012636 PE=3 SV=1	--	--	PREDICTED: odorant receptor 67c [Tribolium castaneum]
c31008.graph_c0	--	--	Molecular Function: olfactory receptor activity (GO:0004984);; Molecular Function: odorant binding (GO:0005549);; Biological Process: signal transduction (GO:0007165);; Cellular Component: integral component of membrane (GO:0016021);;	K22984|7.4e-25|bmor:100127044|K22984 odorant receptor | (RefSeq) Or-16, BmOr-16, Or16, Or31, Or40; olfactory receptor 16	--	--	7tm Odorant receptor	Odorant receptor Or1 OS=Anopheles gambiae OX=7165 GN=OR1 PE=2 SV=1	OR19 (Fragment) OS=Hycleus phaleratus OX=1248972 PE=2 SV=1	I	Lipid transport and metabolism	OR19, partial [Hycleus phaleratus]
c25726.graph_c0	--	--	Molecular Function: olfactory receptor activity (GO:0004984);; Molecular Function: odorant binding (GO:0005549);; Cellular Component: plasma membrane (GO:0005886);; Biological Process: signal transduction (GO:0007165);; Cellular Component: integral component of membrane (GO:0016021);;	K22984|1.1e-243|tca:661975|K22984 odorant receptor | (RefSeq) Or1, or16; odorant receptor coreceptor	--	--	7tm Odorant receptor;; 7tm Chemosensory receptor	Odorant receptor coreceptor OS=Drosophila melanogaster OX=7227 GN=Orco PE=1 SV=2	Odorant receptor OS=Tenebrio molitor OX=7067 PE=2 SV=1	I	Lipid transport and metabolism	olfactory co-receptor ORco [Tenebrio molitor]
c24562.graph_c0	--	--	Molecular Function: olfactory receptor activity (GO:0004984);; Molecular Function: odorant binding (GO:0005549);; Biological Process: signal transduction (GO:0007165);; Cellular Component: integral component of membrane (GO:0016021);;	--	--	--	7tm Odorant receptor	--	OR5 (Fragment) OS=Hycleus phaleratus OX=1248972 PE=2 SV=1	--	--	OR5, partial [Hycleus phaleratus]
