# Supplementary material for: Chemosensory System Decoding: Transcriptome‐Wide Identification and Expression Profiling of Olfactory Genes in Lytta sifanica
Source: Ecol Evol. 2025 Dec 10;15(12):e72634. doi: 10.1002/ece3.72634 (PMC12690220; doi:10.1002/ece3.72634)
Supplement: Supplementary file 2 — Appendix S2: ece372634‐sup‐0002‐AppendixS2.zip. [file ECE3-15-e72634-s001.zip › ece372634-sup-0002-AppendixS2/TableS1-S5/TableS4.xlsx]

## Sheet: Sheet1
Part of the annotation information of the Lytta sifanica sequences
CSP
c40007.graph_c0	--	--	--	K15127|2.1e-20|nvi:100120782|K15127 transcriptional adapter 2-beta | (RefSeq) transcriptional adapter 2B	--	--	Insect pheromone-binding family, A10/OS-D;; Insect pheromone-binding family, A10/OS-D	Ejaculatory bulb-specific protein 3 OS=Drosophila melanogaster OX=7227 GN=EbpIII PE=2 SV=2	CSP1 (Fragment) OS=Hycleus cichorii OX=1270216 PE=2 SV=1	S	Function unknown	CSP1, partial [Hycleus cichorii]
c20084.graph_c0	--	--	--	K15127|1.1e-28|nvi:100120782|K15127 transcriptional adapter 2-beta | (RefSeq) transcriptional adapter 2B	--	--	Insect pheromone-binding family, A10/OS-D	Ejaculatory bulb-specific protein 3 OS=Drosophila melanogaster OX=7227 GN=EbpIII PE=2 SV=2	CSP4 (Fragment) OS=Hycleus phaleratus OX=1248972 PE=2 SV=1	S	Function unknown	CSP4, partial [Hycleus phaleratus]
c34330.graph_c0	--	--	Biological Process: reproduction (GO:0000003);; Cellular Component: cellular_component (GO:0005575);; Cellular Component: extracellular region (GO:0005576);; Biological Process: multicellular organism development (GO:0007275);; Biological Process: metamorphosis (GO:0007552);; Biological Process: behavior (GO:0007610);; Biological Process: biological_process (GO:0008150);; Biological Process: resp…	K15127|4.4e-24|nvi:100120782|K15127 transcriptional adapter 2-beta | (RefSeq) transcriptional adapter 2B	--	--	Insect pheromone-binding family, A10/OS-D	Ejaculatory bulb-specific protein 3 OS=Drosophila melanogaster OX=7227 GN=EbpIII PE=2 SV=2	Chemosensory protein 4 (Fragment) OS=Pyrrhalta aenescens OX=281545 PE=2 SV=1	S	Function unknown	chemosensory protein 4, partial [Pyrrhalta aenescens]
c20074.graph_c0	--	--	--	K15127|4.5e-24|nvi:100120782|K15127 transcriptional adapter 2-beta | (RefSeq) transcriptional adapter 2B	--	--	Insect pheromone-binding family, A10/OS-D	Ejaculatory bulb-specific protein 3 OS=Drosophila melanogaster OX=7227 GN=EbpIII PE=2 SV=2	CSP3 OS=Hycleus cichorii OX=1270216 PE=2 SV=1	S	Function unknown	CSP3 [Hycleus cichorii]
c33774.graph_c0	--	--	--	--	--	--	Insect pheromone-binding family, A10/OS-D	--	CSP6 OS=Hycleus phaleratus OX=1248972 PE=2 SV=1	S	Function unknown	CSP6 [Hycleus phaleratus]
c31859.graph_c0	--	--	--	K15127|8.4e-28|nvi:100120782|K15127 transcriptional adapter 2-beta | (RefSeq) transcriptional adapter 2B	--	--	Insect pheromone-binding family, A10/OS-D;; Insect pheromone-binding family, A10/OS-D	Ejaculatory bulb-specific protein 3 OS=Drosophila melanogaster OX=7227 GN=EbpIII PE=2 SV=2	CSP2 OS=Hycleus phaleratus OX=1248972 PE=2 SV=1	S	Function unknown	CSP2 [Hycleus phaleratus]
0BP
c30879.graph_c0	--	--	Molecular Function: odorant binding (GO:0005549);;	--	--	--	PBP/GOBP family	--	OBP3 OS=Hycleus cichorii OX=1270216 PE=2 SV=1	S	Function unknown	OBP3 [Hycleus cichorii]
c20115.graph_c0	--	--	Molecular Function: odorant binding (GO:0005549);;	--	--	--	PBP/GOBP family	--	OBP5 OS=Hycleus cichorii OX=1270216 PE=2 SV=1	S	Function unknown	OBP5 [Hycleus cichorii]
c25353.graph_c0	--	--	Molecular Function: odorant binding (GO:0005549);;	--	--	--	PBP/GOBP family;; PBP/GOBP family	--	Putative odorant binding protein 17 OS=Nasonia vitripennis OX=7425 GN=OBP17 PE=4 SV=1	--	--	putative odorant binding protein 17 [Nasonia vitripennis]
c25368.graph_c0	--	--	Molecular Function: odorant binding (GO:0005549);;	--	--	--	PBP/GOBP family	--	OBP2 OS=Hycleus phaleratus OX=1248972 PE=2 SV=1	--	--	OBP2 [Hycleus phaleratus]
c25455.graph_c0	--	--	Molecular Function: odorant binding (GO:0005549);;	--	--	--	PBP/GOBP family	--	OBP6 (Fragment) OS=Hycleus phaleratus OX=1248972 PE=2 SV=1	S	Function unknown	OBP6, partial [Hycleus phaleratus]
c30900.graph_c0	--	--	Molecular Function: odorant binding (GO:0005549);; Biological Process: sensory perception of smell (GO:0007608);;	--	--	--	PBP/GOBP family	--	Odorant binding protein 08 OS=Tribolium castaneum OX=7070 GN=TcOBP5B PE=4 SV=2	S	Function unknown	PREDICTED: general odorant-binding protein 69a isoform X2 [Tribolium castaneum]
c31294.graph_c0	--	--	Biological Process: system process (GO:0003008);; Molecular Function: molecular_function (GO:0003674);; Molecular Function: binding (GO:0005488);; Molecular Function: odorant binding (GO:0005549);; Molecular Function: pheromone binding (GO:0005550);; Cellular Component: cellular_component (GO:0005575);; Cellular Component: extracellular region (GO:0005576);; Cellular Component: extracellular spac…	--	--	--	PBP/GOBP family	--	OBP8 (Fragment) OS=Hycleus phaleratus OX=1248972 PE=2 SV=1	S	Function unknown	OBP8, partial [Hycleus phaleratus]
c35447.graph_c0	--	--	Molecular Function: odorant binding (GO:0005549);;	--	--	--	PBP/GOBP family	--	Uncharacterized protein OS=Dufourea novaeangliae OX=178035 GN=WN55_05112 PE=4 SV=1	--	--	general odorant-binding protein 19d [Bombus vosnesenskii]
c36132.graph_c0	--	--	Molecular Function: odorant binding (GO:0005549);;	--	--	--	PBP/GOBP family;; RNase H	--	OBP7 OS=Hycleus phaleratus OX=1248972 PE=2 SV=1	--	--	OBP7 [Hycleus phaleratus]
c36279.graph_c0	--	--	Molecular Function: odorant binding (GO:0005549);;	#VALUE!	--	--	PBP/GOBP family	--	Pheromone-binding protein-related protein 1 OS=Habropoda laboriosa OX=597456 GN=WH47_06821 PE=4 SV=1	S	Function unknown	general odorant-binding protein 83a-like isoform X2 [Bombus impatiens]
c39400.graph_c0	--	--	Molecular Function: odorant binding (GO:0005549);;	--	--	--	PBP/GOBP family	--	Odorant binding protein 1 OS=Apis cerana cerana OX=94128 GN=OBP1 PE=2 SV=1	S	Function unknown	general odorant-binding protein 83a-like [Bombus vancouverensis nearcticus]
c40231.graph_c0	--	--	Molecular Function: odorant binding (GO:0005549);;	--	--	--	PBP/GOBP family	--	General odorant-binding protein 19a OS=Melipona quadrifasciata OX=166423 GN=WN51_02622 PE=4 SV=1	S	Function unknown	general odorant-binding protein 56d [Bombus terrestris]
c42101.graph_c0	--	--	Molecular Function: odorant binding (GO:0005549);;	--	--	--	PBP/GOBP family	--	Odorant-binding protein 1 mRNA OS=Tenebrio molitor OX=7067 PE=2 SV=1	S	Function unknown	odorant-binding protein 1 [Tenebrio molitor]
c43521.graph_c0	--	--	Molecular Function: odorant binding (GO:0005549);;	--	--	--	PBP/GOBP family	--	Pheromone-binding protein-related protein 1 OS=Habropoda laboriosa OX=597456 GN=WH47_06821 PE=4 SV=1	S	Function unknown	general odorant-binding protein 99a isoform X2 [Bombus terrestris]
c45032.graph_c0	--	--	Molecular Function: odorant binding (GO:0005549);;	--	--	--	PBP/GOBP family	General odorant-binding protein 70 OS=Anopheles gambiae OX=7165 GN=Obp70 PE=3 SV=2	Uncharacterized protein OS=Tribolium castaneum OX=7070 GN=TcasGA2_TC016310 PE=4 SV=2	S	Function unknown	PREDICTED: general odorant-binding protein 70 isoform X2 [Tribolium castaneum]
c46092.graph_c0	--	--	Molecular Function: odorant binding (GO:0005549);;	--	--	--	PBP/GOBP family	--	Odorant binding protein C20 OS=Tribolium castaneum OX=7070 GN=TcOBP3A PE=4 SV=1	--	--	odorant binding protein C20 [Tribolium castaneum]
c48109.graph_c0	--	--	Molecular Function: odorant binding (GO:0005549);;	--	--	--	PBP/GOBP family	--	Odorant-binding protein 3 OS=Osmia cornuta OX=185587 PE=2 SV=1	S	Function unknown	general odorant-binding protein 56d [Bombus terrestris]
GR
c51508.graph_c0	--	--	Biological Process: detection of chemical stimulus involved in sensory perception of sweet taste (GO:0001582);; Biological Process: system process (GO:0003008);; Molecular Function: molecular_function (GO:0003674);; Molecular Function: transmembrane signaling receptor activity (GO:0004888);; Cellular Component: cellular_component (GO:0005575);; Biological Process: cell communication (GO:0007154);…	K08471|3.6e-07|tca:661376|K08471 gustatory receptor | (RefSeq) TcGr10, TcGr11, gr2, gr30, gr9; gustatory receptor candidate 30	--	--	Trehalose receptor;; 7tm Chemosensory receptor	--	Gustatory receptor OS=Tribolium castaneum OX=7070 GN=TcGr12 PE=3 SV=1	S	Function unknown	gustatory receptor 12 [Tribolium castaneum]
c43115.graph_c0	--	--	Cellular Component: integral component of membrane (GO:0016021);; Biological Process: sensory perception of taste (GO:0050909);;	K08471|2.2e-60|tca:662856|K08471 gustatory receptor | (RefSeq) TcGr123, gr24, gr53; gustatory receptor candidate 53	--	--	7tm Chemosensory receptor	--	GR2 OS=Hycleus cichorii OX=1270216 PE=2 SV=1	I	Lipid transport and metabolism	GR2 [Hycleus cichorii]
c41711.graph_c0	--	--	Cellular Component: plasma membrane (GO:0005886);; Biological Process: signal transduction (GO:0007165);; Cellular Component: integral component of membrane (GO:0016021);; Cellular Component: axon (GO:0030424);; Cellular Component: dendrite (GO:0030425);; Cellular Component: neuronal cell body (GO:0043025);; Biological Process: sensory perception of taste (GO:0050909);;	K08471|7.2e-07|tca:107397791|K08471 gustatory receptor | (RefSeq) TcGr99; gustatory and odorant receptor 63a-like	--	--	7tm Chemosensory receptor	--	Gustatory receptor OS=Tribolium castaneum OX=7070 GN=TcGr101 PE=3 SV=1	--	--	gustatory receptor 68a-like [Anoplophora glabripennis]
c39408.graph_c0	--	--	Biological Process: detection of chemical stimulus involved in sensory perception of sweet taste (GO:0001582);; Biological Process: system process (GO:0003008);; Molecular Function: molecular_function (GO:0003674);; Molecular Function: transmembrane signaling receptor activity (GO:0004888);; Cellular Component: cellular_component (GO:0005575);; Biological Process: cell communication (GO:0007154);…	K08471|1.7e-76|tca:661376|K08471 gustatory receptor | (RefSeq) TcGr10, TcGr11, gr2, gr30, gr9; gustatory receptor candidate 30	--	--	Trehalose receptor;; 7tm Chemosensory receptor	Gustatory receptor for sugar taste 64e OS=Drosophila melanogaster OX=7227 GN=Gr64e PE=2 SV=2	Gustatory receptor OS=Tribolium castaneum OX=7070 GN=TcGr12 PE=3 SV=1	S	Function unknown	gustatory receptor 12 [Tribolium castaneum]
c37091.graph_c0	--	--	Cellular Component: plasma membrane (GO:0005886);; Biological Process: signal transduction (GO:0007165);; Cellular Component: integral component of membrane (GO:0016021);; Cellular Component: axon (GO:0030424);; Cellular Component: dendrite (GO:0030425);; Cellular Component: neuronal cell body (GO:0043025);; Biological Process: sensory perception of taste (GO:0050909);;	K08471|2.4e-44|tca:100141635|K08471 gustatory receptor | (RefSeq) TcGr170, gr61; gustatory receptor candidate 61	--	--	7tm Chemosensory receptor	--	Gustatory receptor OS=Tribolium castaneum OX=7070 GN=gr61 PE=3 SV=2	--	--	PREDICTED: putative gustatory receptor 28a [Tribolium castaneum]
c35381.graph_c0	--	--	Molecular Function: GTPase activity (GO:0003924);; Molecular Function: olfactory receptor activity (GO:0004984);; Molecular Function: GTP binding (GO:0005525);; Molecular Function: odorant binding (GO:0005549);; Biological Process: signal transduction (GO:0007165);; Cellular Component: integral component of membrane (GO:0016021);;	K22984|2.8e-28|ame:725384|K22984 odorant receptor | (RefSeq) Or2; odorant receptor 2	--	--	7tm Odorant receptor;; Trehalose receptor	Odorant receptor coreceptor OS=Drosophila melanogaster OX=7227 GN=Orco PE=1 SV=2	Gustatory and odorant receptor 7 OS=Eufriesea mexicana OX=516756 GN=WN48_02564 PE=4 SV=1	I	Lipid transport and metabolism	Gustatory and odorant receptor 7 [Eufriesea mexicana]
c34550.graph_c1	--	--	Cellular Component: plasma membrane (GO:0005886);; Biological Process: signal transduction (GO:0007165);; Cellular Component: integral component of membrane (GO:0016021);; Biological Process: sensory perception of taste (GO:0050909);;	K08471|9.4e-24|tca:661255|K08471 gustatory receptor | (RefSeq) Tcgr2; gustatory receptor 2	--	--	7tm Chemosensory receptor	Gustatory and odorant receptor 22 OS=Anopheles gambiae OX=7165 GN=GPRgr22 PE=2 SV=1	Gustatory receptor OS=Tribolium castaneum OX=7070 GN=gr6 PE=3 SV=2	I	Lipid transport and metabolism	PREDICTED: gustatory receptor 2 isoform X1 [Tribolium castaneum]
c34337.graph_c0	--	--	Biological Process: reproduction (GO:0000003);; Biological Process: response to acid chemical (GO:0001101);; Biological Process: detection of chemical stimulus involved in sensory perception of sweet taste (GO:0001582);; Biological Process: system process (GO:0003008);; Molecular Function: molecular_function (GO:0003674);; Molecular Function: transmembrane signaling receptor activity (GO:0004888)…	--	--	--	7tm Chemosensory receptor	--	--	S	Function unknown	--
c32692.graph_c0	--	--	Molecular Function: olfactory receptor activity (GO:0004984);; Cellular Component: plasma membrane (GO:0005886);; Biological Process: signal transduction (GO:0007165);; Molecular Function: taste receptor activity (GO:0008527);; Biological Process: response to carbon dioxide (GO:0010037);; Cellular Component: integral component of membrane (GO:0016021);; Cellular Component: axon (GO:0030424);; Cel…	K08471|1.5e-159|tca:100142527|K08471 gustatory receptor | (RefSeq) TcGr3, gr38; gustatory receptor 3	--	--	7tm Chemosensory receptor	Gustatory and odorant receptor 24 OS=Anopheles gambiae OX=7165 GN=GPRgr24 PE=2 SV=4	Gustatory receptor OS=Tribolium castaneum OX=7070 GN=TcasGA2_TC030104 PE=3 SV=1	I	Lipid transport and metabolism	PREDICTED: gustatory and odorant receptor 24 [Tribolium castaneum]
c30034.graph_c0	--	--	Cellular Component: integral component of membrane (GO:0016021);; Biological Process: sensory perception of taste (GO:0050909);;	--	--	--	7tm Chemosensory receptor	--	--	--	--	--
c28851.graph_c0	--	--	Biological Process: reproduction (GO:0000003);; Biological Process: detection of chemical stimulus involved in sensory perception of sweet taste (GO:0001582);; Biological Process: system process (GO:0003008);; Molecular Function: molecular_function (GO:0003674);; Molecular Function: transmembrane signaling receptor activity (GO:0004888);; Molecular Function: olfactory receptor activity (GO:000498…	K08471|4.2e-08|ame:725483|K08471 gustatory receptor | (RefSeq) gustatory receptor for sugar taste 43a	--	--	7tm Chemosensory receptor;; Trehalose receptor	--	Gustatory receptor OS=Cephus cinctus OX=211228 GN=Gr3 PE=3 SV=1	T	Signal transduction mechanisms	gustatory receptor for sugar taste 43a isoform X4 [Cephus cinctus]
c28646.graph_c0	--	--	Biological Process: detection of chemical stimulus involved in sensory perception of sweet taste (GO:0001582);; Biological Process: system process (GO:0003008);; Molecular Function: molecular_function (GO:0003674);; Molecular Function: transmembrane signaling receptor activity (GO:0004888);; Cellular Component: cellular_component (GO:0005575);; Biological Process: cell communication (GO:0007154);…	K08471|6.2e-19|zne:110832853|K08471 gustatory receptor | (RefSeq) gustatory receptor for sugar taste 64e-like isoform X1	--	--	Trehalose receptor;; 7tm Chemosensory receptor	Gustatory receptor for sugar taste 64f OS=Drosophila melanogaster OX=7227 GN=Gr64f PE=2 SV=2	Gustatory receptor OS=Zootermopsis nevadensis OX=136037 GN=L798_12998 PE=3 SV=1	S	Function unknown	gustatory receptor for sugar taste 64f-like isoform X2 [Zootermopsis nevadensis]
c20724.graph_c0	--	--	Cellular Component: plasma membrane (GO:0005886);; Biological Process: signal transduction (GO:0007165);; Cellular Component: integral component of membrane (GO:0016021);; Biological Process: sensory perception of taste (GO:0050909);;	K08471|4.0e-42|tca:100142398|K08471 gustatory receptor | (RefSeq) TcGr127, gr25, gr59; gustatory receptor candidate 59	--	--	7tm Chemosensory receptor	Putative gustatory receptor 2a OS=Drosophila melanogaster OX=7227 GN=Gr2a PE=2 SV=3	Gustatory receptor OS=Tribolium castaneum OX=7070 GN=gr59 PE=3 SV=2	--	--	gustatory receptor 127 [Tribolium castaneum]
IR
c19518.graph_c0	--	--	Molecular Function: ligand-gated ion channel activity (GO:0015276);; Cellular Component: integral component of membrane (GO:0016021);;	K05313|1.5e-15|tca:657058|K05313 glutamate receptor, ionotropic, invertebrate | (RefSeq) glutamate receptor 2	--	--	--	--	Ionotropic receptor 13 OS=Holotrichia parallela OX=93412 PE=2 SV=1	--	--	ionotropic receptor 13 [Holotrichia parallela]
c20690.graph_c0	--	--	Molecular Function: ionotropic glutamate receptor activity (GO:0004970);; Cellular Component: integral component of membrane (GO:0016021);; Cellular Component: postsynaptic membrane (GO:0045211);;	K05204|9.2e-40|bpec:110154139|K05204 glutamate receptor, ionotropic kainate 4 | (RefSeq) grik4; glutamate receptor ionotropic, kainate 4	[PET]	--	Ligated ion channel L-glutamate- and glycine-binding site;; Bacterial extracellular solute-binding proteins, family 3	Glutamate receptor 1 OS=Drosophila melanogaster OX=7227 GN=GluRIA PE=1 SV=2	IR2 (Fragment) OS=Hycleus cichorii OX=1270216 PE=2 SV=1	P	Inorganic ion transport and metabolism	IR2, partial [Hycleus cichorii]
c20880.graph_c0	--	--	Molecular Function: ionotropic glutamate receptor activity (GO:0004970);; Cellular Component: integral component of membrane (GO:0016021);; Cellular Component: postsynaptic membrane (GO:0045211);;	K05313|2.8e-25|dpa:109542427|K05313 glutamate receptor, ionotropic, invertebrate | (RefSeq) glutamate receptor ionotropic, kainate 3-like	[PET]	--	Ligand-gated ion channel	Glutamate receptor ionotropic, kainate glr-3 OS=Caenorhabditis elegans OX=6239 GN=glr-3 PE=1 SV=3	IR2 (Fragment) OS=Hycleus cichorii OX=1270216 PE=2 SV=1	P	Inorganic ion transport and metabolism	IR2, partial [Hycleus cichorii]
c21840.graph_c0	--	--	Molecular Function: ligand-gated ion channel activity (GO:0015276);; Cellular Component: integral component of membrane (GO:0016021);; Molecular Function: signaling receptor activity (GO:0038023);;	--	--	--	--	--	IR16 (Fragment) OS=Hycleus phaleratus OX=1248972 PE=2 SV=1	--	--	IR16, partial [Hycleus phaleratus]
c21953.graph_c0	--	--	Molecular Function: ionotropic glutamate receptor activity (GO:0004970);; Cellular Component: integral component of membrane (GO:0016021);; Cellular Component: postsynaptic membrane (GO:0045211);;	K05313|4.4e-32|nvl:108557365|K05313 glutamate receptor, ionotropic, invertebrate | (RefSeq) glutamate receptor ionotropic, kainate 2-like	[PET]	--	Ligated ion channel L-glutamate- and glycine-binding site	--	IR1 OS=Hycleus cichorii OX=1270216 PE=2 SV=1	P	Inorganic ion transport and metabolism	IR1 [Hycleus cichorii]
c28771.graph_c2	--	--	Molecular Function: ionotropic glutamate receptor activity (GO:0004970);; Cellular Component: integral component of membrane (GO:0016021);; Cellular Component: postsynaptic membrane (GO:0045211);;	K05313|1.4e-37|nvl:108560754|K05313 glutamate receptor, ionotropic, invertebrate | (RefSeq) glutamate receptor ionotropic, kainate 2-like	[PET]	--	Ligand-gated ion channel	Glutamate receptor 2 OS=Caenorhabditis elegans OX=6239 GN=glr-2 PE=1 SV=3	IR4 (Fragment) OS=Hycleus cichorii OX=1270216 PE=2 SV=1	P	Inorganic ion transport and metabolism	IR4, partial [Hycleus cichorii]
c36359.graph_c0	--	--	Molecular Function: ionotropic glutamate receptor activity (GO:0004970);; Cellular Component: integral component of membrane (GO:0016021);; Cellular Component: postsynaptic membrane (GO:0045211);;	K05313|3.5e-69|nvl:108557365|K05313 glutamate receptor, ionotropic, invertebrate | (RefSeq) glutamate receptor ionotropic, kainate 2-like	[PET]	--	Ligand-gated ion channel	Glutamate receptor ionotropic, kainate glr-3 OS=Caenorhabditis elegans OX=6239 GN=glr-3 PE=1 SV=3	IR21 OS=Hycleus cichorii OX=1270216 PE=2 SV=1	P	Inorganic ion transport and metabolism	IR22 [Hycleus cichorii]
c40415.graph_c0	[ET]	--	Molecular Function: ionotropic glutamate receptor activity (GO:0004970);; Cellular Component: integral component of membrane (GO:0016021);; Cellular Component: postsynaptic membrane (GO:0045211);;	K05313|6.5e-153|nvl:108560754|K05313 glutamate receptor, ionotropic, invertebrate | (RefSeq) glutamate receptor ionotropic, kainate 2-like	[PET]	--	Ligated ion channel L-glutamate- and glycine-binding site;; Ligand-gated ion channel;; Receptor family ligand binding region;; Bacterial extracellular solute-binding proteins, family 3	Glutamate receptor OS=Lymnaea stagnalis OX=6523 PE=2 SV=1	IR19 (Fragment) OS=Hycleus cichorii OX=1270216 PE=2 SV=1	P	Inorganic ion transport and metabolism	IR19, partial [Hycleus cichorii]
c40834.graph_c0	--	--	Molecular Function: ligand-gated ion channel activity (GO:0015276);; Cellular Component: integral component of membrane (GO:0016021);;	K01052|1.9e-30|zne:110837574|K01052 lysosomal acid lipase/cholesteryl ester hydrolase [EC:3.1.1.13] | (RefSeq) uncharacterized protein LOC110837574	[PET]	--	Ligand-gated ion channel	--	IR56e (Fragment) OS=Hycleus phaleratus OX=1248972 PE=2 SV=1	S	Function unknown	IR56e, partial [Hycleus phaleratus]
c41255.graph_c0	[ET]	--	Molecular Function: ionotropic glutamate receptor activity (GO:0004970);; Cellular Component: plasma membrane (GO:0005886);; Cellular Component: integral component of membrane (GO:0016021);;	K05313|0.0e+00|tca:659899|K05313 glutamate receptor, ionotropic, invertebrate | (RefSeq) glutamate receptor ionotropic, kainate 2	[PET]	--	Ligand-gated ion channel;; Ligated ion channel L-glutamate- and glycine-binding site;; Bacterial extracellular solute-binding proteins, family 3;; Fez1	Ionotropic receptor 25a OS=Drosophila melanogaster OX=7227 GN=Ir25a PE=1 SV=1	Chemosensory ionotropic receptor IR6 mRNA OS=Tenebrio molitor OX=7067 PE=2 SV=1	P	Inorganic ion transport and metabolism	chemosensory ionotropic receptor IR6 [Tenebrio molitor]
c41540.graph_c2	--	--	Molecular Function: ligand-gated ion channel activity (GO:0015276);; Cellular Component: integral component of membrane (GO:0016021);; Molecular Function: signaling receptor activity (GO:0038023);;	K05313|1.5e-09|tca:664003|K05313 glutamate receptor, ionotropic, invertebrate | (RefSeq) glutamate receptor ionotropic, delta-1	--	--	--	--	IR76b OS=Hycleus phaleratus OX=1248972 PE=2 SV=1	--	--	IR76b [Hycleus phaleratus]
c47596.graph_c0	--	--	Molecular Function: ionotropic glutamate receptor activity (GO:0004970);; Cellular Component: plasma membrane (GO:0005886);; Cellular Component: integral component of membrane (GO:0016021);;	K05313|8.0e-25|nvl:108557365|K05313 glutamate receptor, ionotropic, invertebrate | (RefSeq) glutamate receptor ionotropic, kainate 2-like	[PET]	--	Ligated ion channel L-glutamate- and glycine-binding site	--	IR7 (Fragment) OS=Hycleus cichorii OX=1270216 PE=2 SV=1	P	Inorganic ion transport and metabolism	IR7, partial [Hycleus cichorii]
c53380.graph_c0	--	--	Molecular Function: ionotropic glutamate receptor activity (GO:0004970);; Cellular Component: plasma membrane (GO:0005886);; Cellular Component: integral component of membrane (GO:0016021);;	K05313|1.2e-32|bim:100745826|K05313 glutamate receptor, ionotropic, invertebrate | (RefSeq) ionotropic receptor 25a isoform X1	[PET]	--	--	--	ObirIr8a OS=Ooceraea biroi OX=2015173 GN=DMN91_008589 PE=3 SV=1	--	--	ionotropic receptor 25a isoform X1 [Bombus impatiens]
SNMP
c42025.graph_c0	--	--	Cellular Component: integral component of membrane (GO:0016021);;	K13885|3.0e-301|bter:100649302|K13885 scavenger receptor class B, member 1 | (RefSeq) sensory neuron membrane protein 1 isoform X2	[T]	Signal transduction mechanisms	CD36 family	Sensory neuron membrane protein 1 OS=Apis mellifera OX=7460 PE=3 SV=1	Lysosome membrane protein OS=Apis cerana cerana OX=94128 GN=APICC_09585 PE=3 SV=1	T	Signal transduction mechanisms	sensory neuron membrane protein 1 isoform X1 [Bombus vancouverensis nearcticus]
c39873.graph_c0	--	--	Cellular Component: integral component of membrane (GO:0016021);;	K12384|3.5e-222|tca:100142232|K12384 lysosome membrane protein 2 | (RefSeq) SNMP01; sensory neuron membrane protein 1	[T]	Signal transduction mechanisms	CD36 family	Sensory neuron membrane protein 1 OS=Tribolium castaneum OX=7070 GN=SNMP01 PE=3 SV=1	Sensory neuron membrane protein SNMP-1 mRNA OS=Tenebrio molitor OX=7067 PE=2 SV=1	T	Signal transduction mechanisms	sensory neuron membrane protein SNMP-1 [Tenebrio molitor]
c38982.graph_c0	--	--	Cellular Component: membrane (GO:0016020);; Cellular Component: integral component of membrane (GO:0016021);;	K12384|1.5e-38|nvl:108564115|K12384 lysosome membrane protein 2 | (RefSeq) sensory neuron membrane protein 2-like	[T]	Signal transduction mechanisms	CD36 family;; CD36 family	Sensory neuron membrane protein 2 OS=Manduca sexta OX=7130 PE=2 SV=1	Sensory neuron membrane protein 2 OS=Holotrichia parallela OX=93412 GN=SNMP2 PE=2 SV=1	T	Signal transduction mechanisms	sensory neuron membrane protein 2-like [Onthophagus taurus]
c38912.graph_c1	--	--	Cellular Component: integral component of membrane (GO:0016021);;	K13885|1.3e-149|tca:100141821|K13885 scavenger receptor class B, member 1 | (RefSeq) uncharacterized LOC100141821	[T]	Signal transduction mechanisms	CD36 family	Sensory neuron membrane protein 1 OS=Tribolium castaneum OX=7070 GN=SNMP01 PE=3 SV=1	SNMP1 (Fragment) OS=Hycleus phaleratus OX=1248972 PE=2 SV=1	T	Signal transduction mechanisms	SNMP1, partial [Hycleus phaleratus]
c29168.graph_c0	--	--	Cellular Component: integral component of membrane (GO:0016021);;	K12384|1.0e-45|tca:658533|K12384 lysosome membrane protein 2 | (RefSeq) sensory neuron membrane protein 2	[T]	Signal transduction mechanisms	CD36 family	Sensory neuron membrane protein 2 OS=Aedes aegypti OX=7159 GN=snmp2 PE=2 SV=3	SNMP2b OS=Hycleus cichorii OX=1270216 PE=2 SV=1	T	Signal transduction mechanisms	SNMP2b [Hycleus cichorii]
OR
c44095.graph_c0	--	--	Molecular Function: olfactory receptor activity (GO:0004984);; Molecular Function: odorant binding (GO:0005549);; Cellular Component: plasma membrane (GO:0005886);; Biological Process: signal transduction (GO:0007165);; Cellular Component: integral component of membrane (GO:0016021);;	K22984|9.7e-89|bter:100631089|K22984 odorant receptor | (RefSeq) odorant receptor coreceptor	--	--	7tm Odorant receptor	Odorant receptor coreceptor OS=Harpegnathos saltator OX=610380 GN=Orco PE=1 SV=1	Odorant receptor OS=Apis cerana OX=7461 GN=Or2 PE=2 SV=2	I	Lipid transport and metabolism	odorant receptor coreceptor [Bombus terrestris]
c41736.graph_c0	--	--	Molecular Function: olfactory receptor activity (GO:0004984);; Molecular Function: odorant binding (GO:0005549);; Biological Process: signal transduction (GO:0007165);; Biological Process: sensory perception of smell (GO:0007608);; Cellular Component: membrane (GO:0016020);; Cellular Component: integral component of membrane (GO:0016021);;	K22984|2.6e-17|pxy:105388823|K22984 odorant receptor | (RefSeq) odorant receptor Or1-like	--	--	7tm Odorant receptor	Odorant receptor 13a OS=Drosophila melanogaster OX=7227 GN=Or13a PE=2 SV=2	OR20 (Fragment) OS=Hycleus phaleratus OX=1248972 PE=2 SV=1	I	Lipid transport and metabolism	OR20, partial [Hycleus phaleratus]
c41427.graph_c1	--	--	Biological Process: system process (GO:0003008);; Molecular Function: molecular_function (GO:0003674);; Molecular Function: transmembrane signaling receptor activity (GO:0004888);; Molecular Function: olfactory receptor activity (GO:0004984);; Molecular Function: transporter activity (GO:0005215);; Molecular Function: binding (GO:0005488);; Molecular Function: odorant binding (GO:0005549);; Cellu…	K22984|7.1e-44|tca:656117|K22984 odorant receptor | (RefSeq) Or72, or18; olfactory receptor 18	[P]	Inorganic ion transport and metabolism	7tm Odorant receptor	Protein I'm not dead yet OS=Drosophila melanogaster OX=7227 GN=Indy PE=2 SV=2	Odorant receptor OS=Tribolium castaneum OX=7070 GN=TcasGA2_TC005581 PE=3 SV=2	I	Lipid transport and metabolism	PREDICTED: odorant receptor 83a [Tribolium castaneum]
c40611.graph_c0	--	--	Cellular Component: integral component of membrane (GO:0016021);;	--	--	--	7tm Odorant receptor	--	OR6 OS=Hycleus phaleratus OX=1248972 PE=2 SV=1	--	--	OR6 [Hycleus phaleratus]
c39602.graph_c1	--	--	Molecular Function: ionotropic glutamate receptor activity (GO:0004970);; Molecular Function: olfactory receptor activity (GO:0004984);; Molecular Function: odorant binding (GO:0005549);; Cellular Component: plasma membrane (GO:0005886);; Cellular Component: integral component of membrane (GO:0016021);; Biological Process: detection of chemical stimulus involved in sensory perception of smell (GO…	K22984|4.7e-13|tnl:113498970|K22984 odorant receptor | (RefSeq) odorant receptor 46a-like	--	--	7tm Odorant receptor	--	Uncharacterized protein OS=Tribolium castaneum OX=7070 GN=TcasGA2_TC032853 PE=3 SV=1	--	--	PREDICTED: putative odorant receptor 92a [Tribolium castaneum]
c38777.graph_c0	--	--	Molecular Function: olfactory receptor activity (GO:0004984);; Molecular Function: odorant binding (GO:0005549);; Biological Process: signal transduction (GO:0007165);; Cellular Component: integral component of membrane (GO:0016021);;	K22984|6.3e-07|bmor:100379315|K22984 odorant receptor | (RefSeq) Or-63, BmOR-13, BmOR-15, BmOr-63; olfactory receptor 63	--	--	7tm Odorant receptor	--	OR8 (Fragment) OS=Hycleus phaleratus OX=1248972 PE=2 SV=1	--	--	OR8, partial [Hycleus phaleratus]
c38717.graph_c0	--	--	Molecular Function: olfactory receptor activity (GO:0004984);; Molecular Function: odorant binding (GO:0005549);; Biological Process: signal transduction (GO:0007165);; Biological Process: sensory perception of smell (GO:0007608);; Cellular Component: membrane (GO:0016020);; Cellular Component: integral component of membrane (GO:0016021);;	K22984|1.3e-11|dqu:106743852|K22984 odorant receptor | (RefSeq) odorant receptor Or1	--	--	7tm Odorant receptor;; 7tm Odorant receptor	--	Odorant receptor 9a-like (Fragment) OS=Asbolus verrucosus OX=1661398 GN=BDFB_003778 PE=4 SV=1	--	--	odorant receptor 9a-like, partial [Asbolus verrucosus]
c38297.graph_c1	--	--	Molecular Function: olfactory receptor activity (GO:0004984);; Molecular Function: odorant binding (GO:0005549);; Cellular Component: plasma membrane (GO:0005886);; Biological Process: signal transduction (GO:0007165);; Biological Process: sensory perception of smell (GO:0007608);; Cellular Component: membrane (GO:0016020);; Cellular Component: integral component of membrane (GO:0016021);;	--	--	--	7tm Odorant receptor	--	Odorant receptor OS=Hycleus phaleratus OX=1248972 PE=2 SV=1	I	Lipid transport and metabolism	OR4 [Hycleus phaleratus]
c38213.graph_c0	--	--	Molecular Function: olfactory receptor activity (GO:0004984);; Molecular Function: odorant binding (GO:0005549);; Biological Process: signal transduction (GO:0007165);; Cellular Component: integral component of membrane (GO:0016021);;	--	--	--	7tm Odorant receptor	--	OR13 (Fragment) OS=Hycleus phaleratus OX=1248972 PE=2 SV=1	--	--	OR13, partial [Hycleus phaleratus]
c37538.graph_c0	--	--	Molecular Function: olfactory receptor activity (GO:0004984);; Molecular Function: odorant binding (GO:0005549);; Biological Process: signal transduction (GO:0007165);; Cellular Component: integral component of membrane (GO:0016021);;	--	--	--	7tm Odorant receptor	--	OR2 (Fragment) OS=Hycleus phaleratus OX=1248972 PE=2 SV=1	--	--	OR2, partial [Hycleus phaleratus]
c34933.graph_c1	--	--	Molecular Function: olfactory receptor activity (GO:0004984);; Molecular Function: odorant binding (GO:0005549);; Biological Process: signal transduction (GO:0007165);; Cellular Component: integral component of membrane (GO:0016021);;	--	--	--	7tm Odorant receptor	--	OR15 (Fragment) OS=Hycleus phaleratus OX=1248972 PE=2 SV=1	T	Signal transduction mechanisms	OR15, partial [Hycleus phaleratus]
c34146.graph_c0	--	--	Molecular Function: olfactory receptor activity (GO:0004984);; Molecular Function: odorant binding (GO:0005549);; Biological Process: signal transduction (GO:0007165);; Biological Process: sensory perception of smell (GO:0007608);; Cellular Component: membrane (GO:0016020);; Cellular Component: integral component of membrane (GO:0016021);;	--	--	--	7tm Odorant receptor	--	Odorant receptor 10 (Fragment) OS=Anoplophora chinensis OX=217632 GN=OR10 PE=2 SV=1	--	--	odorant receptor 49b-like [Sitophilus oryzae]
c33934.graph_c0	--	--	Molecular Function: olfactory receptor activity (GO:0004984);; Molecular Function: odorant binding (GO:0005549);; Cellular Component: plasma membrane (GO:0005886);; Biological Process: signal transduction (GO:0007165);; Biological Process: sensory perception of smell (GO:0007608);; Cellular Component: membrane (GO:0016020);; Cellular Component: integral component of membrane (GO:0016021);; Biolog…	--	--	--	7tm Odorant receptor	--	Odorant receptor OS=Tribolium castaneum OX=7070 GN=TcasGA2_TC007823 PE=3 SV=1	--	--	PREDICTED: odorant receptor 4-like [Tribolium castaneum]
c32285.graph_c0	--	--	Molecular Function: olfactory receptor activity (GO:0004984);; Molecular Function: odorant binding (GO:0005549);; Biological Process: signal transduction (GO:0007165);; Cellular Component: integral component of membrane (GO:0016021);;	K22984|2.8e-06|dwi:6640275|K22984 odorant receptor | (RefSeq) odorant receptor 43a	--	--	7tm Odorant receptor	--	OR14 OS=Hycleus phaleratus OX=1248972 PE=2 SV=1	--	--	OR14 [Hycleus phaleratus]
c31704.graph_c0	--	--	Molecular Function: olfactory receptor activity (GO:0004984);; Molecular Function: odorant binding (GO:0005549);; Cellular Component: plasma membrane (GO:0005886);; Biological Process: signal transduction (GO:0007165);; Biological Process: sensory perception of smell (GO:0007608);; Cellular Component: membrane (GO:0016020);; Cellular Component: integral component of membrane (GO:0016021);; Biolog…		--	--	7tm Odorant receptor	--	Odorant receptor OS=Tribolium castaneum OX=7070 GN=TcasGA2_TC012636 PE=3 SV=1	--	--	PREDICTED: odorant receptor 67c [Tribolium castaneum]
c31008.graph_c0	--	--	Molecular Function: olfactory receptor activity (GO:0004984);; Molecular Function: odorant binding (GO:0005549);; Biological Process: signal transduction (GO:0007165);; Cellular Component: integral component of membrane (GO:0016021);;	K22984|7.4e-25|bmor:100127044|K22984 odorant receptor | (RefSeq) Or-16, BmOr-16, Or16, Or31, Or40; olfactory receptor 16	--	--	7tm Odorant receptor	Odorant receptor Or1 OS=Anopheles gambiae OX=7165 GN=OR1 PE=2 SV=1	OR19 (Fragment) OS=Hycleus phaleratus OX=1248972 PE=2 SV=1	I	Lipid transport and metabolism	OR19, partial [Hycleus phaleratus]
c25726.graph_c0	--	--	Molecular Function: olfactory receptor activity (GO:0004984);; Molecular Function: odorant binding (GO:0005549);; Cellular Component: plasma membrane (GO:0005886);; Biological Process: signal transduction (GO:0007165);; Cellular Component: integral component of membrane (GO:0016021);;	K22984|1.1e-243|tca:661975|K22984 odorant receptor | (RefSeq) Or1, or16; odorant receptor coreceptor	--	--	7tm Odorant receptor;; 7tm Chemosensory receptor	Odorant receptor coreceptor OS=Drosophila melanogaster OX=7227 GN=Orco PE=1 SV=2	Odorant receptor OS=Tenebrio molitor OX=7067 PE=2 SV=1	I	Lipid transport and metabolism	olfactory co-receptor ORco [Tenebrio molitor]
c24562.graph_c0	--	--	Molecular Function: olfactory receptor activity (GO:0004984);; Molecular Function: odorant binding (GO:0005549);; Biological Process: signal transduction (GO:0007165);; Cellular Component: integral component of membrane (GO:0016021);;	--	--	--	7tm Odorant receptor	--	OR5 (Fragment) OS=Hycleus phaleratus OX=1248972 PE=2 SV=1	--	--	OR5, partial [Hycleus phaleratus]
