# Supplementary material for: Chemosensory System Decoding: Transcriptome‐Wide Identification and Expression Profiling of Olfactory Genes in Lytta sifanica
Source: Ecol Evol. 2025 Dec 10;15(12):e72634. doi: 10.1002/ece3.72634 (PMC12690220; doi:10.1002/ece3.72634)
Supplement: Supplementary file 2 — Appendix S2: ece372634‐sup‐0002‐AppendixS2.zip. [file ECE3-15-e72634-s001.zip › ece372634-sup-0002-AppendixS2/TableS1-S5/TableS5.xlsx]

## Sheet: Sheet1
Gene Name	Forward Primer (5'-3')	Reverse Primer (5'-3')	TM (℃)	Product size (bp)
Reference genes
Lsif_NADH	GCCCACTTAGTACCGCAAGG	AACACAGGCTCCTCTCTTTCAA	56	172
Chemosensory genes
Lsif_CSP1	CACCACAGTGGACAATCCTAGA	ACTAGGTGATGTGTTGGCTGT	55	181
Lsif_CSP4	ACCAGATGCTCTTCATAGTGAT	AGAATGGTGGAAGGAACTTGAG	54	115
Lsif_CSP3	ACGATGGTGTTGATCTGGATGA	ACGATGGTGTTGATCTGGATGA	55	192
Lsif_CSP6	ACACGACTAGCGATACCAGATG	AAGTCTGGCTCCGTTGGTTC	55	142
Lsif_CSP2	GCGGGAAATTCTTCTGGCATT	GCTATGTGGATTGCCTGCTG	55	291
Lsif_OBP3	TAATGCTGTTGCTTGAATGCTC	GCATAGCCTCAATCCGTTCAT	54	179
Lsi_fOBP5	AGTTATCGGCGACCAGTGTAT	TGATCCTTGTGAATATGCTGGC	54	289
Lsif_OBP17	CGTAACTGCCGCACTTACAATC	CTTTGGACTCAGAAGAGGAGGC	56	120
Lsif_OBP2	TTCCTCAGCCACACTATCACTT	TTGAATGGCAGATCATCAGGGT	55	143
Lsif_OBP6	GAAGTGCCCAGGATCGTAGTTT	ACCACCATTCTCATCCATAGCG	56	178
Lsif_OBP69a	TGCCTCTACATTCCAGCAGTAT	GATGGTGATGTGGACGTTGAAG	55	223
Lsif_OBP8	GAAGCCATAGACAAGGCAGATG	AACTACGATCCTGAGCACTTCT	55	268
Lsif_OBP19d	GTCTTCTGGTTGGCATCTGTCT	AACAGGGAGTGGACAAAGCTAC	56	181
Lsif_OBP7	GGTCTTGTCGGTCTTGGCTAAC	TTAGAGCATTCAACGCCGCC	57	229
Lsif_OBP83a1	CTGCAATTCGTCTTCGTCCAC	CGAAGGTACGGAATACGGAGAA	55	141
Lsif_OBP83a2	CGGACTGGATACCACCTGAGAT	GATGACGAAGGCGACATAGACG	57	195
Lsif_OBP56d1	GCACCTACGACACGAATCCG	CGATAGAAGGAGCGAGCCATC	56	149
Lsif_OBP1	TGAAACACACGAAGGTCTATGC	AATTGGCGGAGACTTGTGCT	55	169
Lsif_OBP99a	TCTCCGTATTCCGTAGCTTCG	GAATCGCAGCGTTAGAAGACAA	55	153
Lsif_OBP70	TCACGGCTTGTAATGTGGCTAA	TGAAAGCCTCCAAAGCCTCTG	56	228
Lsif_OBPC20	GCGTACTCACCATGATTGTTAC	CTTCCTCTACAATGCTTCGGT	54	226
Lsif_OBP56d2	CCTTCTGTCTAGTCGGTGCTT	ATGGACGAGAATGGAGACATCA	55	213
Lsif_OR8	TGCCATAGCCAAGTCAATTCG	AATGGCGTAATTGGCACAGAA	54	119
Lsif_OR4	GAGTAACCGTCTTCAGGAGGA	TAAAGCACACGGTATTCTCCAC	54	266
Lsif_ORco X1	GGCGAACAGAGGATGGCTATTC	ATCGTGATTGTGTTCGCCGTAA	57	134
Lsif_OR20	GCACACGACGCCAGTAACTAAT	GAATCGGCTTCAATCTGGCTGT	57	259
Lsif_OR38a	GCAGCCACAGCAATGATGATAC	TCCAACCACAAGACCAACAACA	56	179
Lsif_OR6	CCGACATGAATGCAGCACTGAC	GGCTTGATGGAGATGGTGAGGT	56	129
Lsif_OR9a	GGCAATGAGCTACAGCAGTGAA	TTATGGTCGGTTGCTTGTGGC	57	178
Lsif_OR13	ACTGAAGAAGGCATCCACCCAT	AATGCGACCGTTCTCCTGCT	57	230
Lsif_OR2	ATATGCCTTACATTGCGACCAA	ATTACGCATCATCTCGGCATT	54	222
Lsif_OR15	GCGTCAACACTGGAACGATTTG	TTGTTGGTGCGGTAATGAGGC	57	142
Lsif_OR49b	ACAGCAACATCATCAAGGAAGA	ACTTCTGTGTCGATTCGCTAC	54	165
Lsif_OR4a	ACCAGTTCGTTGTTGATGTTGT	AAATCCGCCGAAGACAAACTC	55	120
Lsif_OR14	CGGCTGCTAATTTGTTTGCTGT	AATTGAGATACGTGCGTGTCGA	56	141
Lsif_OR67c	CCGATTGTCGTACATGCTGGA	TGAAGACGCCACAAGCACC	56	241
Lsif_OR19	AATGCTGTGGAACACTCTGCTA	CAACCCACAGAACCCTATTCCC	56	189
Lsif_ORco	GCAACACCATAAGCATCACCAA	AATTGTCGGTTGAGGTGGCA	55	267
Lsif_OR5	ACCTCCTTGAGATGATTGTTGC	ACCTCCTTGAGATGATTGTTGC	54	262
Lsif_IR13	CTGTCGTCTTGGGTAGTTCGGA	CTGTCGTCTTGGGTAGTTCGGA	57	100
Lsif_IR2	GCTACCGTCATTGCTCCGATA	TGGTGTTACTGTGATATCGGCA	55	174
Lsif_IR2a	ACACAATCGTACATAGCCAGTC	ACTGTTGAAGGCGGTCTTGA	55	230
Lsif_IR16	GGTAACAATCGGTGGTGCAT	TTAACTAGAACTAACATTC	55	342
Lsif_IR1	GTGGCGGTGGTGGATAGATTC	ACCGAAATCTGAACGAAACCCT	56	122
Lsif_IR4	GTTCTTCACATGGATGCGGATT	TGAGAAGGGTTTCAAGAAGGCA	55	137
Lsif_IR22	ACGCTGTAATCTGACTGCTGTT	ATGGTGGGAAGAGCGTCGT	56	186
Lsif_IR19	GGCAGAATATCCGAACCGACAT	TCAACAGTCAGTGGTGCCAAG	56	219
Lsif_IR56e	TGGCAGTGAATGGTAGTAGAGG	CCATTCGGATACACATCGCC	55	219
Lsif_IR6	CAATGCCGCCTCCAGTTCAG	CATAGCGAGTGGTGGTGATGAG	57	220
Lsif_IR76b	GCGCACTGGTATCATTCTCTT	GTAATAAGGTGGAGGTGGTGGT	55	139
Lsif_IR7	AGTTGGGATACAAAGAGTGGTG	ACTTTGACGGACCCTTATGGAA	55	124
Lsif_IR25a	CTACTTGGTCGCTGGTACTGTT	CCAGAATTAGCCACCACGGT	55	115
Lsif_GR12a	AGTATTGGCTGGTGCATCGTAG	AGAAATTCTTGCCGGAGACGG	56	149
Lsif_GR2	TCGGCGTTACAGTTGTTGATAA	AATTCTATGGATCAACTCGCCG	54	206
Lsif_GR68a	TCAACACCATCGCTCAGAATAC	CAGGACACTTCTCAATGACAGG	54	255
Lsif_GR12	TAAGATTCGTGCTGATGCCTTG	TGATTAGAACTTGACGAGCACG	55	184
Lsif_GR28a	GACCATAAGAACCAACCGAACG	TCATGGCATTTCATACAAGCGT	55	181
Lsif_GR7	TCCTGCGTTCACTTCAGTTGC	ACCAATGACAAGAGTAAGCGGC	57	197
Lsif_GR2a	TATGTGGATCTACGGCCAGTGT	TGCTATAGTTGAGATGCCCGCT	57	146
Lsif_GR19	AGAGGAATGTTGCCAGGTAGAA	GCAATTATCCGACACAGTAGGG	55	211
Lsif_GR24	ATCCGCCACCAACAACTCATAG	GCATTCGTTGAGTCTTCAGCAA	56	177
Lsif_GR21	GCTTGAAGTGCATAGTGTACAA	GCTGTAATCTTTGCTGGATTGT	54	180
Lsif_GR43a	GGTCGTTAGTGAGGATTAGTGT	CAACAGCGGTTATTAAGGATCG	54	109
Lsif_GR64f	GTCAAATGTACGCTGATTA	TCCGCCGGCACTTCAGG	55	180
Lsif_GR127	TGCGGTTTCTTTAAAAT	AAATAAATTCTAAAATAA	55	204
Lsif_SNMP3	GGATTGGGATACCACTGACAGG	AATCGAATCGGTGTACCCGAAA	56	110
Lsif_SNMP4	CCGTGTAGTTCATGTAGATGCT	TACCACGGATAACTTCAACACG	54	214
Lsif_SNMP1	CGAACAGAGAGCCACCGACGAT	TTCCTCGTCCTGTGCCGTTGAT	60	147
Lsif_SNMP2	TCTTTGGGCAGGTATGGTGGGA	TACACACCGCCTTACCCGCAA	60	271
Lsif_SNMP5	TTCTGGATGGTCTGCTGGATCT	TACGACCAATTAGCGGTGTTGC	57	226
